# Supplementary material for: A Novel Approach to Comparative RNA-Seq Does Not Support a Conserved Set of Orthologs Underlying Animal Regeneration
Source: Genome Biol Evol. 2024 Jun 24;16(6):evae120. doi: 10.1093/gbe/evae120 (PMC11214158; doi:10.1093/gbe/evae120)
Supplement: evae120_Supplementary_Data [file evae120_supplementary_data.zip]

Archive with 2 entries (2 files):
- Sierra_et_al-GBE-Supplementary_Figures.pdf
- Sierra_et_al-GBE-Supplementary_Tables-3.xlsx
