# Supplementary material for: A Novel Approach to Comparative RNA-Seq Does Not Support a Conserved Set of Orthologs Underlying Animal Regeneration
Source: Genome Biol Evol. 2024 Jun 24;16(6):evae120. doi: 10.1093/gbe/evae120 (PMC11214158; doi:10.1093/gbe/evae120)
Supplement: evae120_Supplementary_Data [file evae120_supplementary_data.zip › Sierra_et_al-GBE-Supplementary_Tables-3.xlsx]

## Sheet: Table S1
# Table S1: Input data for analysis. This include OrthoFinder COG ID and EdgeR Log CPM / P-value results
# Protein_ID	Translation_Model	Species	COG_ID	Log_CPM_1	P-Value_1	Log_CPM_2	P-Value_2	Log_CPM_3	P-Value_3	Log_CPM_4	P-Value_4	Log_CPM_5	P-Value_5	Log_CPM_6	P-Value_6
ENSDART00000000004.4	m.65138_g.65138	Zebrafish	OG0007747	2.85628	0.606319	2.85628	0.892124	2.85628	0.803094
ENSDART00000000005.6	m.65238_g.65238	Zebrafish	OG0014587	5.7001	0.129894	5.7001	0.0187066	5.7001	0.000186871
ENSDART00000000069.7	m.53629_g.53629	Zebrafish	OG0004714	4.41252	0.00796342	4.41252	0.512276	4.41252	1.29017e-05
ENSDART00000000070.6	m.42540_g.42540	Zebrafish	OG0008435	5.39758	0.254547	5.39758	0.198525	5.39758	0.0301555
ENSDART00000000087.9	m.17602_g.17602	Zebrafish	OG0000689	5.09373	0.000143551	5.09373	0.238504	5.09373	0.00154423
ENSDART00000000160.9	m.57274_g.57274	Zebrafish	OG0000175	3.41984	0.020714	3.41984	0.235325	3.41984	0.00134418
ENSDART00000000192.8	m.56221_g.56221	Zebrafish	OG0003558	2.99639	2.91373e-05	2.99639	0.507565	2.99639	0.000419086
ENSDART00000000198.9	m.28436_g.28436	Zebrafish	OG0000167	1.33198	0.927951	1.33198	0.905949	1.33198	0.973658
ENSDART00000000221.8	m.35974_g.35974	Zebrafish	OG0000116	10.9743	1.41828e-05	10.9743	0.058057	10.9743	0.00318894
ENSDART00000000250.9	m.36830_g.36830	Zebrafish	OG0005062	5.5655	0.512489	5.5655	0.712419	5.5655	0.0135755
ENSDART00000000382.7	m.17588_g.17588	Zebrafish	OG0002818	3.85733	0.261103	3.85733	0.234814	3.85733	0.375667
ENSDART00000000392.9	m.25088_g.25088	Zebrafish	OG0007737	1.48958	0.229975	1.48958	0.523578	1.48958	0.752027
ENSDART00000000486.8	m.27704_g.27704	Zebrafish	OG0001834	2.1333	0.422459	2.1333	0.603073	2.1333	0.451284
ENSDART00000000564.8	m.35067_g.35067	Zebrafish	OG0004062	-0.122072	0.0938435	-0.122072	0.0890312	-0.122072	0.134503
ENSDART00000000566.8	m.55224_g.55224	Zebrafish	OG0001843	4.21056	0.0303284	4.21056	0.512063	4.21056	1.34822e-05
ENSDART00000000670.7	m.18062_g.18062	Zebrafish	OG0003558	3.45405	0.82113	3.45405	0.321543	3.45405	0.279481
ENSDART00000000693.8	m.32051_g.32051	Zebrafish	OG0003066	1.69503	1	1.69503	0.498954	1.69503	0.160328
ENSDART00000000698.8	m.33297_g.33297	Zebrafish	OG0011754	-0.155482	0.692984	-0.155482	0.93729	-0.155482	0.672444
ENSDART00000000744.9	m.38474_g.38474	Zebrafish	OG0001208	4.8567	1.39726e-10	4.8567	0.81686	4.8567	4.29382e-09
ENSDART00000000804.9	m.84555_g.84555	Zebrafish	OG0001024	5.27943	0.152714	5.27943	0.148306	5.27943	0.701433
ENSDART00000000831.8	m.57101_g.57101	Zebrafish	OG0007834	2.30333	0.273123	2.30333	0.254062	2.30333	0.0327934
ENSDART00000000887.8	m.35799_g.35799	Zebrafish	OG0002202	4.14474	0.0455513	4.14474	0.42368	4.14474	0.79241
ENSDART00000000948.8	m.50119_g.50119	Zebrafish	OG0013233	6.14367	0.0583162	6.14367	0.898214	6.14367	0.129716
ENSDART00000000992.7	m.31965_g.31965	Zebrafish	OG0005998	0.104229	0.356748	0.104229	0.365915	0.104229	0.505622
ENSDART00000001092.9	m.59152_g.59152	Zebrafish	OG0002860	2.93456	0.679683	2.93456	0.155136	2.93456	0.577273
ENSDART00000001102.6	m.14893_g.14893	Zebrafish	OG0002356	3.21867	0.0193956	3.21867	0.898589	3.21867	0.0961567
ENSDART00000001201.7	m.45086_g.45086	Zebrafish	OG0002520	6.15019	0.948654	6.15019	0.610765	6.15019	0.000348484
ENSDART00000001313.8	m.76476_g.76476	Zebrafish	OG0001405	2.51472	0.152182	2.51472	0.922129	2.51472	0.587309
ENSDART00000001318.8	m.49996_g.49996	Zebrafish	OG0005746	4.66678	0.0631612	4.66678	0.540531	4.66678	0.448527
ENSDART00000001331.9	m.22714_g.22714	Zebrafish	OG0000863	0.46414	0.245525	0.46414	0.330277	0.46414	0.605083
ENSDART00000001376.6	m.44072_g.44072	Zebrafish	OG0006238	4.12545	4.40222e-12	4.12545	0.120235	4.12545	2.66156e-11
ENSDART00000001424.7	m.12953_g.12953	Zebrafish	OG0001199	1.03926	0.0310929	1.03926	0.66373	1.03926	0.211852
ENSDART00000001444.7	m.45828_g.45828	Zebrafish	OG0000535	3.15126	0.00205938	3.15126	0.439132	3.15126	3.89167e-05
ENSDART00000001649.9	m.50524_g.50524	Zebrafish	OG0002658	2.79951	0.260808	2.79951	0.149831	2.79951	0.0144194
ENSDART00000001678.6	m.57785_g.57785	Zebrafish	OG0000420	3.19598	0.726094	3.19598	0.0866908	3.19598	0.00271242
ENSDART00000001691.7	m.19757_g.19757	Zebrafish	OG0003839	1.88461	0.124009	1.88461	0.128522	1.88461	0.327118
ENSDART00000001737.6	m.40014_g.40014	Zebrafish	OG0004704	0.886648	0.772408	0.886648	0.791743	0.886648	1
ENSDART00000001795.8	m.46510_g.46510	Zebrafish	OG0000120	2.58642	0.961048	2.58642	0.920241	2.58642	0.0367029
ENSDART00000001803.7	m.32829_g.32829	Zebrafish	OG0005347	4.42358	0.335133	4.42358	0.000530906	4.42358	8.87969e-15
ENSDART00000001830.6	m.52638_g.52638	Zebrafish	OG0005244	5.58959	0.125688	5.58959	0.0069365	5.58959	0.00431541
ENSDART00000001861.8	m.62457_g.62457	Zebrafish	OG0000096	6.22116	0.776448	6.22116	0.367939	6.22116	0.305575
ENSDART00000001907.9	m.16135_g.16135	Zebrafish	OG0000111	2.76904	0.873419	2.76904	0.0356614	2.76904	0.150314
ENSDART00000001907.9	m.16136_g.16136	Zebrafish	OG0010929	2.76904	0.873419	2.76904	0.0356614	2.76904	0.150314
ENSDART00000001930.8	m.33730_g.33730	Zebrafish	OG0000565	-0.666161	0.201146	-0.666161	0.942393	-0.666161	0.727096
ENSDART00000002029.9	m.55858_g.55858	Zebrafish	OG0000500	4.45221	3.5026e-07	4.45221	0.963826	4.45221	2.18122e-07
ENSDART00000002046.7	m.43608_g.43608	Zebrafish	OG0000004	6.57171	0.786713	6.57171	0.836001	6.57171	0.30487
ENSDART00000002075.9	m.46777_g.46777	Zebrafish	OG0000499	4.71881	0.133339	4.71881	0.0942294	4.71881	0.000289651
ENSDART00000002094.8	m.26898_g.26898	Zebrafish	OG0004197	1.3399	0.186154	1.3399	0.944846	1.3399	0.588665
ENSDART00000002095.8	m.43154_g.43154	Zebrafish	OG0004712	4.06709	0.58384	4.06709	0.457527	4.06709	0.291625
ENSDART00000002096.7	m.14170_g.14170	Zebrafish	OG0000741	3.92383	4.10972e-10	3.92383	0.00041928	3.92383	0.525445
ENSDART00000002118.9	m.72579_g.72579	Zebrafish	OG0000254	4.10149	0.775936	4.10149	0.760022	4.10149	0.280319
ENSDART00000002128.6	m.14818_g.14818	Zebrafish	OG0000701	3.98748	0.0279221	3.98748	0.291612	3.98748	0.0960288
ENSDART00000002164.8	m.42887_g.42887	Zebrafish	OG0005962	3.40401	0.355183	3.40401	0.264716	3.40401	0.0748457
ENSDART00000002186.7	m.55154_g.55154	Zebrafish	OG0002577	5.10351	9.94609e-05	5.10351	0.205353	5.10351	3.75306e-16
ENSDART00000002221.7	m.55379_g.55379	Zebrafish	OG0001565	2.72948	0.502686	2.72948	0.175983	2.72948	0.461454
ENSDART00000002231.7	m.42010_g.42010	Zebrafish	OG0007192	5.08588	0.504249	5.08588	0.845905	5.08588	0.0212201
ENSDART00000002232.4	m.360_g.360	Zebrafish	OG0004657	1.69649	0.0339225	1.69649	0.928966	1.69649	0.00917089
ENSDART00000002241.6	m.60780_g.60780	Zebrafish	OG0000421	1.31514	0.0898592	1.31514	0.323612	1.31514	0.719445
ENSDART00000002247.7	m.8369_g.8369	Zebrafish	OG0000120	4.58389	0.655744	4.58389	0.412826	4.58389	0.105451
ENSDART00000002250.4	m.53091_g.53091	Zebrafish	OG0005180	5.78873	0.1767	5.78873	0.925772	5.78873	0.0208396
ENSDART00000002279.7	m.70480_g.70480	Zebrafish	OG0007291	6.72161	2.84079e-08	6.72161	0.0265106	6.72161	0.00282327
ENSDART00000002309.7	m.85706_g.85706	Zebrafish	OG0014721	5.04556	0.0575798	5.04556	0.808702	5.04556	0.294148
ENSDART00000002318.7	m.49689_g.49689	Zebrafish	OG0002280	7.36008	5.75332e-05	7.36008	0.0335077	7.36008	0.00124591
ENSDART00000002341.5	m.38691_g.38691	Zebrafish	OG0000701	1.95893	0.000547407	1.95893	0.656058	1.95893	0.000852288
ENSDART00000002348.8	m.44160_g.44160	Zebrafish	OG0000532	0.386037	0.950421	0.386037	0.175328	0.386037	0.00962765
ENSDART00000002384.9	m.18729_g.18729	Zebrafish	OG0000462	0.441978	0.939356	0.441978	0.319331	0.441978	0.866611
ENSDART00000002393.6	m.33365_g.33365	Zebrafish	OG0005067	-0.376729	0.0774189	-0.376729	0.0444609	-0.376729	0.80311
ENSDART00000002398.6	m.16313_g.16313	Zebrafish	OG0001903	1.27073	0.732912	1.27073	0.884651	1.27073	0.452374
ENSDART00000002401.6	m.54751_g.54751	Zebrafish	OG0008340	1.58474	0.66839	1.58474	0.487025	1.58474	0.744813
ENSDART00000002428.9	m.33092_g.33092	Zebrafish	OG0003114	3.94983	0.0158528	3.94983	0.127004	3.94983	0.166941
ENSDART00000002453.7	m.20523_g.20523	Zebrafish	OG0003942	6.44484	5.55646e-15	6.44484	0.12892	6.44484	9.28409e-18
ENSDART00000002459.7	m.44780_g.44780	Zebrafish	OG0007982	3.61085	0.643599	3.61085	0.50285	3.61085	0.0234947
ENSDART00000002463.4	m.86539_g.86539	Zebrafish	OG0003344	4.46448	0.393027	4.46448	0.497032	4.46448	0.000648559
ENSDART00000002464.9	m.6964_g.6964	Zebrafish	OG0008281	3.70876	0.0701792	3.70876	0.769302	3.70876	0.0219296
ENSDART00000002465.6	m.34646_g.34646	Zebrafish	OG0006311	4.83657	1.72525e-06	4.83657	0.28758	4.83657	0.00457641
ENSDART00000002469.6	m.38490_g.38490	Zebrafish	OG0002273	6.94897	0.00145776	6.94897	0.56064	6.94897	0.161774
ENSDART00000002481.6	m.75439_g.75439	Zebrafish	OG0010600	3.42238	0.793367	3.42238	0.114176	3.42238	0.784228
ENSDART00000002493.8	m.76996_g.76996	Zebrafish	OG0008682	6.33555	9.33651e-13	6.33555	0.0323501	6.33555	1.04969e-17
ENSDART00000002498.8	m.68023_g.68023	Zebrafish	OG0005445	3.26248	0.0948134	3.26248	0.544657	3.26248	0.862458
ENSDART00000002501.6	m.6330_g.6330	Zebrafish	OG0003768	6.76601	0.844839	6.76601	0.556127	6.76601	0.27965
ENSDART00000002510.2	m.80056_g.80056	Zebrafish	OG0005298	1.70366	0.23887	1.70366	0.706505	1.70366	0.935347
ENSDART00000002545.7	m.52278_g.52278	Zebrafish	OG0005505	5.04544	0.165045	5.04544	0.170952	5.04544	0.134407
ENSDART00000002554.9	m.48217_g.48217	Zebrafish	OG0000175	3.32046	0.0047089	3.32046	0.884562	3.32046	0.000601172
ENSDART00000002556.7	m.11551_g.11551	Zebrafish	OG0010650	5.53096	0.136377	5.53096	0.468494	5.53096	7.50355e-07
ENSDART00000002562.8	m.5161_g.5161	Zebrafish	OG0000853	0.892454	0.656628	0.892454	0.562374	0.892454	0.753281
ENSDART00000002568.9	m.80100_g.80100	Zebrafish	OG0005982	3.1708	0.0522485	3.1708	0.657008	3.1708	0.571549
ENSDART00000002583.9	m.74018_g.74018	Zebrafish	OG0003720	2.07323	0.087814	2.07323	0.216054	2.07323	0.0801313
ENSDART00000002595.6	m.50147_g.50147	Zebrafish	OG0006415	9.8081	0.00112555	9.8081	0.40981	9.8081	0.572468
ENSDART00000002622.6	m.73500_g.73500	Zebrafish	OG0013220	7.71861	0.0159097	7.71861	0.262221	7.71861	0.470753
ENSDART00000002624.9	m.49259_g.49259	Zebrafish	OG0003069	6.50527	0.0445632	6.50527	0.498499	6.50527	0.0176937
ENSDART00000002633.6	m.54051_g.54051	Zebrafish	OG0011908	2.42671	0.0655466	2.42671	0.160532	2.42671	0.0970966
ENSDART00000002641.7	m.65507_g.65507	Zebrafish	OG0013784	3.211	0.541447	3.211	0.171033	3.211	0.592586
ENSDART00000002661.7	m.41725_g.41725	Zebrafish	OG0000769	7.4315	0.630714	7.4315	0.11002	7.4315	0.338888
ENSDART00000002684.7	m.73434_g.73434	Zebrafish	OG0004074	3.86673	0.0159929	3.86673	0.52155	3.86673	0.373626
ENSDART00000002691.8	m.35298_g.35298	Zebrafish	OG0004735	4.13198	0.139001	4.13198	0.278317	4.13198	0.452765
ENSDART00000002693.8	m.47657_g.47657	Zebrafish	OG0007738	4.92924	0.681914	4.92924	0.706463	4.92924	0.204535
ENSDART00000002714.6	m.49249_g.49249	Zebrafish	OG0010561	4.39689	0.000170665	4.39689	0.919995	4.39689	1.14464e-07
ENSDART00000002741.4	m.34187_g.34187	Zebrafish	OG0015019	3.32112	1.02407e-06	3.32112	0.0511496	3.32112	3.64953e-10
ENSDART00000002750.8	m.81638_g.81638	Zebrafish	OG0010101	-0.693831	0.889595	-0.693831	0.756337	-0.693831	0.385669
ENSDART00000002764.8	m.47802_g.47802	Zebrafish	OG0005243	4.06931	0.217201	4.06931	0.664162	4.06931	0.00564592
ENSDART00000002770.7	m.7435_g.7435	Zebrafish	OG0000144	3.59813	0.910239	3.59813	0.245807	3.59813	0.00153082
ENSDART00000002773.7	m.9785_g.9785	Zebrafish	OG0000967	4.67971	7.24886e-06	4.67971	1	4.67971	4.09453e-08
ENSDART00000002777.9	m.55570_g.55570	Zebrafish	OG0001888	1.29468	0.00324102	1.29468	0.9427	1.29468	0.00456495
ENSDART00000002778.9	m.75800_g.75800	Zebrafish	OG0001628	4.60834	0.00422794	4.60834	0.236429	4.60834	0.499122
ENSDART00000002787.9	m.10379_g.10379	Zebrafish	OG0008610	3.65047	0.288834	3.65047	0.281311	3.65047	0.48975
ENSDART00000002790.9	m.40768_g.40768	Zebrafish	OG0000185	0.867949	0.664513	0.867949	0.569665	0.867949	0.565581
ENSDART00000002812.9	m.12723_g.12723	Zebrafish	OG0010483	5.58566	0.0373493	5.58566	0.855088	5.58566	0.487994
ENSDART00000002824.9	m.74609_g.74609	Zebrafish	OG0010633	5.25689	0.817559	5.25689	0.816649	5.25689	0.0493164
ENSDART00000002826.8	m.84011_g.84011	Zebrafish	OG0007945	6.44726	1.69764e-07	6.44726	0.155556	6.44726	8.66573e-16
ENSDART00000002835.8	m.39817_g.39817	Zebrafish	OG0003461	5.3313	0.18369	5.3313	0.032774	5.3313	7.98688e-17
ENSDART00000002846.7	m.53903_g.53903	Zebrafish	OG0000794	3.91017	0.877385	3.91017	0.509488	3.91017	0.389551
ENSDART00000002866.7	m.37716_g.37716	Zebrafish	OG0001932	2.55066	0.00496072	2.55066	0.0628482	2.55066	1.19614e-07
ENSDART00000002867.8	m.19819_g.19819	Zebrafish	OG0003335	3.41213	0.67531	3.41213	0.322985	3.41213	0.785168
ENSDART00000002886.7	m.46837_g.46837	Zebrafish	OG0002377	4.22173	0.477463	4.22173	0.370159	4.22173	0.000222775
ENSDART00000002908.7	m.75333_g.75333	Zebrafish	OG0014832	0.0372141	0.223843	0.0372141	0.521369	0.0372141	0.416339
ENSDART00000002922.8	m.14637_g.14637	Zebrafish	OG0005864	4.64172	0.00272305	4.64172	0.642437	4.64172	0.318105
ENSDART00000002928.9	m.29222_g.29222	Zebrafish	OG0014817	-0.520679	0.923414	-0.520679	0.715029	-0.520679	0.072137
ENSDART00000002930.9	m.81931_g.81931	Zebrafish	OG0001905	2.81513	0.0168254	2.81513	0.0328484	2.81513	0.520232
ENSDART00000002938.6	m.42559_g.42559	Zebrafish	OG0000162	5.25056	1.19116e-06	5.25056	0.0395108	5.25056	1.33081e-14
ENSDART00000002949.5	m.41060_g.41060	Zebrafish	OG0000264	4.98726	0.304395	4.98726	0.682996	4.98726	0.153959
ENSDART00000002961.6	m.75761_g.75761	Zebrafish	OG0002657	2.82966	0.00976786	2.82966	0.937257	2.82966	0.386332
ENSDART00000002974.8	m.71707_g.71707	Zebrafish	OG0001729	0.699596	0.676195	0.699596	0.00857748	0.699596	0.74797
ENSDART00000002985.6	m.39024_g.39024	Zebrafish	OG0002379	3.83822	0.499285	3.83822	0.0727028	3.83822	0.242594
ENSDART00000002992.8	m.79750_g.79750	Zebrafish	OG0004447	4.11909	0.000347622	4.11909	0.501625	4.11909	0.00010821
ENSDART00000003001.7	m.88477_g.88477	Zebrafish	OG0002653	10.1335	0.00195772	10.1335	0.253089	10.1335	0.349579
ENSDART00000003008.7	m.81259_g.81259	Zebrafish	OG0001690	0.766705	1	0.766705	0.906759	0.766705	0.566193
ENSDART00000003022.8	m.84390_g.84390	Zebrafish	OG0004037	3.10202	0.620624	3.10202	0.882024	3.10202	0.190971
ENSDART00000003035.5	m.30611_g.30611	Zebrafish	OG0009142	4.04978	0.24362	4.04978	0.732934	4.04978	0.680496
ENSDART00000003066.8	m.1362_g.1362	Zebrafish	OG0000169	7.14014	3.92197e-10	7.14014	0.31627	7.14014	2.49628e-15
ENSDART00000003097.7	m.49886_g.49886	Zebrafish	OG0000118	0.87302	0.252328	0.87302	0.0999104	0.87302	0.40813
ENSDART00000003133.9	m.12338_g.12338	Zebrafish	OG0004676	4.57576	0.852396	4.57576	0.440138	4.57576	0.0475338
ENSDART00000003143.8	m.83563_g.83563	Zebrafish	OG0000306	4.86027	0.00913912	4.86027	0.548437	4.86027	0.561665
ENSDART00000003156.8	m.64390_g.64390	Zebrafish	OG0000138	-0.458088	0.192091	-0.458088	0.735351	-0.458088	0.1923
ENSDART00000003164.6	m.19339_g.19339	Zebrafish	OG0004950	1.28108	0.0545558	1.28108	0.81514	1.28108	0.013812
ENSDART00000003167.4	m.80323_g.80323	Zebrafish	OG0004195	4.35527	0.0212567	4.35527	0.410532	4.35527	0.0689646
ENSDART00000003170.4	m.79429_g.79429	Zebrafish	OG0005722	4.73544	0.0165221	4.73544	0.848994	4.73544	0.507425
ENSDART00000003181.9	m.42188_g.42188	Zebrafish	OG0000455	2.72413	0.0305121	2.72413	0.00176052	2.72413	6.8917e-05
ENSDART00000003181.9	m.42190_g.42190	Zebrafish	OG0000655	2.72413	0.0305121	2.72413	0.00176052	2.72413	6.8917e-05
ENSDART00000003192.6	m.838_g.838	Zebrafish	OG0009586	1.60065	0.283452	1.60065	0.85051	1.60065	0.198125
ENSDART00000003193.5	m.24868_g.24868	Zebrafish	OG0013117	-0.545501	0.614601	-0.545501	0.657319	-0.545501	0.0364495
ENSDART00000003195.7	m.23594_g.23594	Zebrafish	OG0003650	4.87545	0.0587181	4.87545	0.506534	4.87545	0.0100317
ENSDART00000003211.9	m.36700_g.36700	Zebrafish	OG0009888	1.66329	0.404589	1.66329	0.0326727	1.66329	0.765111
ENSDART00000003221.7	m.52207_g.52207	Zebrafish	OG0002624	4.17373	0.575334	4.17373	0.908923	4.17373	0.917419
ENSDART00000003248.7	m.82271_g.82271	Zebrafish	OG0004889	0.519264	0.403124	0.519264	1	0.519264	0.232533
ENSDART00000003252.7	m.32919_g.32919	Zebrafish	OG0009764	5.4382	0.773863	5.4382	0.770376	5.4382	0.208821
ENSDART00000003273.6	m.57303_g.57303	Zebrafish	OG0008001	3.67987	0.175382	3.67987	0.881653	3.67987	0.169363
ENSDART00000003278.8	m.15223_g.15223	Zebrafish	OG0005064	3.25461	0.870252	3.25461	0.930965	3.25461	0.7843
ENSDART00000003296.7	m.14363_g.14363	Zebrafish	OG0006879	6.64643	0.593514	6.64643	0.047854	6.64643	3.67549e-14
ENSDART00000003299.8	m.81213_g.81213	Zebrafish	OG0004750	0.0438812	0.870558	0.0438812	0.85362	0.0438812	0.538011
ENSDART00000003303.7	m.24451_g.24451	Zebrafish	OG0007042	1.94125	0.428176	1.94125	0.801226	1.94125	0.585078
ENSDART00000003314.8	m.73030_g.73030	Zebrafish	OG0009073	3.92257	1.16202e-05	3.92257	0.653153	3.92257	1.69749e-05
ENSDART00000003325.8	m.33569_g.33569	Zebrafish	OG0001589	0.447905	0.893703	0.447905	0.0769723	0.447905	0.0100239
ENSDART00000003335.9	m.83250_g.83250	Zebrafish	OG0001660	3.50457	0.867079	3.50457	0.664971	3.50457	0.0461281
ENSDART00000003338.8	m.11051_g.11051	Zebrafish	OG0004652	0.42862	0.727169	0.42862	0.689202	0.42862	0.684484
ENSDART00000003339.8	m.3472_g.3472	Zebrafish	OG0002032	3.80609	0.304258	3.80609	0.0517518	3.80609	0.42352
ENSDART00000003345.8	m.33098_g.33098	Zebrafish	OG0000603	2.75341	0.741028	2.75341	0.637385	2.75341	0.691143
ENSDART00000003346.5	m.79508_g.79508	Zebrafish	OG0005260	2.97799	1	2.97799	0.552047	2.97799	0.226261
ENSDART00000003418.9	m.18898_g.18898	Zebrafish	OG0001305	4.85445	0.0264386	4.85445	0.452289	4.85445	5.42326e-07
ENSDART00000003422.6	m.34157_g.34157	Zebrafish	OG0001487	6.08605	0.0831211	6.08605	0.66198	6.08605	0.0999202
ENSDART00000003428.9	m.78602_g.78602	Zebrafish	OG0001315	6.40584	0.796002	6.40584	0.0248976	6.40584	8.91452e-08
ENSDART00000003435.7	m.57926_g.57926	Zebrafish	OG0008359	3.51509	0.0264814	3.51509	0.817622	3.51509	0.233191
ENSDART00000003463.8	m.28261_g.28261	Zebrafish	OG0000023	0.128251	0.547592	0.128251	0.627724	0.128251	0.897159
ENSDART00000003465.6	m.26939_g.26939	Zebrafish	OG0001901	5.8677	2.24255e-05	5.8677	0.745081	5.8677	1.2228e-08
ENSDART00000003475.5	m.66223_g.66223	Zebrafish	OG0006550	-0.332603	1	-0.332603	0.145745	-0.332603	0.089653
ENSDART00000003482.6	m.71007_g.71007	Zebrafish	OG0000332	4.2039	0.587676	4.2039	0.536058	4.2039	0.000228068
ENSDART00000003511.9	m.1018_g.1018	Zebrafish	OG0000379	4.82874	0.191277	4.82874	0.625665	4.82874	0.0877718
ENSDART00000003514.7	m.32445_g.32445	Zebrafish	OG0001977	1.97115	0.852352	1.97115	0.359279	1.97115	0.915413
ENSDART00000003517.8	m.14719_g.14719	Zebrafish	OG0004973	4.18267	0.110878	4.18267	0.308057	4.18267	0.000154597
ENSDART00000003518.8	m.69525_g.69525	Zebrafish	OG0004639	4.277	0.155031	4.277	0.943805	4.277	0.891858
ENSDART00000003543.7	m.88064_g.88064	Zebrafish	OG0001964	4.00884	1.1809e-05	4.00884	0.815618	4.00884	3.17058e-05
ENSDART00000003544.6	m.24603_g.24603	Zebrafish	OG0004392	5.00497	0.993785	5.00497	0.507567	5.00497	0.0326313
ENSDART00000003548.9	m.52923_g.52923	Zebrafish	OG0009516	4.82808	0.0718725	4.82808	0.646993	4.82808	0.132182
ENSDART00000003550.5	m.37193_g.37193	Zebrafish	OG0014931	1.13481	0.588263	1.13481	0.607327	1.13481	0.362943
ENSDART00000003583.7	m.40524_g.40524	Zebrafish	OG0003541	2.09138	0.265592	2.09138	0.678086	2.09138	0.400409
ENSDART00000003634.7	m.62993_g.62993	Zebrafish	OG0006635	4.44475	0.0278736	4.44475	0.387055	4.44475	0.0235462
ENSDART00000003648.9	m.20160_g.20160	Zebrafish	OG0000933	6.30327	0.0412618	6.30327	0.606569	6.30327	0.114821
ENSDART00000003665.7	m.28609_g.28609	Zebrafish	OG0011974	0.308237	0.436531	0.308237	0.38908	0.308237	0.314434
ENSDART00000003666.7	m.76037_g.76037	Zebrafish	OG0000055	-0.850571	1	-0.850571	1	-0.850571	0.0149539
ENSDART00000003670.7	m.31811_g.31811	Zebrafish	OG0004656	5.62416	0.0108806	5.62416	1.86923e-05	5.62416	2.38705e-07
ENSDART00000003674.7	m.841_g.841	Zebrafish	OG0003258	3.36543	7.95301e-06	3.36543	0.676425	3.36543	6.76825e-05
ENSDART00000003690.8	m.27002_g.27002	Zebrafish	OG0001743	1.81634	0.157036	1.81634	0.471417	1.81634	0.246048
ENSDART00000003694.6	m.81307_g.81307	Zebrafish	OG0001364	6.66229	4.91218e-07	6.66229	0.587474	6.66229	0.451623
ENSDART00000003701.8	m.82862_g.82862	Zebrafish	OG0011162	2.58781	0.510638	2.58781	0.259552	2.58781	0.172557
ENSDART00000003706.7	m.87271_g.87271	Zebrafish	OG0004559	0.700382	0.573554	0.700382	0.758063	0.700382	0.596315
ENSDART00000003712.7	m.59668_g.59668	Zebrafish	OG0002991	0.613153	0.840916	0.613153	0.595504	0.613153	0.667567
ENSDART00000003715.8	m.44048_g.44048	Zebrafish	OG0008365	3.93063	0.010498	3.93063	0.838224	3.93063	0.38965
ENSDART00000003716.6	m.82060_g.82060	Zebrafish	OG0000023	6.55259	0.510707	6.55259	0.394755	6.55259	0.00154014
ENSDART00000003736.8	m.71166_g.71166	Zebrafish	OG0005131	6.31376	0.893459	6.31376	0.884574	6.31376	0.698465
ENSDART00000003745.7	m.37770_g.37770	Zebrafish	OG0000116	8.12967	4.85385e-08	8.12967	0.502769	8.12967	0.145144
ENSDART00000003748.7	m.62078_g.62078	Zebrafish	OG0006283	1.31044	0.615422	1.31044	0.395541	1.31044	0.694883
ENSDART00000003752.8	m.30746_g.30746	Zebrafish	OG0000545	7.97227	0.00117821	7.97227	0.853804	7.97227	0.00273273
ENSDART00000003789.7	m.24267_g.24267	Zebrafish	OG0006655	6.2279	0.490495	6.2279	0.725642	6.2279	0.887957
ENSDART00000003790.6	m.52007_g.52007	Zebrafish	OG0006347	5.06896	0.0492862	5.06896	0.359524	5.06896	0.135707
ENSDART00000003825.6	m.44676_g.44676	Zebrafish	OG0005789	0.190175	0.375819	0.190175	0.149933	0.190175	0.873327
ENSDART00000003826.8	m.53908_g.53908	Zebrafish	OG0001033	4.67082	0.0306852	4.67082	0.969776	4.67082	0.0706804
ENSDART00000003834.9	m.23573_g.23573	Zebrafish	OG0007026	4.06011	0.171967	4.06011	0.267145	4.06011	0.0568345
ENSDART00000003879.4	m.68916_g.68916	Zebrafish	OG0011262	6.59989	0.914868	6.59989	0.901976	6.59989	0.508617
ENSDART00000003888.6	m.38639_g.38639	Zebrafish	OG0006285	3.57841	0.788958	3.57841	0.758832	3.57841	0.946281
ENSDART00000003891.8	m.24605_g.24605	Zebrafish	OG0001527	9.41332	0.000509637	9.41332	3.87148e-05	9.41332	1.50944e-16
ENSDART00000003913.9	m.56530_g.56530	Zebrafish	OG0002276	1.02883	0.00388834	1.02883	0.671671	1.02883	0.072317
ENSDART00000003922.7	m.46591_g.46591	Zebrafish	OG0000561	6.08685	0.000198876	6.08685	0.409414	6.08685	0.0712573
ENSDART00000003926.7	m.6672_g.6672	Zebrafish	OG0001900	6.02823	0.238152	6.02823	0.187925	6.02823	0.00442455
ENSDART00000003929.6	m.51883_g.51883	Zebrafish	OG0007943	7.05451	1.41082e-19	7.05451	0.109107	7.05451	1.13232e-23
ENSDART00000003932.5	m.59436_g.59436	Zebrafish	OG0001125	5.34419	0.27458	5.34419	0.405165	5.34419	0.117803
ENSDART00000003939.6	m.12681_g.12681	Zebrafish	OG0003053	1.74628	0.00142973	1.74628	0.571088	1.74628	0.000649637
ENSDART00000003940.8	m.48339_g.48339	Zebrafish	OG0005855	7.63527	0.276016	7.63527	0.515723	7.63527	0.00338879
ENSDART00000003946.6	m.20260_g.20260	Zebrafish	OG0007493	6.81376	0.0368898	6.81376	0.00659117	6.81376	0.00833582
ENSDART00000003947.5	m.72243_g.72243	Zebrafish	OG0007120	5.8105	0.477499	5.8105	0.685994	5.8105	0.547041
ENSDART00000003957.6	m.7593_g.7593	Zebrafish	OG0002500	7.13447	0.201402	7.13447	0.187411	7.13447	0.00559523
ENSDART00000003962.6	m.10872_g.10872	Zebrafish	OG0005578	3.76595	0.543027	3.76595	0.360083	3.76595	0.00414603
ENSDART00000003978.8	m.16778_g.16778	Zebrafish	OG0004239	3.23037	0.00020456	3.23037	0.33665	3.23037	0.000982493
ENSDART00000003983.8	m.86191_g.86191	Zebrafish	OG0007793	5.6913	0.376877	5.6913	0.699655	5.6913	0.0109721
ENSDART00000003994.7	m.23039_g.23039	Zebrafish	OG0000296	3.89429	9.34264e-11	3.89429	0.681183	3.89429	0.422531
ENSDART00000004013.7	m.39484_g.39484	Zebrafish	OG0004792	0.990062	0.0864393	0.990062	0.877028	0.990062	0.0784463
ENSDART00000004031.9	m.24819_g.24819	Zebrafish	OG0002101	3.58995	0.00514171	3.58995	0.229986	3.58995	0.00152207
ENSDART00000004034.7	m.7703_g.7703	Zebrafish	OG0000634	4.69359	0.188892	4.69359	0.025155	4.69359	0.00273862
ENSDART00000004041.8	m.56144_g.56144	Zebrafish	OG0002423	5.69415	1.4649e-08	5.69415	0.267359	5.69415	0.000926713
ENSDART00000004043.5	m.53114_g.53114	Zebrafish	OG0001996	1.87113	0.603445	1.87113	0.276644	1.87113	0.558489
ENSDART00000004052.7	m.35345_g.35345	Zebrafish	OG0001348	4.47129	0.0223901	4.47129	0.901976	4.47129	0.154586
ENSDART00000004062.7	m.40132_g.40132	Zebrafish	OG0003790	1.44147	0.642337	1.44147	0.972766	1.44147	0.691155
ENSDART00000004065.5	m.35457_g.35457	Zebrafish	OG0001223	3.82478	0.00914201	3.82478	0.124673	3.82478	2.23812e-05
ENSDART00000004075.6	m.11999_g.11999	Zebrafish	OG0011138	4.18926	0.0274414	4.18926	0.29398	4.18926	0.000212375
ENSDART00000004092.5	m.9312_g.9312	Zebrafish	OG0003247	4.79394	0.0110201	4.79394	0.728843	4.79394	0.000594115
ENSDART00000004108.8	m.8120_g.8120	Zebrafish	OG0002776	-0.273543	0.271568	-0.273543	0.95267	-0.273543	1
ENSDART00000004129.8	m.63495_g.63495	Zebrafish	OG0006898	3.08519	0.920253	3.08519	0.753309	3.08519	0.0392068
ENSDART00000004181.8	m.51764_g.51764	Zebrafish	OG0003592	2.88148	0.387839	2.88148	0.23952	2.88148	0.0237645
ENSDART00000004188.7	m.24314_g.24314	Zebrafish	OG0000014	0.635449	0.765536	0.635449	0.718485	0.635449	0.493745
ENSDART00000004217.8	m.21244_g.21244	Zebrafish	OG0001261	6.922	0.397582	6.922	0.354633	6.922	3.42094e-05
ENSDART00000004220.6	m.64644_g.64644	Zebrafish	OG0004752	3.95539	0.0270933	3.95539	0.276394	3.95539	0.0669934
ENSDART00000004222.8	m.51383_g.51383	Zebrafish	OG0000297	1.91659	0.950381	1.91659	0.3813	1.91659	0.503919
ENSDART00000004233.8	m.36412_g.36412	Zebrafish	OG0012174	3.21427	0.0299898	3.21427	0.205682	3.21427	0.558705
ENSDART00000004238.8	m.78760_g.78760	Zebrafish	OG0006973	11.0759	0.00183456	11.0759	0.260141	11.0759	0.419439
ENSDART00000004240.7	m.81836_g.81836	Zebrafish	OG0000023	2.66125	0.00676433	2.66125	0.208462	2.66125	0.728783
ENSDART00000004241.7	m.23960_g.23960	Zebrafish	OG0000461	5.31491	0.0109622	5.31491	0.592638	5.31491	0.716253
ENSDART00000004273.9	m.77884_g.77884	Zebrafish	OG0000068	2.01382	0.152858	2.01382	0.742816	2.01382	0.620428
ENSDART00000004277.7	m.34732_g.34732	Zebrafish	OG0000567	8.57545	0.411143	8.57545	0.642173	8.57545	0.263057
ENSDART00000004284.6	m.44146_g.44146	Zebrafish	OG0006284	2.73694	0.540004	2.73694	0.218857	2.73694	0.642692
ENSDART00000004286.7	m.46476_g.46476	Zebrafish	OG0000684	4.58999	0.0370324	4.58999	0.66524	4.58999	0.219566
ENSDART00000004288.7	m.36626_g.36626	Zebrafish	OG0006820	3.96081	0.938711	3.96081	0.446681	3.96081	0.678611
ENSDART00000004295.5	m.52212_g.52212	Zebrafish	OG0009509	1.29971	0.94357	1.29971	0.597255	1.29971	0.767649
ENSDART00000004333.9	m.23241_g.23241	Zebrafish	OG0000284	0.607382	0.764694	0.607382	0.910167	0.607382	0.102073
ENSDART00000004338.9	m.74292_g.74292	Zebrafish	OG0000051	6.11258	0.0812076	6.11258	0.811143	6.11258	0.041704
ENSDART00000004338.9	m.74296_g.74296	Zebrafish	OG0002955	6.11258	0.0812076	6.11258	0.811143	6.11258	0.041704
ENSDART00000004341.8	m.71334_g.71334	Zebrafish	OG0000666	2.27945	0.368673	2.27945	0.171891	2.27945	0.0057933
ENSDART00000004357.7	m.74578_g.74578	Zebrafish	OG0008094	4.91764	0.0564764	4.91764	0.968222	4.91764	2.34474e-07
ENSDART00000004357.7	m.74579_g.74579	Zebrafish	OG0006714	4.91764	0.0564764	4.91764	0.968222	4.91764	2.34474e-07
ENSDART00000004361.9	m.84767_g.84767	Zebrafish	OG0000120	6.26243	0.155194	6.26243	0.383814	6.26243	0.355088
ENSDART00000004365.7	m.65655_g.65655	Zebrafish	OG0002261	3.47783	0.992104	3.47783	0.298232	3.47783	0.763638
ENSDART00000004379.6	m.78538_g.78538	Zebrafish	OG0008326	5.51549	0.0273734	5.51549	0.190843	5.51549	0.00216791
ENSDART00000004392.7	m.52488_g.52488	Zebrafish	OG0013473	5.83235	0.00280722	5.83235	0.952596	5.83235	0.225141
ENSDART00000004398.7	m.43278_g.43278	Zebrafish	OG0003398	6.37024	0.512351	6.37024	0.785105	6.37024	0.377549
ENSDART00000004416.9	m.73368_g.73368	Zebrafish	OG0000100	1.31106	0.95339	1.31106	0.149823	1.31106	0.956523
ENSDART00000004420.8	m.17899_g.17899	Zebrafish	OG0005500	3.45116	0.0119998	3.45116	0.638238	3.45116	0.365369
ENSDART00000004423.9	m.4689_g.4689	Zebrafish	OG0000189	6.30934	8.1364e-05	6.30934	0.598471	6.30934	0.0144545
ENSDART00000004431.8	m.60966_g.60966	Zebrafish	OG0000236	4.145	0.717974	4.145	0.72582	4.145	0.185573
ENSDART00000004462.9	m.62547_g.62547	Zebrafish	OG0010391	3.91489	0.679711	3.91489	0.36939	3.91489	0.108887
ENSDART00000004474.8	m.34709_g.34709	Zebrafish	OG0001294	7.02984	0.380067	7.02984	0.00114555	7.02984	5.51385e-27
ENSDART00000004498.8	m.2762_g.2762	Zebrafish	OG0006480	4.68085	0.000413596	4.68085	0.595719	4.68085	0.251102
ENSDART00000004504.7	m.63413_g.63413	Zebrafish	OG0003192	6.14899	0.209763	6.14899	0.842889	6.14899	0.340112
ENSDART00000004514.6	m.50940_g.50940	Zebrafish	OG0006690	2.92309	0.17558	2.92309	0.83772	2.92309	0.424779
ENSDART00000004521.9	m.39057_g.39057	Zebrafish	OG0007563	5.83842	0.22393	5.83842	0.257702	5.83842	0.85404
ENSDART00000004533.7	m.63842_g.63842	Zebrafish	OG0001565	0.385118	0.495073	0.385118	0.74303	0.385118	0.706617
ENSDART00000004539.6	m.44001_g.44001	Zebrafish	OG0006941	4.9661	0.0122295	4.9661	0.155365	4.9661	0.000249983
ENSDART00000004548.7	m.76682_g.76682	Zebrafish	OG0001037	2.95421	0.5848	2.95421	0.826929	2.95421	0.347449
ENSDART00000004553.7	m.45042_g.45042	Zebrafish	OG0001274	3.8163	0.264855	3.8163	0.749754	3.8163	0.387075
ENSDART00000004585.6	m.45103_g.45103	Zebrafish	OG0001739	4.87193	0.00174362	4.87193	0.873803	4.87193	0.308726
ENSDART00000004588.6	m.29154_g.29154	Zebrafish	OG0000259	5.23251	0.000308957	5.23251	0.778028	5.23251	0.302096
ENSDART00000004601.9	m.12133_g.12133	Zebrafish	OG0005301	7.13997	0.0205123	7.13997	0.530854	7.13997	0.550257
ENSDART00000004604.8	m.53244_g.53244	Zebrafish	OG0003492	3.97396	0.659504	3.97396	0.435841	3.97396	1
ENSDART00000004622.8	m.44061_g.44061	Zebrafish	OG0005963	5.09764	0.00119817	5.09764	0.653745	5.09764	0.010356
ENSDART00000004626.8	m.54954_g.54954	Zebrafish	OG0005862	6.22337	0.0500925	6.22337	0.0361074	6.22337	0.0594242
ENSDART00000004655.7	m.13832_g.13832	Zebrafish	OG0002375	5.87898	6.07666e-15	5.87898	0.914118	5.87898	0.0100917
ENSDART00000004656.7	m.64073_g.64073	Zebrafish	OG0001220	6.46942	0.016003	6.46942	0.925273	6.46942	0.00184049
ENSDART00000004664.7	m.16794_g.16794	Zebrafish	OG0002072	6.0839	1.35725e-05	6.0839	0.141108	6.0839	1.14854e-11
ENSDART00000004678.9	m.59273_g.59273	Zebrafish	OG0002714	-0.203588	0.378421	-0.203588	0.376258	-0.203588	0.790086
ENSDART00000004686.9	m.47719_g.47719	Zebrafish	OG0000738	4.70061	0.051687	4.70061	0.0254476	4.70061	0.312637
ENSDART00000004689.8	m.46969_g.46969	Zebrafish	OG0000544	0.61885	0.446789	0.61885	0.809239	0.61885	0.524867
ENSDART00000004716.9	m.75067_g.75067	Zebrafish	OG0003741	0.316598	0.306061	0.316598	0.360504	0.316598	0.793244
ENSDART00000004717.7	m.82082_g.82082	Zebrafish	OG0012921	1.01407	0.110156	1.01407	0.486415	1.01407	0.0566583
ENSDART00000004721.6	m.706_g.706	Zebrafish	OG0000659	3.14335	0.599313	3.14335	0.850571	3.14335	0.0640912
ENSDART00000004727.7	m.47664_g.47664	Zebrafish	OG0001325	5.70295	0.900515	5.70295	0.755351	5.70295	0.180699
ENSDART00000004739.7	m.44237_g.44237	Zebrafish	OG0004307	4.46218	0.572443	4.46218	0.986199	4.46218	3.6851e-06
ENSDART00000004745.6	m.12996_g.12996	Zebrafish	OG0004985	1.74901	0.759558	1.74901	0.826254	1.74901	0.444095
ENSDART00000004751.6	m.36455_g.36455	Zebrafish	OG0001233	2.33614	0.597754	2.33614	0.749879	2.33614	0.800756
ENSDART00000004769.7	m.75751_g.75751	Zebrafish	OG0010351	5.76393	0.00764224	5.76393	0.546116	5.76393	7.12385e-06
ENSDART00000004771.8	m.17764_g.17764	Zebrafish	OG0004972	2.75016	0.031983	2.75016	0.292886	2.75016	0.0569471
ENSDART00000004780.9	m.31950_g.31950	Zebrafish	OG0002685	5.32393	0.0227998	5.32393	0.323408	5.32393	0.0230857
ENSDART00000004782.7	m.17260_g.17260	Zebrafish	OG0004501	5.43485	0.146231	5.43485	0.108379	5.43485	3.87131e-10
ENSDART00000004797.9	m.76586_g.76586	Zebrafish	OG0003367	3.29399	0.205174	3.29399	0.260266	3.29399	0.95603
ENSDART00000004812.9	m.36092_g.36092	Zebrafish	OG0000116	11.5243	0.233796	11.5243	0.98244	11.5243	0.399246
ENSDART00000004842.7	m.10569_g.10569	Zebrafish	OG0009716	6.56041	0.0292206	6.56041	0.806224	6.56041	0.615955
ENSDART00000004848.6	m.73847_g.73847	Zebrafish	OG0006017	2.13377	0.0122587	2.13377	0.447378	2.13377	0.0823323
ENSDART00000004871.6	m.83821_g.83821	Zebrafish	OG0004245	1.54207	0.162648	1.54207	0.693789	1.54207	0.913606
ENSDART00000004879.5	m.77965_g.77965	Zebrafish	OG0003014	8.56528	0.924893	8.56528	0.014283	8.56528	0.0465943
ENSDART00000004896.9	m.67248_g.67248	Zebrafish	OG0000691	4.85672	0.136524	4.85672	0.773664	4.85672	0.801539
ENSDART00000004899.5	m.75608_g.75608	Zebrafish	OG0001029	5.87634	1.53496e-07	5.87634	0.0227663	5.87634	3.59237e-20
ENSDART00000004903.8	m.48534_g.48534	Zebrafish	OG0001485	4.35092	2.55867e-06	4.35092	0.222781	4.35092	2.59091e-10
ENSDART00000004920.6	m.65262_g.65262	Zebrafish	OG0005121	5.93248	0.0416327	5.93248	0.887626	5.93248	0.785085
ENSDART00000004923.8	m.17192_g.17192	Zebrafish	OG0000115	5.26799	0.00256307	5.26799	0.473738	5.26799	0.000988135
ENSDART00000004964.7	m.36877_g.36877	Zebrafish	OG0007084	6.90118	0.0366226	6.90118	0.12183	6.90118	0.0078878
ENSDART00000004986.9	m.72625_g.72625	Zebrafish	OG0000157	5.82436	6.88482e-09	5.82436	0.804126	5.82436	1.96419e-14
ENSDART00000005004.9	m.41931_g.41931	Zebrafish	OG0003689	3.91508	0.701608	3.91508	0.333247	3.91508	0.203485
ENSDART00000005015.9	m.37032_g.37032	Zebrafish	OG0001557	3.00602	0.0143566	3.00602	0.864833	3.00602	0.0116134
ENSDART00000005021.5	m.79652_g.79652	Zebrafish	OG0000771	7.15894	0.0114231	7.15894	0.713803	7.15894	0.407485
ENSDART00000005025.6	m.22547_g.22547	Zebrafish	OG0009770	2.63104	0.771146	2.63104	0.53163	2.63104	0.438044
ENSDART00000005027.9	m.70805_g.70805	Zebrafish	OG0006445	0.88545	0.275752	0.88545	0.202303	0.88545	0.524257
ENSDART00000005033.9	m.23728_g.23728	Zebrafish	OG0011406	2.62621	0.189543	2.62621	0.849244	2.62621	0.179111
ENSDART00000005067.9	m.2354_g.2354	Zebrafish	OG0007932	5.30973	0.388033	5.30973	0.613815	5.30973	0.654244
ENSDART00000005072.6	m.38305_g.38305	Zebrafish	OG0011427	0.00060692	0.421354	0.00060692	0.778603	0.00060692	0.0490062
ENSDART00000005086.5	m.66029_g.66029	Zebrafish	OG0000743	6.37338	0.0255538	6.37338	0.22261	6.37338	0.0758575
ENSDART00000005090.8	m.62873_g.62873	Zebrafish	OG0006916	4.34322	2.9844e-05	4.34322	0.63609	4.34322	0.013359
ENSDART00000005105.6	m.73428_g.73428	Zebrafish	OG0013228	4.12933	0.845394	4.12933	0.60546	4.12933	0.595496
ENSDART00000005118.7	m.2437_g.2437	Zebrafish	OG0009638	3.71639	0.00221225	3.71639	0.646614	3.71639	1.1874e-05
ENSDART00000005119.4	m.80805_g.80805	Zebrafish	OG0006338	8.39419	0.0648818	8.39419	0.418676	8.39419	0.324331
ENSDART00000005127.9	m.83513_g.83513	Zebrafish	OG0007077	3.43113	0.608163	3.43113	0.993168	3.43113	0.559939
ENSDART00000005140.7	m.16596_g.16596	Zebrafish	OG0008432	3.4747	0.13323	3.4747	0.250916	3.4747	0.0346961
ENSDART00000005143.5	m.33307_g.33307	Zebrafish	OG0005459	5.38238	5.13569e-20	5.38238	0.958601	5.38238	2.12047e-14
ENSDART00000005158.7	m.45966_g.45966	Zebrafish	OG0002408	3.68886	0.0847167	3.68886	0.419232	3.68886	1.36553e-06
ENSDART00000005168.5	m.43804_g.43804	Zebrafish	OG0001160	4.52838	0.00390303	4.52838	0.539473	4.52838	3.20997e-06
ENSDART00000005191.7	m.41486_g.41486	Zebrafish	OG0006399	5.82239	0.0158702	5.82239	0.381802	5.82239	0.317607
ENSDART00000005195.9	m.38751_g.38751	Zebrafish	OG0005235	5.88861	0.396411	5.88861	0.294265	5.88861	0.0887038
ENSDART00000005217.8	m.63292_g.63292	Zebrafish	OG0003254	6.74539	2.32199e-15	6.74539	0.0830181	6.74539	1.07498e-19
ENSDART00000005221.6	m.56265_g.56265	Zebrafish	OG0000145	3.3032	0.590545	3.3032	0.647757	3.3032	0.39173
ENSDART00000005255.8	m.13161_g.13161	Zebrafish	OG0008368	2.42725	0.0876704	2.42725	0.144261	2.42725	0.455106
ENSDART00000005263.8	m.30066_g.30066	Zebrafish	OG0007871	4.84996	0.000260117	4.84996	0.0141805	4.84996	5.11576e-08
ENSDART00000005299.9	m.65330_g.65330	Zebrafish	OG0001772	6.29304	0.322048	6.29304	0.106702	6.29304	0.000302584
ENSDART00000005313.9	m.50329_g.50329	Zebrafish	OG0001551	1.88991	0.45164	1.88991	0.923759	1.88991	0.733541
ENSDART00000005326.4	m.15599_g.15599	Zebrafish	OG0002121	3.58356	0.00859588	3.58356	0.637706	3.58356	0.123926
ENSDART00000005329.7	m.73290_g.73290	Zebrafish	OG0000502	0.249269	0.0512189	0.249269	0.321799	0.249269	0.0864102
ENSDART00000005331.7	m.88596_g.88596	Zebrafish	OG0014261	3.50231	0.00505908	3.50231	0.780805	3.50231	0.000663249
ENSDART00000005337.9	m.67160_g.67160	Zebrafish	OG0005513	6.40279	1.50561e-05	6.40279	0.827165	6.40279	2.06447e-07
ENSDART00000005345.8	m.74263_g.74263	Zebrafish	OG0002404	0.679399	0.00716967	0.679399	0.000597979	0.679399	0.418926
ENSDART00000005355.7	m.42144_g.42144	Zebrafish	OG0007960	4.67488	0.405354	4.67488	0.311662	4.67488	0.837636
ENSDART00000005359.7	m.63850_g.63850	Zebrafish	OG0001982	-0.604955	0.835486	-0.604955	0.625888	-0.604955	0.836957
ENSDART00000005366.7	m.40941_g.40941	Zebrafish	OG0001292	4.08294	0.910893	4.08294	0.432215	4.08294	0.825964
ENSDART00000005381.7	m.8481_g.8481	Zebrafish	OG0004302	3.67778	0.358268	3.67778	0.1685	3.67778	0.0157178
ENSDART00000005382.6	m.29472_g.29472	Zebrafish	OG0003537	4.13555	4.32137e-08	4.13555	0.0649321	4.13555	1.86185e-10
ENSDART00000005405.7	m.88803_g.88803	Zebrafish	OG0002411	5.23194	0.155534	5.23194	0.463363	5.23194	0.224266
ENSDART00000005431.8	m.29724_g.29724	Zebrafish	OG0004515	5.29703	0.0339214	5.29703	0.395625	5.29703	0.234577
ENSDART00000005436.8	m.60492_g.60492	Zebrafish	OG0000265	3.51942	0.89893	3.51942	0.00847911	3.51942	0.000408898
ENSDART00000005453.8	m.73744_g.73744	Zebrafish	OG0000093	7.11584	7.9881e-06	7.11584	0.048976	7.11584	0.0513598
ENSDART00000005464.7	m.13032_g.13032	Zebrafish	OG0006684	5.13379	0.0405047	5.13379	0.198114	5.13379	2.10667e-07
ENSDART00000005479.8	m.10787_g.10787	Zebrafish	OG0005013	4.10139	2.50615e-07	4.10139	0.678275	4.10139	0.000660166
ENSDART00000005485.7	m.79229_g.79229	Zebrafish	OG0000116	5.28219	0.031299	5.28219	0.10707	5.28219	0.899928
ENSDART00000005491.6	m.39999_g.39999	Zebrafish	OG0000284	3.00782	0.257934	3.00782	8.43775e-05	3.00782	0.436006
ENSDART00000005496.8	m.46773_g.46773	Zebrafish	OG0005929	3.61376	0.076195	3.61376	0.418053	3.61376	0.0381911
ENSDART00000005547.7	m.43028_g.43028	Zebrafish	OG0000762	4.70213	0.857527	4.70213	0.992226	4.70213	0.299283
ENSDART00000005573.6	m.44975_g.44975	Zebrafish	OG0007009	3.4396	0.462076	3.4396	0.0528617	3.4396	0.000659806
ENSDART00000005583.8	m.32022_g.32022	Zebrafish	OG0000617	5.09832	0.952886	5.09832	0.538155	5.09832	0.498194
ENSDART00000005590.6	m.6772_g.6772	Zebrafish	OG0011739	4.11982	0.0651793	4.11982	0.201328	4.11982	0.00109728
ENSDART00000005593.5	m.72003_g.72003	Zebrafish	OG0001644	6.16924	2.19733e-10	6.16924	0.197351	6.16924	1.58215e-08
ENSDART00000005609.9	m.35450_g.35450	Zebrafish	OG0002857	3.66127	0.903666	3.66127	0.989724	3.66127	0.74335
ENSDART00000005616.8	m.88358_g.88358	Zebrafish	OG0007064	1.79817	0.258082	1.79817	0.682593	1.79817	0.953911
ENSDART00000005625.8	m.28940_g.28940	Zebrafish	OG0000596	3.3398	4.1054e-05	3.3398	0.180279	3.3398	9.03885e-06
ENSDART00000005639.8	m.14080_g.14080	Zebrafish	OG0004300	4.05144	0.5495	4.05144	0.482348	4.05144	0.702798
ENSDART00000005641.5	m.14689_g.14689	Zebrafish	OG0000849	0.613699	0.00167016	0.613699	0.512103	0.613699	0.655947
ENSDART00000005643.7	m.58929_g.58929	Zebrafish	OG0001224	3.66888	3.45531e-07	3.66888	0.0548767	3.66888	0.250947
ENSDART00000005670.6	m.25991_g.25991	Zebrafish	OG0000675	3.77184	0.745025	3.77184	0.713316	3.77184	0.383654
ENSDART00000005671.9	m.66397_g.66397	Zebrafish	OG0001846	3.67907	0.212659	3.67907	0.919669	3.67907	0.196181
ENSDART00000005676.5	m.44958_g.44958	Zebrafish	OG0005558	4.78239	0.520325	4.78239	0.211545	4.78239	0.12871
ENSDART00000005682.6	m.10223_g.10223	Zebrafish	OG0002658	2.4369	0.106101	2.4369	0.0652797	2.4369	0.974427
ENSDART00000005696.8	m.17660_g.17660	Zebrafish	OG0004265	2.33283	0.703338	2.33283	0.565008	2.33283	0.401304
ENSDART00000005720.5	m.40689_g.40689	Zebrafish	OG0009567	7.06731	0.0266962	7.06731	0.477963	7.06731	0.555753
ENSDART00000005724.8	m.36292_g.36292	Zebrafish	OG0001743	2.70026	0.432033	2.70026	0.621486	2.70026	0.926783
ENSDART00000005733.7	m.23514_g.23514	Zebrafish	OG0008408	2.29004	0.101677	2.29004	0.688167	2.29004	0.448523
ENSDART00000005738.8	m.64612_g.64612	Zebrafish	OG0014278	2.59081	0.0144575	2.59081	0.681442	2.59081	0.00905904
ENSDART00000005750.5	m.77885_g.77885	Zebrafish	OG0000313	4.0362	0.127864	4.0362	0.397158	4.0362	0.0310903
ENSDART00000005764.3	m.69666_g.69666	Zebrafish	OG0011370	2.6813	0.0440733	2.6813	0.782779	2.6813	0.795381
ENSDART00000005784.7	m.23615_g.23615	Zebrafish	OG0005745	3.83246	0.366115	3.83246	0.964454	3.83246	0.137677
ENSDART00000005804.6	m.4805_g.4805	Zebrafish	OG0006355	0.0962017	0.758966	0.0962017	0.697258	0.0962017	0.550366
ENSDART00000005829.5	m.80691_g.80691	Zebrafish	OG0007518	3.75068	0.0457297	3.75068	0.180176	3.75068	0.399571
ENSDART00000005842.6	m.13007_g.13007	Zebrafish	OG0007224	0.0125297	0.125887	0.0125297	0.915709	0.0125297	0.362303
ENSDART00000005845.8	m.38666_g.38666	Zebrafish	OG0000162	4.78768	0.0792857	4.78768	0.6882	4.78768	0.327721
ENSDART00000005847.8	m.45586_g.45586	Zebrafish	OG0000833	4.74519	0.0135195	4.74519	0.0125482	4.74519	0.220519
ENSDART00000005853.8	m.47587_g.47587	Zebrafish	OG0002719	4.2443	0.0414914	4.2443	0.0544153	4.2443	4.38985e-05
ENSDART00000005864.8	m.12969_g.12969	Zebrafish	OG0002353	1.38038	0.345721	1.38038	0.530216	1.38038	0.961838
ENSDART00000005869.8	m.26726_g.26726	Zebrafish	OG0012889	3.47348	0.0185907	3.47348	0.0804949	3.47348	7.23153e-05
ENSDART00000005877.7	m.19360_g.19360	Zebrafish	OG0000506	1.99485	0.128569	1.99485	0.473447	1.99485	0.705177
ENSDART00000005879.7	m.37966_g.37966	Zebrafish	OG0002282	7.45934	0.0144831	7.45934	0.294907	7.45934	0.655881
ENSDART00000005883.8	m.14459_g.14459	Zebrafish	OG0007188	4.64502	0.0519981	4.64502	0.733084	4.64502	0.115005
ENSDART00000005884.7	m.75416_g.75416	Zebrafish	OG0000265	7.63694	0.334236	7.63694	0.334754	7.63694	0.107147
ENSDART00000005893.6	m.79609_g.79609	Zebrafish	OG0008381	5.1219	0.11035	5.1219	0.587908	5.1219	1.96713e-05
ENSDART00000005895.7	m.39907_g.39907	Zebrafish	OG0004544	2.65236	0.290029	2.65236	0.718923	2.65236	0.486662
ENSDART00000005901.8	m.54502_g.54502	Zebrafish	OG0003810	5.44726	0.69872	5.44726	0.2963	5.44726	0.000445476
ENSDART00000005903.7	m.55064_g.55064	Zebrafish	OG0002994	3.15151	0.425956	3.15151	0.919762	3.15151	0.748644
ENSDART00000005906.5	m.56939_g.56939	Zebrafish	OG0004497	4.75918	0.975226	4.75918	0.881848	4.75918	0.0123076
ENSDART00000005923.6	m.70535_g.70535	Zebrafish	OG0011784	2.22911	0.501606	2.22911	0.366929	2.22911	0.265938
ENSDART00000005927.7	m.33577_g.33577	Zebrafish	OG0001722	7.74395	0.0397224	7.74395	0.0787829	7.74395	0.071726
ENSDART00000005929.7	m.58251_g.58251	Zebrafish	OG0000670	0.767299	0.150682	0.767299	0.295306	0.767299	0.139156
ENSDART00000005944.7	m.81536_g.81536	Zebrafish	OG0002891	10.0518	0.042252	10.0518	0.297882	10.0518	0.330871
ENSDART00000005985.6	m.51695_g.51695	Zebrafish	OG0010760	6.29193	0.38156	6.29193	0.292356	6.29193	0.649752
ENSDART00000005989.5	m.26007_g.26007	Zebrafish	OG0010220	3.1636	0.706086	3.1636	0.195052	3.1636	0.0273289
ENSDART00000005999.7	m.67862_g.67862	Zebrafish	OG0003231	2.55654	0.344435	2.55654	0.128371	2.55654	0.198012
ENSDART00000006013.8	m.54635_g.54635	Zebrafish	OG0000743	5.50008	0.000478511	5.50008	0.957038	5.50008	0.0899366
ENSDART00000006021.8	m.3930_g.3930	Zebrafish	OG0003346	2.63673	0.930712	2.63673	0.02623	2.63673	0.164427
ENSDART00000006037.8	m.32595_g.32595	Zebrafish	OG0009772	5.07202	0.678087	5.07202	0.750904	5.07202	0.957862
ENSDART00000006038.6	m.55445_g.55445	Zebrafish	OG0007223	3.73538	0.925285	3.73538	0.0889294	3.73538	0.270355
ENSDART00000006043.5	m.41585_g.41585	Zebrafish	OG0013031	1.22359	0.621697	1.22359	0.891119	1.22359	0.832128
ENSDART00000006058.8	m.75063_g.75063	Zebrafish	OG0003945	5.92382	0.590671	5.92382	0.371889	5.92382	0.0762428
ENSDART00000006061.9	m.49627_g.49627	Zebrafish	OG0002173	3.37219	0.15165	3.37219	0.0581362	3.37219	4.74663e-09
ENSDART00000006078.9	m.50650_g.50650	Zebrafish	OG0000672	7.17027	0.849558	7.17027	0.0730958	7.17027	0.82593
ENSDART00000006079.9	m.63238_g.63238	Zebrafish	OG0001572	4.70475	0.350063	4.70475	0.503368	4.70475	0.475469
ENSDART00000006085.7	m.35528_g.35528	Zebrafish	OG0005489	4.10708	0.00124332	4.10708	0.393434	4.10708	0.636782
ENSDART00000006091.7	m.12321_g.12321	Zebrafish	OG0003262	6.24587	6.62553e-08	6.24587	0.365573	6.24587	0.22989
ENSDART00000006093.6	m.29968_g.29968	Zebrafish	OG0007636	2.73822	0.000438416	2.73822	0.72312	2.73822	0.0024614
ENSDART00000006099.8	m.7017_g.7017	Zebrafish	OG0002592	0.605106	0.675791	0.605106	0.693075	0.605106	0.76301
ENSDART00000006109.5	m.78875_g.78875	Zebrafish	OG0005801	4.34979	0.00342109	4.34979	0.221737	4.34979	0.45773
ENSDART00000006120.8	m.3924_g.3924	Zebrafish	OG0000214	0.592873	0.0954366	0.592873	0.670544	0.592873	0.368775
ENSDART00000006124.7	m.22005_g.22005	Zebrafish	OG0010537	5.76566	0.080775	5.76566	0.60747	5.76566	0.0120886
ENSDART00000006132.7	m.28065_g.28065	Zebrafish	OG0002391	8.00471	0.293619	8.00471	0.998929	8.00471	0.0137435
ENSDART00000006147.8	m.17814_g.17814	Zebrafish	OG0003674	1.822	0.938276	1.822	0.127874	1.822	0.247063
ENSDART00000006173.9	m.26201_g.26201	Zebrafish	OG0000701	7.48311	2.20362e-12	7.48311	0.376627	7.48311	2.06652e-14
ENSDART00000006180.9	m.51690_g.51690	Zebrafish	OG0000072	1.52452	0.911098	1.52452	0.715786	1.52452	0.080205
ENSDART00000006211.8	m.22434_g.22434	Zebrafish	OG0001032	5.35758	3.78786e-06	5.35758	0.657759	5.35758	0.000124237
ENSDART00000006212.6	m.36494_g.36494	Zebrafish	OG0001897	-0.125586	0.756528	-0.125586	0.861422	-0.125586	0.401082
ENSDART00000006216.7	m.60275_g.60275	Zebrafish	OG0001183	4.41428	0.0010139	4.41428	0.00314714	4.41428	1.67146e-08
ENSDART00000006216.7	m.60277_g.60277	Zebrafish	OG0015134	4.41428	0.0010139	4.41428	0.00314714	4.41428	1.67146e-08
ENSDART00000006256.7	m.32717_g.32717	Zebrafish	OG0006666	3.41936	0.244856	3.41936	0.417482	3.41936	0.589268
ENSDART00000006288.9	m.1169_g.1169	Zebrafish	OG0000108	4.83273	0.0073889	4.83273	0.358788	4.83273	0.285738
ENSDART00000006290.5	m.44751_g.44751	Zebrafish	OG0003663	4.59452	0.0878752	4.59452	0.251148	4.59452	0.000169972
ENSDART00000006300.6	m.28012_g.28012	Zebrafish	OG0003351	4.83294	0.0666863	4.83294	0.021602	4.83294	6.32034e-06
ENSDART00000006338.7	m.41572_g.41572	Zebrafish	OG0008335	4.05147	0.655457	4.05147	0.991226	4.05147	0.868033
ENSDART00000006343.8	m.34844_g.34844	Zebrafish	OG0013244	3.80974	0.00566243	3.80974	1	3.80974	0.168407
ENSDART00000006344.8	m.78092_g.78092	Zebrafish	OG0005434	4.79057	0.154914	4.79057	0.0819721	4.79057	0.0927772
ENSDART00000006373.5	m.41325_g.41325	Zebrafish	OG0004931	6.8806	7.98433e-07	6.8806	0.808665	6.8806	0.0739018
ENSDART00000006378.5	m.24027_g.24027	Zebrafish	OG0005942	4.88413	0.875329	4.88413	0.987295	4.88413	0.0373924
ENSDART00000006380.8	m.71591_g.71591	Zebrafish	OG0000284	5.7715	0.52364	5.7715	0.577823	5.7715	0.0744409
ENSDART00000006381.7	m.16978_g.16978	Zebrafish	OG0001297	4.9463	0.143703	4.9463	0.915254	4.9463	0.310588
ENSDART00000006386.6	m.49785_g.49785	Zebrafish	OG0001773	9.11465	7.012e-07	9.11465	0.329846	9.11465	0.00162604
ENSDART00000006393.3	m.39028_g.39028	Zebrafish	OG0003072	0.780328	0.287404	0.780328	0.928486	0.780328	0.0547302
ENSDART00000006417.7	m.71144_g.71144	Zebrafish	OG0005839	5.33776	0.00546623	5.33776	0.00168236	5.33776	3.20805e-06
ENSDART00000006419.6	m.47414_g.47414	Zebrafish	OG0006819	2.70108	0.296386	2.70108	0.971761	2.70108	0.533959
ENSDART00000006429.7	m.41643_g.41643	Zebrafish	OG0003060	5.41714	0.000652695	5.41714	0.586907	5.41714	0.672579
ENSDART00000006435.7	m.12552_g.12552	Zebrafish	OG0009292	2.44746	0.552036	2.44746	0.459499	2.44746	0.617979
ENSDART00000006436.7	m.2879_g.2879	Zebrafish	OG0008241	3.65997	0.0955394	3.65997	0.254375	3.65997	0.0221206
ENSDART00000006443.6	m.71734_g.71734	Zebrafish	OG0006462	5.12448	0.261173	5.12448	0.151879	5.12448	0.00652545
ENSDART00000006449.7	m.55000_g.55000	Zebrafish	OG0000743	5.99825	0.107204	5.99825	0.945082	5.99825	0.312652
ENSDART00000006463.6	m.57263_g.57263	Zebrafish	OG0012871	2.93122	0.95667	2.93122	0.824451	2.93122	0.78349
ENSDART00000006479.8	m.16396_g.16396	Zebrafish	OG0011450	-1.36697	0.290196	-1.36697	0.378215	-1.36697	0.281512
ENSDART00000006482.8	m.98_g.98	Zebrafish	OG0005758	2.41469	0.12521	2.41469	0.695924	2.41469	0.817301
ENSDART00000006489.7	m.49660_g.49660	Zebrafish	OG0003942	4.47957	3.65163e-08	4.47957	0.452174	4.47957	3.28053e-11
ENSDART00000006490.8	m.69503_g.69503	Zebrafish	OG0003338	4.96187	0.0463333	4.96187	0.168271	4.96187	0.00205588
ENSDART00000006512.6	m.78655_g.78655	Zebrafish	OG0001649	2.55169	0.109259	2.55169	0.417293	2.55169	0.299002
ENSDART00000006513.8	m.34649_g.34649	Zebrafish	OG0006215	6.37816	0.783632	6.37816	0.240114	6.37816	0.40754
ENSDART00000006538.7	m.28306_g.28306	Zebrafish	OG0005794	2.14058	7.37748e-05	2.14058	0.508903	2.14058	0.0334464
ENSDART00000006549.7	m.76789_g.76789	Zebrafish	OG0000786	0.464197	0.00268357	0.464197	0.668761	0.464197	0.00845836
ENSDART00000006579.8	m.40016_g.40016	Zebrafish	OG0000780	2.9454	0.152306	2.9454	0.392572	2.9454	0.00280557
ENSDART00000006580.7	m.47982_g.47982	Zebrafish	OG0001778	4.23349	0.438491	4.23349	0.383989	4.23349	0.6356
ENSDART00000006602.7	m.11522_g.11522	Zebrafish	OG0000741	2.22237	0.000125063	2.22237	0.67015	2.22237	0.00137845
ENSDART00000006604.7	m.12462_g.12462	Zebrafish	OG0005418	4.62704	0.583689	4.62704	0.0853685	4.62704	2.12147e-08
ENSDART00000006612.6	m.47319_g.47319	Zebrafish	OG0000284	0.164086	0.0679439	0.164086	0.65717	0.164086	1
ENSDART00000006615.9	m.47107_g.47107	Zebrafish	OG0001436	5.36017	0.0165248	5.36017	0.771259	5.36017	0.000139342
ENSDART00000006619.7	m.74643_g.74643	Zebrafish	OG0002721	2.34268	0.654558	2.34268	0.652746	2.34268	0.724803
ENSDART00000006628.9	m.32620_g.32620	Zebrafish	OG0001070	0.710061	0.119715	0.710061	0.543868	0.710061	0.695297
ENSDART00000006648.7	m.29870_g.29870	Zebrafish	OG0006400	2.7725	0.00190991	2.7725	1	2.7725	0.0332213
ENSDART00000006669.7	m.46924_g.46924	Zebrafish	OG0006952	-0.162338	0.927693	-0.162338	0.0766844	-0.162338	0.738519
ENSDART00000006673.7	m.83228_g.83228	Zebrafish	OG0010595	1.17091	0.854343	1.17091	0.322349	1.17091	0.515482
ENSDART00000006703.5	m.35225_g.35225	Zebrafish	OG0004443	5.33853	0.00490434	5.33853	0.124244	5.33853	9.02354e-06
ENSDART00000006709.6	m.22731_g.22731	Zebrafish	OG0000926	7.01483	0.350866	7.01483	0.978937	7.01483	0.201051
ENSDART00000006716.8	m.45482_g.45482	Zebrafish	OG0004489	-0.647377	0.657051	-0.647377	0.15739	-0.647377	0.0869531
ENSDART00000006737.8	m.68645_g.68645	Zebrafish	OG0002588	2.49019	0.2436	2.49019	0.557087	2.49019	0.0428859
ENSDART00000006748.6	m.15113_g.15113	Zebrafish	OG0004676	4.86906	0.73702	4.86906	0.209529	4.86906	0.270463
ENSDART00000006765.8	m.71708_g.71708	Zebrafish	OG0002539	6.05842	0.597139	6.05842	0.155847	6.05842	0.000423697
ENSDART00000006772.9	m.76369_g.76369	Zebrafish	OG0007107	4.21599	0.00020223	4.21599	0.479202	4.21599	7.95498e-05
ENSDART00000006778.8	m.13765_g.13765	Zebrafish	OG0003654	2.96774	0.561869	2.96774	0.617137	2.96774	0.277421
ENSDART00000006783.5	m.11210_g.11210	Zebrafish	OG0009811	2.79134	0.718292	2.79134	0.0105361	2.79134	0.0167994
ENSDART00000006795.8	m.46439_g.46439	Zebrafish	OG0000004	0.664468	0.162642	0.664468	0.937208	0.664468	0.200828
ENSDART00000006802.6	m.28019_g.28019	Zebrafish	OG0003105	8.01125	0.144201	8.01125	0.768802	8.01125	0.00187203
ENSDART00000006817.8	m.46530_g.46530	Zebrafish	OG0013161	2.04389	0.267659	2.04389	0.674114	2.04389	0.844428
ENSDART00000006840.6	m.8646_g.8646	Zebrafish	OG0003677	5.27679	0.000717488	5.27679	0.0461279	5.27679	0.000656457
ENSDART00000006867.8	m.50798_g.50798	Zebrafish	OG0000676	7.61712	0.0115725	7.61712	1.15281e-06	7.61712	1.13024e-20
ENSDART00000006868.9	m.16792_g.16792	Zebrafish	OG0001484	6.72291	0.330623	6.72291	0.511326	6.72291	0.000202397
ENSDART00000006870.7	m.62114_g.62114	Zebrafish	OG0000409	5.44609	0.985571	5.44609	0.0940648	5.44609	0.0445521
ENSDART00000006881.8	m.85433_g.85433	Zebrafish	OG0011313	4.05448	0.00136217	4.05448	0.770743	4.05448	0.00297627
ENSDART00000006897.9	m.87766_g.87766	Zebrafish	OG0000801	-1.38989	0.303756	-1.38989	1	-1.38989	0.859381
ENSDART00000006898.9	m.26302_g.26302	Zebrafish	OG0006135	0.730509	0.50007	0.730509	0.208451	0.730509	0.0205068
ENSDART00000006899.7	m.43257_g.43257	Zebrafish	OG0001525	4.23258	0.00571875	4.23258	0.596621	4.23258	0.599288
ENSDART00000006908.8	m.65688_g.65688	Zebrafish	OG0000101	4.0628	0.802678	4.0628	0.89734	4.0628	0.453957
ENSDART00000006910.7	m.41038_g.41038	Zebrafish	OG0004265	0.191996	0.76118	0.191996	0.250268	0.191996	0.964325
ENSDART00000006923.5	m.46877_g.46877	Zebrafish	OG0009272	2.23243	0.910399	2.23243	0.124134	2.23243	0.000297799
ENSDART00000006927.5	m.24793_g.24793	Zebrafish	OG0001806	3.38663	0.761173	3.38663	0.561571	3.38663	0.981675
ENSDART00000006930.9	m.46495_g.46495	Zebrafish	OG0007835	2.67145	0.904562	2.67145	0.00320062	2.67145	0.50832
ENSDART00000006942.9	m.9242_g.9242	Zebrafish	OG0005510	4.42104	0.901917	4.42104	0.152223	4.42104	0.361083
ENSDART00000006948.5	m.7204_g.7204	Zebrafish	OG0002995	10.4719	0.00380534	10.4719	0.422529	10.4719	0.42793
ENSDART00000006961.7	m.78439_g.78439	Zebrafish	OG0005428	0.862692	0.0939782	0.862692	0.567182	0.862692	0.054743
ENSDART00000006971.7	m.11507_g.11507	Zebrafish	OG0000281	0.443884	0.871253	0.443884	0.940208	0.443884	0.971324
ENSDART00000006983.8	m.7914_g.7914	Zebrafish	OG0000691	-0.540907	0.537878	-0.540907	0.777423	-0.540907	0.31088
ENSDART00000006990.5	m.14345_g.14345	Zebrafish	OG0000697	5.59892	0.468241	5.59892	0.186558	5.59892	0.0725835
ENSDART00000006998.9	m.63855_g.63855	Zebrafish	OG0000185	1.12023	0.920095	1.12023	0.82273	1.12023	0.169138
ENSDART00000007021.8	m.7010_g.7010	Zebrafish	OG0003244	5.60311	0.854237	5.60311	0.326423	5.60311	0.959005
ENSDART00000007022.8	m.36299_g.36299	Zebrafish	OG0005978	6.19172	0.2452	6.19172	0.747854	6.19172	0.0386366
ENSDART00000007029.8	m.39591_g.39591	Zebrafish	OG0011196	3.24026	0.934768	3.24026	0.568189	3.24026	0.58034
ENSDART00000007029.8	m.39592_g.39592	Zebrafish	OG0000033	3.24026	0.934768	3.24026	0.568189	3.24026	0.58034
ENSDART00000007030.6	m.34955_g.34955	Zebrafish	OG0013017	2.57501	0.00234456	2.57501	0.713168	2.57501	6.60675e-07
ENSDART00000007035.8	m.55384_g.55384	Zebrafish	OG0000049	1.17322	0.715632	1.17322	0.954176	1.17322	0.330925
ENSDART00000007053.8	m.51522_g.51522	Zebrafish	OG0006540	4.4238	0.496229	4.4238	0.358632	4.4238	0.0034749
ENSDART00000007057.4	m.15878_g.15878	Zebrafish	OG0005591	3.23112	0.198925	3.23112	0.790966	3.23112	0.249273
ENSDART00000007058.9	m.58409_g.58409	Zebrafish	OG0005150	7.89936	0.0581581	7.89936	0.568131	7.89936	0.00129558
ENSDART00000007066.6	m.19391_g.19391	Zebrafish	OG0006811	4.89463	0.026209	4.89463	0.0902695	4.89463	7.84755e-06
ENSDART00000007073.3	m.57141_g.57141	Zebrafish	OG0007833	3.42505	0.0175976	3.42505	0.725248	3.42505	0.0563126
ENSDART00000007074.8	m.31101_g.31101	Zebrafish	OG0000853	2.59169	0.932352	2.59169	0.580588	2.59169	0.783537
ENSDART00000007079.8	m.83996_g.83996	Zebrafish	OG0005498	6.01108	0.0257534	6.01108	0.127284	6.01108	5.65274e-08
ENSDART00000007091.7	m.3908_g.3908	Zebrafish	OG0011678	2.07678	0.254581	2.07678	0.3035	2.07678	0.00788257
ENSDART00000007119.5	m.53298_g.53298	Zebrafish	OG0010404	2.78124	0.752916	2.78124	0.614713	2.78124	0.287875
ENSDART00000007170.5	m.661_g.661	Zebrafish	OG0000252	5.16587	0.939281	5.16587	0.951663	5.16587	0.0200669
ENSDART00000007189.9	m.70816_g.70816	Zebrafish	OG0002639	3.14239	0.0796686	3.14239	0.357588	3.14239	0.0162323
ENSDART00000007204.8	m.34966_g.34966	Zebrafish	OG0000869	4.30716	0.000100026	4.30716	0.276062	4.30716	4.50228e-09
ENSDART00000007206.6	m.59907_g.59907	Zebrafish	OG0011994	-1.13347	1	-1.13347	0.697663	-1.13347	0.15198
ENSDART00000007211.7	m.19864_g.19864	Zebrafish	OG0005549	3.18343	0.346908	3.18343	0.342519	3.18343	0.823824
ENSDART00000007231.5	m.75835_g.75835	Zebrafish	OG0006232	6.27238	0.313105	6.27238	0.106655	6.27238	0.319561
ENSDART00000007247.8	m.69607_g.69607	Zebrafish	OG0010609	5.82957	0.432816	5.82957	0.311459	5.82957	0.399676
ENSDART00000007271.7	m.84788_g.84788	Zebrafish	OG0010806	3.58466	0.321992	3.58466	0.897738	3.58466	0.579287
ENSDART00000007293.7	m.23191_g.23191	Zebrafish	OG0010252	0.367483	1.11172e-07	0.367483	0.0121686	0.367483	7.90779e-11
ENSDART00000007308.8	m.23352_g.23352	Zebrafish	OG0000138	2.43963	0.011321	2.43963	0.537741	2.43963	0.0925686
ENSDART00000007335.7	m.34611_g.34611	Zebrafish	OG0004981	3.18251	0.0726959	3.18251	0.355916	3.18251	0.0251594
ENSDART00000007353.8	m.28835_g.28835	Zebrafish	OG0003696	5.26616	0.431894	5.26616	0.417356	5.26616	0.00640493
ENSDART00000007373.6	m.67273_g.67273	Zebrafish	OG0000120	3.77163	0.00425142	3.77163	0.161601	3.77163	3.42184e-06
ENSDART00000007381.7	m.78448_g.78448	Zebrafish	OG0000377	7.22364	0.117691	7.22364	0.779885	7.22364	0.00323809
ENSDART00000007392.6	m.51547_g.51547	Zebrafish	OG0007117	3.95317	0.039185	3.95317	0.909418	3.95317	0.00358548
ENSDART00000007398.6	m.57878_g.57878	Zebrafish	OG0003582	4.62233	0.279879	4.62233	0.529381	4.62233	0.762634
ENSDART00000007401.8	m.70105_g.70105	Zebrafish	OG0006098	3.95109	0.0120951	3.95109	0.518595	3.95109	0.0179144
ENSDART00000007412.6	m.77153_g.77153	Zebrafish	OG0010177	5.38177	0.929301	5.38177	0.306148	5.38177	0.153225
ENSDART00000007458.6	m.48342_g.48342	Zebrafish	OG0005046	6.08744	0.0424668	6.08744	0.666532	6.08744	0.0320189
ENSDART00000007487.8	m.77_g.77	Zebrafish	OG0003130	4.54651	0.677847	4.54651	0.0151298	4.54651	0.00882484
ENSDART00000007498.8	m.10796_g.10796	Zebrafish	OG0001337	0.190447	1	0.190447	0.300561	0.190447	0.199331
ENSDART00000007500.5	m.27364_g.27364	Zebrafish	OG0000364	4.17112	1.91956e-05	4.17112	0.00286775	4.17112	4.27567e-08
ENSDART00000007512.6	m.48097_g.48097	Zebrafish	OG0008310	4.57903	0.640374	4.57903	0.652802	4.57903	0.40271
ENSDART00000007522.9	m.42161_g.42161	Zebrafish	OG0005131	4.68241	0.0635612	4.68241	0.115861	4.68241	0.805817
ENSDART00000007531.8	m.26389_g.26389	Zebrafish	OG0005972	5.72737	0.0142259	5.72737	0.170837	5.72737	3.54786e-08
ENSDART00000007577.5	m.83536_g.83536	Zebrafish	OG0010494	3.2468	0.000328178	3.2468	0.926729	3.2468	0.075747
ENSDART00000007584.7	m.86332_g.86332	Zebrafish	OG0001549	1.26076	0.987564	1.26076	1	1.26076	0.21783
ENSDART00000007587.6	m.72512_g.72512	Zebrafish	OG0005448	3.42181	2.25105e-05	3.42181	0.979381	3.42181	0.0252006
ENSDART00000007622.8	m.25112_g.25112	Zebrafish	OG0003425	2.40694	0.614846	2.40694	0.770638	2.40694	0.544829
ENSDART00000007622.8	m.25113_g.25113	Zebrafish	OG0009809	2.40694	0.614846	2.40694	0.770638	2.40694	0.544829
ENSDART00000007624.9	m.64703_g.64703	Zebrafish	OG0004319	4.75021	0.0272751	4.75021	0.00039835	4.75021	0.914685
ENSDART00000007636.6	m.17807_g.17807	Zebrafish	OG0002154	0.208202	0.754617	0.208202	0.867329	0.208202	0.518083
ENSDART00000007638.5	m.33215_g.33215	Zebrafish	OG0005352	3.565	0.000629768	3.565	0.815937	3.565	0.00925291
ENSDART00000007640.9	m.49069_g.49069	Zebrafish	OG0000537	3.72325	0.0106757	3.72325	0.153781	3.72325	7.98626e-05
ENSDART00000007642.6	m.61883_g.61883	Zebrafish	OG0005368	5.57795	0.000729587	5.57795	0.187692	5.57795	0.0367853
ENSDART00000007649.5	m.33390_g.33390	Zebrafish	OG0005722	5.46932	0.339174	5.46932	0.105815	5.46932	0.0406241
ENSDART00000007672.8	m.61139_g.61139	Zebrafish	OG0003002	3.46971	0.00567532	3.46971	0.374849	3.46971	0.637506
ENSDART00000007675.8	m.22642_g.22642	Zebrafish	OG0009598	3.2244	0.787701	3.2244	0.806983	3.2244	0.368953
ENSDART00000007688.6	m.6619_g.6619	Zebrafish	OG0000064	3.9253	0.549405	3.9253	0.908099	3.9253	0.692225
ENSDART00000007700.8	m.48001_g.48001	Zebrafish	OG0003917	6.35891	8.37098e-06	6.35891	0.349501	6.35891	0.351326
ENSDART00000007718.8	m.60416_g.60416	Zebrafish	OG0000736	2.0695	0.810045	2.0695	0.654123	2.0695	0.374758
ENSDART00000007726.9	m.52095_g.52095	Zebrafish	OG0003477	3.73082	0.398596	3.73082	0.716663	3.73082	4.32861e-06
ENSDART00000007732.7	m.21944_g.21944	Zebrafish	OG0000264	6.25819	0.00316812	6.25819	0.971678	6.25819	0.0827504
ENSDART00000007735.6	m.7554_g.7554	Zebrafish	OG0009065	3.26964	0.338632	3.26964	0.992085	3.26964	0.97281
ENSDART00000007741.5	m.61579_g.61579	Zebrafish	OG0012895	2.83251	0.00239848	2.83251	0.611376	2.83251	0.00642012
ENSDART00000007744.4	m.84016_g.84016	Zebrafish	OG0005230	5.51766	1.76067e-06	5.51766	0.00314856	5.51766	2.10489e-22
ENSDART00000007756.9	m.75858_g.75858	Zebrafish	OG0003455	5.96721	0.000507385	5.96721	0.0507432	5.96721	0.00282849
ENSDART00000007767.5	m.33722_g.33722	Zebrafish	OG0004543	6.08305	0.305161	6.08305	0.835083	6.08305	0.637848
ENSDART00000007777.9	m.85768_g.85768	Zebrafish	OG0014455	1.42082	0.949128	1.42082	0.775173	1.42082	0.772403
ENSDART00000007778.9	m.70959_g.70959	Zebrafish	OG0000137	0.0437612	0.148169	0.0437612	0.894373	0.0437612	0.0335188
ENSDART00000007783.7	m.51366_g.51366	Zebrafish	OG0002218	3.38286	0.000921564	3.38286	0.663761	3.38286	0.0158729
ENSDART00000007789.8	m.61711_g.61711	Zebrafish	OG0001967	7.18431	5.21137e-06	7.18431	0.565506	7.18431	0.79868
ENSDART00000007797.7	m.13565_g.13565	Zebrafish	OG0002129	5.07016	0.347253	5.07016	0.801892	5.07016	0.14473
ENSDART00000007798.6	m.28614_g.28614	Zebrafish	OG0003696	1.6248	0.875551	1.6248	0.603807	1.6248	0.84216
ENSDART00000007806.8	m.62731_g.62731	Zebrafish	OG0012987	3.10771	4.75894e-06	3.10771	0.508089	3.10771	7.63966e-06
ENSDART00000007827.7	m.63545_g.63545	Zebrafish	OG0005810	3.53796	0.0910079	3.53796	0.830108	3.53796	0.695387
ENSDART00000007842.8	m.41905_g.41905	Zebrafish	OG0005024	2.86241	0.406193	2.86241	0.177977	2.86241	0.0238919
ENSDART00000007856.7	m.65540_g.65540	Zebrafish	OG0000500	1.42475	0.720471	1.42475	0.517965	1.42475	0.536543
ENSDART00000007857.6	m.69370_g.69370	Zebrafish	OG0009365	3.59445	0.05733	3.59445	0.434621	3.59445	2.59371e-11
ENSDART00000007914.7	m.75624_g.75624	Zebrafish	OG0004254	3.12884	0.877017	3.12884	0.233602	3.12884	2.74524e-05
ENSDART00000007927.7	m.36776_g.36776	Zebrafish	OG0001230	0.949751	0.387942	0.949751	0.873892	0.949751	0.358517
ENSDART00000007957.8	m.42208_g.42208	Zebrafish	OG0005851	1.74847	0.000821543	1.74847	0.00917931	1.74847	0.0617648
ENSDART00000007957.8	m.42209_g.42209	Zebrafish	OG0015395	1.74847	0.000821543	1.74847	0.00917931	1.74847	0.0617648
ENSDART00000007961.7	m.27968_g.27968	Zebrafish	OG0003043	2.76427	0.383654	2.76427	0.754007	2.76427	0.257733
ENSDART00000007981.6	m.51018_g.51018	Zebrafish	OG0000372	-0.0172239	0.235328	-0.0172239	0.159636	-0.0172239	0.988234
ENSDART00000007997.7	m.10069_g.10069	Zebrafish	OG0014413	3.9931	0.00898591	3.9931	0.00442399	3.9931	1.26254e-06
ENSDART00000008009.7	m.47886_g.47886	Zebrafish	OG0011424	5.34878	0.00178952	5.34878	0.743341	5.34878	2.78497e-05
ENSDART00000008010.9	m.65743_g.65743	Zebrafish	OG0002150	6.41343	0.0194628	6.41343	0.298786	6.41343	0.050006
ENSDART00000008013.5	m.27307_g.27307	Zebrafish	OG0008668	5.25097	0.0551832	5.25097	0.148771	5.25097	0.0147658
ENSDART00000008035.5	m.66402_g.66402	Zebrafish	OG0006313	4.30781	0.00183039	4.30781	0.0110613	4.30781	1.10086e-22
ENSDART00000008043.8	m.45214_g.45214	Zebrafish	OG0000939	5.68545	0.495752	5.68545	0.435298	5.68545	0.75641
ENSDART00000008047.9	m.12689_g.12689	Zebrafish	OG0000419	3.75875	0.0211864	3.75875	0.6766	3.75875	0.00649891
ENSDART00000008053.8	m.9660_g.9660	Zebrafish	OG0004040	5.10304	0.674534	5.10304	0.384301	5.10304	0.239252
ENSDART00000008058.8	m.15346_g.15346	Zebrafish	OG0001572	2.8384	0.0251869	2.8384	0.659024	2.8384	0.00699581
ENSDART00000008077.8	m.24454_g.24454	Zebrafish	OG0008858	5.44723	0.772369	5.44723	0.720085	5.44723	0.376683
ENSDART00000008096.7	m.57451_g.57451	Zebrafish	OG0005759	6.27636	0.0190585	6.27636	0.122435	6.27636	0.381532
ENSDART00000008099.6	m.47296_g.47296	Zebrafish	OG0011143	2.1897	0.484909	2.1897	0.632472	2.1897	0.459936
ENSDART00000008127.5	m.27723_g.27723	Zebrafish	OG0007780	1.36153	0.466839	1.36153	0.689675	1.36153	0.0301097
ENSDART00000008133.9	m.83966_g.83966	Zebrafish	OG0004246	5.76578	0.599089	5.76578	0.0117031	5.76578	0.00551473
ENSDART00000008152.8	m.38038_g.38038	Zebrafish	OG0000075	0.574282	0.086264	0.574282	0.300484	0.574282	0.00333221
ENSDART00000008170.8	m.16714_g.16714	Zebrafish	OG0003485	4.31875	3.54403e-10	4.31875	0.188125	4.31875	9.58883e-08
ENSDART00000008177.5	m.66818_g.66818	Zebrafish	OG0003070	2.09381	8.0348e-05	2.09381	0.124733	2.09381	0.0653546
ENSDART00000008201.8	m.57643_g.57643	Zebrafish	OG0008768	5.11803	0.337349	5.11803	0.286864	5.11803	0.00322959
ENSDART00000008215.9	m.23635_g.23635	Zebrafish	OG0002665	5.41176	0.21187	5.41176	0.285973	5.41176	0.0765321
ENSDART00000008224.3	m.17061_g.17061	Zebrafish	OG0002211	1.52228	0.000693423	1.52228	0.916255	1.52228	0.00191657
ENSDART00000008243.7	m.16928_g.16928	Zebrafish	OG0004603	6.2804	8.83027e-06	6.2804	0.00741871	6.2804	1.07612e-18
ENSDART00000008248.8	m.88572_g.88572	Zebrafish	OG0001383	3.56189	0.990109	3.56189	0.169629	3.56189	0.831621
ENSDART00000008268.8	m.76263_g.76263	Zebrafish	OG0013167	3.66339	0.0211043	3.66339	0.182158	3.66339	5.97475e-07
ENSDART00000008273.8	m.25521_g.25521	Zebrafish	OG0005500	3.73955	0.936932	3.73955	0.385821	3.73955	0.62155
ENSDART00000008275.7	m.32122_g.32122	Zebrafish	OG0006476	1.67932	0.377682	1.67932	0.0248679	1.67932	0.0130854
ENSDART00000008277.7	m.64556_g.64556	Zebrafish	OG0005309	1.93466	0.63628	1.93466	0.24535	1.93466	0.245789
ENSDART00000008287.7	m.74400_g.74400	Zebrafish	OG0002751	5.49138	0.0206887	5.49138	0.37411	5.49138	5.81246e-07
ENSDART00000008297.9	m.59012_g.59012	Zebrafish	OG0000851	5.779	0.0481566	5.779	0.523366	5.779	0.404869
ENSDART00000008302.5	m.76292_g.76292	Zebrafish	OG0000016	6.05054	1.17616e-10	6.05054	0.545867	6.05054	3.50317e-12
ENSDART00000008306.5	m.70576_g.70576	Zebrafish	OG0011357	4.04367	0.000702026	4.04367	0.669058	4.04367	0.154342
ENSDART00000008312.7	m.73662_g.73662	Zebrafish	OG0011445	5.35077	0.00122685	5.35077	0.545417	5.35077	0.110418
ENSDART00000008326.6	m.76727_g.76727	Zebrafish	OG0004594	4.67892	0.209844	4.67892	5.27696e-05	4.67892	2.61394e-06
ENSDART00000008355.8	m.81822_g.81822	Zebrafish	OG0002391	2.8272	0.00621679	2.8272	0.875207	2.8272	0.184635
ENSDART00000008365.8	m.76213_g.76213	Zebrafish	OG0005258	3.99201	0.00642855	3.99201	0.829125	3.99201	0.253504
ENSDART00000008373.8	m.77628_g.77628	Zebrafish	OG0001861	7.06913	0.00875812	7.06913	0.000378088	7.06913	3.28198e-15
ENSDART00000008374.7	m.30289_g.30289	Zebrafish	OG0006078	5.20189	0.00361356	5.20189	0.933698	5.20189	0.021804
ENSDART00000008398.6	m.85189_g.85189	Zebrafish	OG0010363	1.86614	0.352984	1.86614	0.493728	1.86614	0.464458
ENSDART00000008401.6	m.40425_g.40425	Zebrafish	OG0001418	4.95599	0.60013	4.95599	0.159426	4.95599	0.625186
ENSDART00000008402.8	m.86434_g.86434	Zebrafish	OG0000754	4.82496	0.326652	4.82496	0.456547	4.82496	9.0023e-06
ENSDART00000008409.9	m.72721_g.72721	Zebrafish	OG0003041	2.13342	0.326989	2.13342	0.370902	2.13342	0.773843
ENSDART00000008421.5	m.64910_g.64910	Zebrafish	OG0003973	-0.156363	0.337445	-0.156363	0.231032	-0.156363	0.894634
ENSDART00000008424.9	m.9780_g.9780	Zebrafish	OG0001643	3.25821	0.738186	3.25821	0.369008	3.25821	0.749582
ENSDART00000008454.7	m.18806_g.18806	Zebrafish	OG0009169	7.08246	0.71925	7.08246	0.395095	7.08246	0.24204
ENSDART00000008468.9	m.66711_g.66711	Zebrafish	OG0004657	4.83043	0.910971	4.83043	0.879506	4.83043	0.0889711
ENSDART00000008476.8	m.81571_g.81571	Zebrafish	OG0007124	2.91608	0.0173496	2.91608	0.713457	2.91608	0.0136076
ENSDART00000008490.8	m.67056_g.67056	Zebrafish	OG0003517	5.48741	5.51944e-05	5.48741	0.680462	5.48741	4.50442e-07
ENSDART00000008498.7	m.18483_g.18483	Zebrafish	OG0000992	0.89191	0.894837	0.89191	0.256474	0.89191	0.449237
ENSDART00000008504.7	m.87992_g.87992	Zebrafish	OG0003297	3.64275	0.000236243	3.64275	0.3147	3.64275	0.00599597
ENSDART00000008532.8	m.43582_g.43582	Zebrafish	OG0007644	2.56562	1.40124e-05	2.56562	0.153038	2.56562	0.000741086
ENSDART00000008535.9	m.44313_g.44313	Zebrafish	OG0004890	5.46577	0.00022119	5.46577	0.639676	5.46577	0.436159
ENSDART00000008554.4	m.61228_g.61228	Zebrafish	OG0009152	3.44148	5.46858e-08	3.44148	0.98927	3.44148	0.000444621
ENSDART00000008584.4	m.30300_g.30300	Zebrafish	OG0003709	7.85359	0.00143541	7.85359	0.801858	7.85359	0.319367
ENSDART00000008589.7	m.78120_g.78120	Zebrafish	OG0001639	4.0653	0.149826	4.0653	0.340414	4.0653	8.4286e-05
ENSDART00000008590.4	m.51978_g.51978	Zebrafish	OG0008423	2.79087	0.748426	2.79087	0.151682	2.79087	0.00152015
ENSDART00000008593.6	m.62864_g.62864	Zebrafish	OG0006418	5.05739	0.193467	5.05739	0.65196	5.05739	0.830901
ENSDART00000008594.9	m.80223_g.80223	Zebrafish	OG0007523	0.85316	0.000229233	0.85316	0.436843	0.85316	1.36955e-06
ENSDART00000008603.8	m.38146_g.38146	Zebrafish	OG0005157	3.12213	0.0203222	3.12213	0.138715	3.12213	0.481794
ENSDART00000008606.6	m.84248_g.84248	Zebrafish	OG0009365	1.27321	0.487758	1.27321	0.697896	1.27321	0.131764
ENSDART00000008607.8	m.12525_g.12525	Zebrafish	OG0003278	1.61145	0.411809	1.61145	0.436874	1.61145	0.46051
ENSDART00000008638.8	m.51431_g.51431	Zebrafish	OG0002743	6.91628	0.433718	6.91628	0.201883	6.91628	8.85679e-05
ENSDART00000008663.9	m.85289_g.85289	Zebrafish	OG0000688	3.18862	0.713284	3.18862	0.926063	3.18862	0.687267
ENSDART00000008682.9	m.82065_g.82065	Zebrafish	OG0001119	3.21476	0.0176831	3.21476	0.619296	3.21476	0.000290585
ENSDART00000008682.9	m.82066_g.82066	Zebrafish	OG0001980	3.21476	0.0176831	3.21476	0.619296	3.21476	0.000290585
ENSDART00000008696.7	m.48372_g.48372	Zebrafish	OG0001784	0.796059	0.284973	0.796059	0.147269	0.796059	0.467933
ENSDART00000008698.5	m.50023_g.50023	Zebrafish	OG0000255	5.7051	0.0238852	5.7051	0.393404	5.7051	0.0597946
ENSDART00000008711.9	m.8794_g.8794	Zebrafish	OG0001051	1.9296	0.206176	1.9296	0.638792	1.9296	0.36729
ENSDART00000008737.8	m.57669_g.57669	Zebrafish	OG0002274	2.68947	0.820028	2.68947	0.857104	2.68947	0.607631
ENSDART00000008742.9	m.69542_g.69542	Zebrafish	OG0009131	0.950803	0.764236	0.950803	0.788633	0.950803	0.0666395
ENSDART00000008752.6	m.1392_g.1392	Zebrafish	OG0002102	3.83444	8.07638e-12	3.83444	0.675535	3.83444	2.53974e-13
ENSDART00000008761.5	m.33995_g.33995	Zebrafish	OG0008254	5.4316	0.0185449	5.4316	0.432408	5.4316	0.469273
ENSDART00000008785.8	m.46568_g.46568	Zebrafish	OG0002394	7.80119	9.34436e-05	7.80119	0.534871	7.80119	0.000326158
ENSDART00000008807.7	m.59041_g.59041	Zebrafish	OG0004332	10.3234	0.00297554	10.3234	0.243045	10.3234	0.417539
ENSDART00000008816.7	m.39110_g.39110	Zebrafish	OG0005794	1.76886	0.723126	1.76886	0.601667	1.76886	0.810645
ENSDART00000008840.8	m.22248_g.22248	Zebrafish	OG0004733	0.615619	0.908871	0.615619	0.952045	0.615619	0.512594
ENSDART00000008841.9	m.8859_g.8859	Zebrafish	OG0011783	1.98921	0.135515	1.98921	0.924189	1.98921	0.857103
ENSDART00000008847.8	m.17162_g.17162	Zebrafish	OG0008460	5.18638	0.0869981	5.18638	0.378814	5.18638	0.0151434
ENSDART00000008854.4	m.83539_g.83539	Zebrafish	OG0000763	7.84228	2.48265e-06	7.84228	0.829717	7.84228	3.09617e-06
ENSDART00000008880.8	m.45699_g.45699	Zebrafish	OG0000049	4.67003	0.39832	4.67003	0.269992	4.67003	0.00271575
ENSDART00000008893.9	m.86717_g.86717	Zebrafish	OG0000337	2.30527	0.44712	2.30527	0.496678	2.30527	0.529425
ENSDART00000008898.7	m.38733_g.38733	Zebrafish	OG0006111	0.852286	0.865992	0.852286	0.0235653	0.852286	0.10606
ENSDART00000008906.4	m.75250_g.75250	Zebrafish	OG0009402	5.73875	0.0905259	5.73875	0.850388	5.73875	0.0133976
ENSDART00000008920.7	m.75104_g.75104	Zebrafish	OG0002186	4.95953	0.0834206	4.95953	0.0116627	4.95953	5.83371e-13
ENSDART00000008959.6	m.63218_g.63218	Zebrafish	OG0001992	4.19469	1.42147e-05	4.19469	0.14445	4.19469	0.000553376
ENSDART00000008968.7	m.5884_g.5884	Zebrafish	OG0004312	2.5412	0.376373	2.5412	0.70607	2.5412	0.00383793
ENSDART00000008986.5	m.50629_g.50629	Zebrafish	OG0004349	5.67776	0.191591	5.67776	0.0146471	5.67776	0.00322728
ENSDART00000008987.8	m.52291_g.52291	Zebrafish	OG0001296	1.00481	0.77621	1.00481	0.44548	1.00481	0.35315
ENSDART00000008988.7	m.3039_g.3039	Zebrafish	OG0000785	5.50926	6.26096e-05	5.50926	0.0864682	5.50926	0.00165335
ENSDART00000008989.8	m.38805_g.38805	Zebrafish	OG0001421	1.68161	0.463303	1.68161	0.558938	1.68161	0.775216
ENSDART00000008994.6	m.70739_g.70739	Zebrafish	OG0011510	1.70382	0.0701714	1.70382	0.711023	1.70382	0.0425484
ENSDART00000009028.9	m.53793_g.53793	Zebrafish	OG0000023	5.00843	0.526002	5.00843	1	5.00843	0.74729
ENSDART00000009054.7	m.23189_g.23189	Zebrafish	OG0000469	1.22006	0.293309	1.22006	0.195946	1.22006	0.451906
ENSDART00000009076.7	m.21141_g.21141	Zebrafish	OG0014537	2.98776	0.290303	2.98776	0.871316	2.98776	0.6144
ENSDART00000009081.7	m.67564_g.67564	Zebrafish	OG0004430	3.18823	0.896424	3.18823	0.509352	3.18823	0.403057
ENSDART00000009092.8	m.82785_g.82785	Zebrafish	OG0008746	5.46618	0.133811	5.46618	0.543185	5.46618	0.0243877
ENSDART00000009093.9	m.36865_g.36865	Zebrafish	OG0002342	4.64335	0.106191	4.64335	0.453115	4.64335	0.309238
ENSDART00000009126.8	m.61725_g.61725	Zebrafish	OG0002089	4.94516	0.511616	4.94516	0.0915053	4.94516	0.00561889
ENSDART00000009134.8	m.77339_g.77339	Zebrafish	OG0000281	-0.718677	0.429346	-0.718677	0.000214093	-0.718677	0.787691
ENSDART00000009149.8	m.67292_g.67292	Zebrafish	OG0006274	3.69513	2.00671e-05	3.69513	0.563567	3.69513	0.000779104
ENSDART00000009151.7	m.4332_g.4332	Zebrafish	OG0000497	2.41639	0.163654	2.41639	0.550081	2.41639	0.276879
ENSDART00000009164.7	m.77541_g.77541	Zebrafish	OG0005058	3.23064	0.0648255	3.23064	0.132464	3.23064	0.0452149
ENSDART00000009172.9	m.49845_g.49845	Zebrafish	OG0003278	2.21784	0.0891532	2.21784	0.119889	2.21784	0.485761
ENSDART00000009178.8	m.12767_g.12767	Zebrafish	OG0001336	4.66809	0.136129	4.66809	0.0252476	4.66809	1.27415e-13
ENSDART00000009182.4	m.80067_g.80067	Zebrafish	OG0002205	9.66405	0.180103	9.66405	0.30184	9.66405	0.160192
ENSDART00000009184.5	m.23770_g.23770	Zebrafish	OG0011788	3.17652	5.60219e-06	3.17652	0.319761	3.17652	0.000126646
ENSDART00000009194.7	m.1774_g.1774	Zebrafish	OG0009174	5.8414	0.022879	5.8414	0.349733	5.8414	0.872715
ENSDART00000009196.7	m.41249_g.41249	Zebrafish	OG0008236	4.58886	0.0753498	4.58886	0.956182	4.58886	0.120288
ENSDART00000009217.7	m.58925_g.58925	Zebrafish	OG0006352	2.9584	0.000705531	2.9584	0.96793	2.9584	0.0482226
ENSDART00000009223.9	m.68019_g.68019	Zebrafish	OG0001866	5.70295	9.65696e-08	5.70295	0.945362	5.70295	1.74151e-08
ENSDART00000009227.5	m.31277_g.31277	Zebrafish	OG0004309	2.45067	0.127128	2.45067	0.990022	2.45067	0.810097
ENSDART00000009241.8	m.85861_g.85861	Zebrafish	OG0007708	9.82681	0.00210993	9.82681	0.383669	9.82681	0.523363
ENSDART00000009256.8	m.29810_g.29810	Zebrafish	OG0009355	5.25569	0.00130102	5.25569	0.457424	5.25569	0.0606308
ENSDART00000009271.8	m.58378_g.58378	Zebrafish	OG0001559	-0.0350723	0.33816	-0.0350723	0.749708	-0.0350723	0.380605
ENSDART00000009276.8	m.82143_g.82143	Zebrafish	OG0000009	0.18441	0.519168	0.18441	0.65454	0.18441	0.758932
ENSDART00000009277.7	m.62945_g.62945	Zebrafish	OG0000382	7.63731	0.0102193	7.63731	0.632995	7.63731	0.736889
ENSDART00000009298.8	m.61397_g.61397	Zebrafish	OG0010100	5.11563	0.00710873	5.11563	0.832228	5.11563	0.132687
ENSDART00000009323.8	m.21462_g.21462	Zebrafish	OG0003269	2.17983	0.3803	2.17983	0.737316	2.17983	0.861568
ENSDART00000009337.6	m.45503_g.45503	Zebrafish	OG0001360	7.04875	0.455664	7.04875	0.886923	7.04875	0.0079031
ENSDART00000009343.9	m.24240_g.24240	Zebrafish	OG0006500	3.07983	0.0955317	3.07983	0.543179	3.07983	0.0685621
ENSDART00000009347.7	m.51118_g.51118	Zebrafish	OG0000724	4.97626	0.000149388	4.97626	0.603535	4.97626	0.0641185
ENSDART00000009360.7	m.81624_g.81624	Zebrafish	OG0011362	3.82865	0.0354742	3.82865	0.199989	3.82865	0.691377
ENSDART00000009363.8	m.38722_g.38722	Zebrafish	OG0000111	1.83929	0.769993	1.83929	0.843569	1.83929	0.945232
ENSDART00000009367.9	m.20889_g.20889	Zebrafish	OG0001178	3.46846	2.44627e-05	3.46846	0.447402	3.46846	3.97048e-11
ENSDART00000009385.8	m.80702_g.80702	Zebrafish	OG0003127	4.45282	0.605909	4.45282	0.534924	4.45282	0.924894
ENSDART00000009393.7	m.84027_g.84027	Zebrafish	OG0000905	13.74	0.746573	13.74	0.978139	13.74	0.103164
ENSDART00000009411.7	m.1544_g.1544	Zebrafish	OG0006644	5.23409	0.906504	5.23409	0.396229	5.23409	0.792944
ENSDART00000009464.8	m.65815_g.65815	Zebrafish	OG0000604	5.85405	0.0276576	5.85405	0.781463	5.85405	0.000136163
ENSDART00000009473.6	m.15395_g.15395	Zebrafish	OG0009643	3.12284	0.260219	3.12284	0.389414	3.12284	0.0414136
ENSDART00000009477.5	m.64731_g.64731	Zebrafish	OG0002986	7.94308	0.0354943	7.94308	0.426412	7.94308	0.724825
ENSDART00000009484.8	m.67874_g.67874	Zebrafish	OG0000734	8.62723	0.971187	8.62723	0.653882	8.62723	0.879101
ENSDART00000009499.8	m.56879_g.56879	Zebrafish	OG0002412	4.61257	8.096e-22	4.61257	0.877472	4.61257	5.70389e-10
ENSDART00000009500.7	m.34194_g.34194	Zebrafish	OG0008494	5.90327	0.436818	5.90327	0.689549	5.90327	0.706261
ENSDART00000009507.8	m.53555_g.53555	Zebrafish	OG0010345	5.25999	3.55339e-06	5.25999	0.394254	5.25999	1.16583e-09
ENSDART00000009528.8	m.31298_g.31298	Zebrafish	OG0004649	3.19939	0.184718	3.19939	0.96508	3.19939	0.282406
ENSDART00000009545.9	m.62932_g.62932	Zebrafish	OG0007145	5.82992	0.973592	5.82992	0.230837	5.82992	0.000105532
ENSDART00000009549.6	m.42826_g.42826	Zebrafish	OG0001325	7.28681	0.0139274	7.28681	0.0136534	7.28681	0.851128
ENSDART00000009564.8	m.46700_g.46700	Zebrafish	OG0009639	-0.631784	0.0180931	-0.631784	0.607347	-0.631784	0.00999712
ENSDART00000009569.9	m.64184_g.64184	Zebrafish	OG0001518	0.398927	0.211608	0.398927	1	0.398927	0.562681
ENSDART00000009609.9	m.42542_g.42542	Zebrafish	OG0000875	6.53676	0.110386	6.53676	0.407178	6.53676	0.0411613
ENSDART00000009642.6	m.32880_g.32880	Zebrafish	OG0011452	5.52262	0.0595951	5.52262	0.114752	5.52262	0.988378
ENSDART00000009649.5	m.6337_g.6337	Zebrafish	OG0007572	3.88166	2.72207e-12	3.88166	0.643664	3.88166	8.40365e-08
ENSDART00000009682.5	m.7605_g.7605	Zebrafish	OG0005262	7.37426	0.451418	7.37426	0.0796353	7.37426	0.823826
ENSDART00000009689.7	m.25283_g.25283	Zebrafish	OG0006014	-0.697605	0.0662523	-0.697605	0.0828485	-0.697605	0.570071
ENSDART00000009695.8	m.42972_g.42972	Zebrafish	OG0003556	3.18201	0.016084	3.18201	0.166909	3.18201	0.856574
ENSDART00000009715.9	m.88770_g.88770	Zebrafish	OG0000136	2.21039	0.3006	2.21039	0.600308	2.21039	0.8477
ENSDART00000009740.5	m.35936_g.35936	Zebrafish	OG0007138	4.38473	0.414098	4.38473	0.758648	4.38473	0.591934
ENSDART00000009755.5	m.67011_g.67011	Zebrafish	OG0000175	2.51759	0.0905825	2.51759	0.0172052	2.51759	0.68362
ENSDART00000009767.7	m.25742_g.25742	Zebrafish	OG0004315	1.32733	0.129137	1.32733	0.949817	1.32733	0.17108
ENSDART00000009775.7	m.44372_g.44372	Zebrafish	OG0006243	4.68618	0.202891	4.68618	0.557415	4.68618	0.00320111
ENSDART00000009788.6	m.62833_g.62833	Zebrafish	OG0006617	5.75383	0.0753416	5.75383	0.286369	5.75383	9.6207e-08
ENSDART00000009790.8	m.80649_g.80649	Zebrafish	OG0014713	6.66108	0.293844	6.66108	0.0208608	6.66108	0.0286565
ENSDART00000009794.8	m.57712_g.57712	Zebrafish	OG0001446	2.73535	0.504932	2.73535	0.872761	2.73535	0.879416
ENSDART00000009796.8	m.45460_g.45460	Zebrafish	OG0000502	1.29775	0.389969	1.29775	0.903798	1.29775	0.02796
ENSDART00000009827.6	m.41333_g.41333	Zebrafish	OG0015524	3.05744	0.244814	3.05744	0.98548	3.05744	0.123862
ENSDART00000009838.6	m.26420_g.26420	Zebrafish	OG0004331	4.91296	0.0209298	4.91296	0.217972	4.91296	2.46704e-05
ENSDART00000009857.7	m.3103_g.3103	Zebrafish	OG0014379	1.77709	0.495764	1.77709	0.812607	1.77709	0.469625
ENSDART00000009858.5	m.82396_g.82396	Zebrafish	OG0011546	5.95426	0.0771111	5.95426	0.939743	5.95426	0.911772
ENSDART00000009859.8	m.66608_g.66608	Zebrafish	OG0000057	0.0509557	0.938419	0.0509557	0.34037	0.0509557	0.970873
ENSDART00000009883.7	m.17739_g.17739	Zebrafish	OG0001937	0.459431	0.679115	0.459431	0.200877	0.459431	0.644741
ENSDART00000009886.8	m.81681_g.81681	Zebrafish	OG0000962	1.90782	0.0231541	1.90782	0.770782	1.90782	0.00682865
ENSDART00000009889.6	m.17736_g.17736	Zebrafish	OG0005496	3.67953	0.483341	3.67953	0.173523	3.67953	0.165198
ENSDART00000009893.9	m.2363_g.2363	Zebrafish	OG0007042	4.10777	0.0377403	4.10777	0.617675	4.10777	0.912305
ENSDART00000009909.8	m.31468_g.31468	Zebrafish	OG0013157	1.91918	0.00218193	1.91918	0.0546779	1.91918	0.950894
ENSDART00000009952.8	m.39149_g.39149	Zebrafish	OG0002736	7.3784	2.85015e-22	7.3784	0.790527	7.3784	1.31698e-12
ENSDART00000009971.8	m.47961_g.47961	Zebrafish	OG0000456	3.88086	0.815565	3.88086	0.685116	3.88086	0.963478
ENSDART00000010019.6	m.23256_g.23256	Zebrafish	OG0003699	5.42704	0.0122346	5.42704	0.195828	5.42704	3.98093e-07
ENSDART00000010022.8	m.69387_g.69387	Zebrafish	OG0001633	-0.864832	0.749374	-0.864832	0.760764	-0.864832	0.143934
ENSDART00000010028.9	m.83749_g.83749	Zebrafish	OG0000409	5.60728	0.00357818	5.60728	0.218093	5.60728	1.57752e-07
ENSDART00000010035.6	m.44008_g.44008	Zebrafish	OG0003272	5.31137	0.000209042	5.31137	0.0482224	5.31137	4.6885e-14
ENSDART00000010041.7	m.58274_g.58274	Zebrafish	OG0006008	3.57229	0.571778	3.57229	0.399694	3.57229	0.201417
ENSDART00000010046.7	m.7577_g.7577	Zebrafish	OG0002047	6.56267	1.02628e-07	6.56267	0.259662	6.56267	8.0052e-11
ENSDART00000010048.7	m.36561_g.36561	Zebrafish	OG0003267	5.97129	3.84924e-06	5.97129	0.872492	5.97129	0.013955
ENSDART00000010052.6	m.19640_g.19640	Zebrafish	OG0002498	1.90167	0.376444	1.90167	0.370747	1.90167	0.0163525
ENSDART00000010056.8	m.2303_g.2303	Zebrafish	OG0006859	-0.29498	0.0119943	-0.29498	0.0532724	-0.29498	0.0109755
ENSDART00000010068.8	m.42742_g.42742	Zebrafish	OG0000097	4.75351	0.233063	4.75351	0.381207	4.75351	0.855492
ENSDART00000010081.8	m.52907_g.52907	Zebrafish	OG0002482	6.50571	0.220144	6.50571	0.459686	6.50571	0.868547
ENSDART00000010092.6	m.28900_g.28900	Zebrafish	OG0014560	6.10971	0.461664	6.10971	0.524951	6.10971	0.00106352
ENSDART00000010101.9	m.41103_g.41103	Zebrafish	OG0002373	2.99993	0.0133288	2.99993	0.627437	2.99993	0.176902
ENSDART00000010104.5	m.47343_g.47343	Zebrafish	OG0007687	5.39852	0.190568	5.39852	0.394733	5.39852	0.000978914
ENSDART00000010124.9	m.27431_g.27431	Zebrafish	OG0000198	8.23604	0.00390221	8.23604	0.0032415	8.23604	0.000308486
ENSDART00000010126.8	m.24723_g.24723	Zebrafish	OG0007939	3.40251	0.515301	3.40251	0.660638	3.40251	0.500807
ENSDART00000010129.6	m.58665_g.58665	Zebrafish	OG0010675	2.35572	0.556953	2.35572	0.802749	2.35572	0.196266
ENSDART00000010140.6	m.20581_g.20581	Zebrafish	OG0002641	6.71157	0.0206525	6.71157	0.160818	6.71157	0.34406
ENSDART00000010177.5	m.14855_g.14855	Zebrafish	OG0004063	-0.100949	1	-0.100949	0.337474	-0.100949	0.708539
ENSDART00000010189.6	m.13975_g.13975	Zebrafish	OG0000016	6.02547	6.42153e-06	6.02547	0.149867	6.02547	0.00094862
ENSDART00000010211.6	m.46406_g.46406	Zebrafish	OG0007821	6.42722	0.66646	6.42722	0.56193	6.42722	0.487266
ENSDART00000010246.8	m.32323_g.32323	Zebrafish	OG0000283	2.89281	0.154233	2.89281	0.00254022	2.89281	1.45082e-09
ENSDART00000010256.5	m.55529_g.55529	Zebrafish	OG0003967	8.07685	0.00591852	8.07685	0.81782	8.07685	0.719357
ENSDART00000010257.8	m.70137_g.70137	Zebrafish	OG0003559	3.98588	0.00060281	3.98588	0.0314887	3.98588	1.59335e-07
ENSDART00000010258.9	m.13019_g.13019	Zebrafish	OG0000957	4.33125	0.453349	4.33125	0.793307	4.33125	0.266548
ENSDART00000010261.8	m.76237_g.76237	Zebrafish	OG0006091	7.15059	0.00547636	7.15059	0.774127	7.15059	0.512729
ENSDART00000010270.5	m.30463_g.30463	Zebrafish	OG0008708	0.809673	0.121303	0.809673	0.635328	0.809673	0.370799
ENSDART00000010271.8	m.9472_g.9472	Zebrafish	OG0006373	3.93644	0.00979847	3.93644	0.633846	3.93644	0.00376944
ENSDART00000010274.6	m.7814_g.7814	Zebrafish	OG0013305	3.36033	0.650197	3.36033	0.818978	3.36033	0.98104
ENSDART00000010282.8	m.63149_g.63149	Zebrafish	OG0002632	5.59783	0.467377	5.59783	0.0288141	5.59783	0.0109743
ENSDART00000010286.8	m.18137_g.18137	Zebrafish	OG0009622	-0.685581	0.984842	-0.685581	0.284314	-0.685581	0.293824
ENSDART00000010311.6	m.82321_g.82321	Zebrafish	OG0005333	5.52587	0.690357	5.52587	0.398574	5.52587	0.694869
ENSDART00000010322.8	m.40241_g.40241	Zebrafish	OG0004840	1.09702	0.610305	1.09702	0.916898	1.09702	0.533594
ENSDART00000010323.7	m.22779_g.22779	Zebrafish	OG0007327	4.25979	5.45951e-22	4.25979	0.0514875	4.25979	1.0236e-19
ENSDART00000010329.8	m.24511_g.24511	Zebrafish	OG0003424	2.58171	0.00257753	2.58171	0.000518744	2.58171	0.417296
ENSDART00000010350.8	m.56052_g.56052	Zebrafish	OG0003659	0.312176	0.0240743	0.312176	0.0407944	0.312176	0.737745
ENSDART00000010362.7	m.71745_g.71745	Zebrafish	OG0006304	-0.351916	0.306345	-0.351916	0.510939	-0.351916	0.294853
ENSDART00000010373.8	m.32465_g.32465	Zebrafish	OG0000116	9.35565	0.183141	9.35565	0.917157	9.35565	0.216423
ENSDART00000010378.7	m.31719_g.31719	Zebrafish	OG0003939	4.00786	0.253837	4.00786	0.678017	4.00786	0.622549
ENSDART00000010395.8	m.1566_g.1566	Zebrafish	OG0002147	3.90738	0.985042	3.90738	0.473699	3.90738	0.703555
ENSDART00000010420.8	m.57899_g.57899	Zebrafish	OG0001631	6.03308	4.17888e-05	6.03308	0.318002	6.03308	0.62894
ENSDART00000010449.7	m.38027_g.38027	Zebrafish	OG0004241	1.95933	0.575351	1.95933	0.0615457	1.95933	0.89799
ENSDART00000010452.4	m.27312_g.27312	Zebrafish	OG0011765	-0.97072	0.975592	-0.97072	0.358315	-0.97072	0.919075
ENSDART00000010477.7	m.67364_g.67364	Zebrafish	OG0001022	5.39926	0.195036	5.39926	0.0233561	5.39926	3.24819e-10
ENSDART00000010494.9	m.37156_g.37156	Zebrafish	OG0004617	1.43339	0.774685	1.43339	0.893846	1.43339	0.589411
ENSDART00000010495.6	m.25923_g.25923	Zebrafish	OG0002819	3.46968	0.929567	3.46968	0.884552	3.46968	0.466294
ENSDART00000010507.6	m.27651_g.27651	Zebrafish	OG0002225	2.37819	0.354289	2.37819	0.419431	2.37819	0.835119
ENSDART00000010512.6	m.22602_g.22602	Zebrafish	OG0008358	2.07599	0.00222085	2.07599	0.542947	2.07599	0.000131715
ENSDART00000010517.7	m.19675_g.19675	Zebrafish	OG0002204	3.13647	0.209568	3.13647	0.9154	3.13647	0.0643079
ENSDART00000010521.7	m.46168_g.46168	Zebrafish	OG0006351	8.7839	0.00447344	8.7839	0.172768	8.7839	0.000180137
ENSDART00000010537.9	m.26076_g.26076	Zebrafish	OG0003919	7.00329	0.466311	7.00329	0.307388	7.00329	0.788766
ENSDART00000010543.8	m.20558_g.20558	Zebrafish	OG0001317	5.45102	0.0157748	5.45102	0.212069	5.45102	7.90556e-10
ENSDART00000010550.6	m.62020_g.62020	Zebrafish	OG0008815	2.68191	0.754039	2.68191	0.293198	2.68191	0.64675
ENSDART00000010564.7	m.35735_g.35735	Zebrafish	OG0004113	1.99976	0.697372	1.99976	0.700891	1.99976	0.613657
ENSDART00000010569.5	m.1919_g.1919	Zebrafish	OG0002904	3.03825	0.109218	3.03825	0.288864	3.03825	0.742352
ENSDART00000010580.8	m.51051_g.51051	Zebrafish	OG0000075	6.29865	0.00307892	6.29865	0.0820296	6.29865	5.13911e-06
ENSDART00000010584.4	m.64172_g.64172	Zebrafish	OG0004428	-0.434745	0.00567292	-0.434745	0.897036	-0.434745	0.0307761
ENSDART00000010591.6	m.38300_g.38300	Zebrafish	OG0005553	1.91122	0.0034481	1.91122	0.237292	1.91122	0.00216662
ENSDART00000010604.5	m.40677_g.40677	Zebrafish	OG0001348	3.42437	0.0775166	3.42437	0.016677	3.42437	0.000924488
ENSDART00000010615.5	m.63558_g.63558	Zebrafish	OG0013348	6.65789	0.00269428	6.65789	0.180145	6.65789	0.0179653
ENSDART00000010626.6	m.34981_g.34981	Zebrafish	OG0002242	5.93439	4.36109e-07	5.93439	0.67079	5.93439	0.0523937
ENSDART00000010632.6	m.6238_g.6238	Zebrafish	OG0010373	5.02066	0.0352191	5.02066	0.0549608	5.02066	0.652257
ENSDART00000010643.6	m.22888_g.22888	Zebrafish	OG0011381	-1.31438	0.226703	-1.31438	1	-1.31438	0.522069
ENSDART00000010647.8	m.42386_g.42386	Zebrafish	OG0007848	6.53105	0.00625444	6.53105	0.758974	6.53105	0.0500588
ENSDART00000010658.8	m.35674_g.35674	Zebrafish	OG0000527	5.04183	0.221984	5.04183	0.24045	5.04183	1.69697e-05
ENSDART00000010683.5	m.47128_g.47128	Zebrafish	OG0002513	3.82819	0.00147224	3.82819	0.998811	3.82819	0.93897
ENSDART00000010684.8	m.76950_g.76950	Zebrafish	OG0000683	-0.272292	0.899954	-0.272292	0.95574	-0.272292	0.242474
ENSDART00000010697.7	m.24146_g.24146	Zebrafish	OG0000230	4.33608	0.288193	4.33608	0.580556	4.33608	0.00164003
ENSDART00000010699.5	m.67346_g.67346	Zebrafish	OG0005501	5.33659	0.0175739	5.33659	0.611605	5.33659	0.027033
ENSDART00000010706.4	m.68301_g.68301	Zebrafish	OG0007981	2.40308	0.41162	2.40308	0.681668	2.40308	0.871353
ENSDART00000010757.5	m.87415_g.87415	Zebrafish	OG0002743	4.38117	0.164222	4.38117	0.791143	4.38117	0.175227
ENSDART00000010773.7	m.49854_g.49854	Zebrafish	OG0000411	1.78248	0.485662	1.78248	0.639088	1.78248	0.197887
ENSDART00000010774.6	m.28462_g.28462	Zebrafish	OG0003111	5.80109	0.388341	5.80109	0.319607	5.80109	0.355754
ENSDART00000010777.6	m.51666_g.51666	Zebrafish	OG0002063	8.39258	0.5843	8.39258	0.284089	8.39258	0.510908
ENSDART00000010778.8	m.29891_g.29891	Zebrafish	OG0003295	3.42875	0.121058	3.42875	0.607044	3.42875	0.92765
ENSDART00000010786.5	m.65200_g.65200	Zebrafish	OG0012862	4.96363	0.00251609	4.96363	0.0455357	4.96363	0.590715
ENSDART00000010792.9	m.87671_g.87671	Zebrafish	OG0001335	4.11256	0.000937758	4.11256	0.713022	4.11256	2.31779e-05
ENSDART00000010813.8	m.83575_g.83575	Zebrafish	OG0002314	2.00745	0.484001	2.00745	0.59696	2.00745	0.621374
ENSDART00000010821.9	m.12737_g.12737	Zebrafish	OG0006639	5.52688	0.324584	5.52688	0.270853	5.52688	0.000583657
ENSDART00000010824.6	m.18324_g.18324	Zebrafish	OG0003719	2.73161	0.166471	2.73161	0.137017	2.73161	0.0192627
ENSDART00000010831.8	m.15002_g.15002	Zebrafish	OG0003339	-0.51246	0.747106	-0.51246	0.842728	-0.51246	0.268229
ENSDART00000010846.9	m.19090_g.19090	Zebrafish	OG0007951	0.133708	0.133916	0.133708	0.935559	0.133708	0.221387
ENSDART00000010862.6	m.31792_g.31792	Zebrafish	OG0009165	4.0489	0.00315845	4.0489	0.947126	4.0489	0.0483051
ENSDART00000010881.6	m.25724_g.25724	Zebrafish	OG0001122	2.59634	0.649164	2.59634	0.264955	2.59634	0.522308
ENSDART00000010894.7	m.58472_g.58472	Zebrafish	OG0002543	4.93262	1.95824e-13	4.93262	0.672217	4.93262	3.82292e-07
ENSDART00000010896.5	m.29362_g.29362	Zebrafish	OG0000849	6.04343	0.00384989	6.04343	0.0891048	6.04343	0.0170284
ENSDART00000010903.7	m.84854_g.84854	Zebrafish	OG0004592	1.72159	0.548657	1.72159	0.847549	1.72159	0.807683
ENSDART00000010918.4	m.31906_g.31906	Zebrafish	OG0012760	1.77891	0.148983	1.77891	0.445492	1.77891	0.000108593
ENSDART00000010932.4	m.70974_g.70974	Zebrafish	OG0007717	3.52551	0.272672	3.52551	0.303848	3.52551	0.0221284
ENSDART00000010942.7	m.68133_g.68133	Zebrafish	OG0001870	3.6985	0.773487	3.6985	0.102058	3.6985	0.0666569
ENSDART00000010944.6	m.71456_g.71456	Zebrafish	OG0009068	4.04152	0.100477	4.04152	0.170515	4.04152	0.0983625
ENSDART00000010975.8	m.44296_g.44296	Zebrafish	OG0007250	-0.267778	0.661809	-0.267778	0.977501	-0.267778	0.717743
ENSDART00000010982.9	m.6972_g.6972	Zebrafish	OG0011542	0.754549	0.478016	0.754549	0.429555	0.754549	0.777865
ENSDART00000010991.9	m.84529_g.84529	Zebrafish	OG0007995	4.5666	0.597509	4.5666	0.722092	4.5666	0.226776
ENSDART00000010993.9	m.40194_g.40194	Zebrafish	OG0003807	3.32747	0.422331	3.32747	0.591714	3.32747	0.327619
ENSDART00000010997.7	m.83112_g.83112	Zebrafish	OG0000469	8.43336	0.000767871	8.43336	0.0949507	8.43336	9.44297e-09
ENSDART00000011004.7	m.63226_g.63226	Zebrafish	OG0007096	3.86897	0.13051	3.86897	0.748894	3.86897	0.0363215
ENSDART00000011025.6	m.85079_g.85079	Zebrafish	OG0014466	4.47453	5.09528e-07	4.47453	0.179489	4.47453	1.94006e-07
ENSDART00000011052.7	m.11131_g.11131	Zebrafish	OG0006265	8.4477	0.385753	8.4477	0.954682	8.4477	0.998419
ENSDART00000011076.6	m.59048_g.59048	Zebrafish	OG0003045	5.23188	0.71733	5.23188	0.437439	5.23188	0.0688449
ENSDART00000011078.8	m.38045_g.38045	Zebrafish	OG0000277	1.37111	0.561174	1.37111	0.544695	1.37111	0.815634
ENSDART00000011087.5	m.29095_g.29095	Zebrafish	OG0004051	0.91678	0.206362	0.91678	0.359954	0.91678	0.581341
ENSDART00000011096.6	m.52057_g.52057	Zebrafish	OG0003273	4.64531	0.0699242	4.64531	0.292645	4.64531	0.0290029
ENSDART00000011135.7	m.67501_g.67501	Zebrafish	OG0009542	4.40717	0.254986	4.40717	0.491518	4.40717	6.06372e-05
ENSDART00000011143.6	m.9413_g.9413	Zebrafish	OG0003465	4.45399	2.43053e-07	4.45399	0.960411	4.45399	1.51988e-07
ENSDART00000011146.5	m.5688_g.5688	Zebrafish	OG0006034	4.90336	0.0441221	4.90336	0.418894	4.90336	0.0604728
ENSDART00000011149.7	m.6616_g.6616	Zebrafish	OG0013227	2.45196	0.172772	2.45196	0.842116	2.45196	0.0171745
ENSDART00000011163.6	m.16795_g.16795	Zebrafish	OG0001504	3.61473	0.815662	3.61473	0.573824	3.61473	0.313165
ENSDART00000011166.7	m.76117_g.76117	Zebrafish	OG0001638	-0.45441	0.124495	-0.45441	0.158757	-0.45441	0.785926
ENSDART00000011178.8	m.29417_g.29417	Zebrafish	OG0000004	5.96633	0.353993	5.96633	0.696556	5.96633	0.837055
ENSDART00000011183.8	m.76024_g.76024	Zebrafish	OG0000880	1.8976	0.893357	1.8976	0.625277	1.8976	0.494926
ENSDART00000011188.8	m.19150_g.19150	Zebrafish	OG0000743	0.454864	1.32836e-09	0.454864	2.79415e-06	0.454864	0.043252
ENSDART00000011192.7	m.39271_g.39271	Zebrafish	OG0002595	2.91477	0.393986	2.91477	0.689918	2.91477	0.530434
ENSDART00000011201.6	m.81572_g.81572	Zebrafish	OG0004664	5.85658	0.409846	5.85658	0.913712	5.85658	0.0221796
ENSDART00000011224.8	m.70179_g.70179	Zebrafish	OG0013026	2.61994	0.651159	2.61994	0.12553	2.61994	0.243584
ENSDART00000011229.5	m.49578_g.49578	Zebrafish	OG0007700	3.99948	0.260407	3.99948	0.0305196	3.99948	0.0287736
ENSDART00000011245.6	m.79453_g.79453	Zebrafish	OG0001744	0.721031	0.854447	0.721031	0.914408	0.721031	0.301312
ENSDART00000011250.6	m.39063_g.39063	Zebrafish	OG0001778	1.88074	0.567224	1.88074	0.414835	1.88074	0.428443
ENSDART00000011251.9	m.11678_g.11678	Zebrafish	OG0003664	11.383	0.0443803	11.383	0.483453	11.383	0.721271
ENSDART00000011252.7	m.7357_g.7357	Zebrafish	OG0006312	3.28495	0.0179361	3.28495	0.0390335	3.28495	0.0698098
ENSDART00000011258.8	m.20459_g.20459	Zebrafish	OG0001804	3.57681	1.66071e-07	3.57681	0.0292465	3.57681	0.126824
ENSDART00000011283.6	m.47820_g.47820	Zebrafish	OG0011835	4.32033	0.312984	4.32033	0.935351	4.32033	0.811335
ENSDART00000011295.8	m.42899_g.42899	Zebrafish	OG0004428	4.08587	0.250986	4.08587	0.408958	4.08587	0.794543
ENSDART00000011303.8	m.39846_g.39846	Zebrafish	OG0000899	7.71509	0.0431852	7.71509	0.0254493	7.71509	1.25741e-06
ENSDART00000011304.7	m.26549_g.26549	Zebrafish	OG0005834	4.35518	0.291585	4.35518	0.312487	4.35518	0.023989
ENSDART00000011305.6	m.10331_g.10331	Zebrafish	OG0000300	4.93896	1.68211e-06	4.93896	0.304135	4.93896	0.582178
ENSDART00000011318.6	m.6230_g.6230	Zebrafish	OG0003245	3.33845	0.212517	3.33845	0.130777	3.33845	0.974476
ENSDART00000011319.7	m.64928_g.64928	Zebrafish	OG0003662	5.16259	0.0472269	5.16259	0.426929	5.16259	0.31906
ENSDART00000011320.5	m.49677_g.49677	Zebrafish	OG0003028	3.07366	0.605627	3.07366	0.363968	3.07366	0.52701
ENSDART00000011324.8	m.19378_g.19378	Zebrafish	OG0006800	4.55664	0.0201997	4.55664	0.0640419	4.55664	1.39097e-05
ENSDART00000011337.7	m.78954_g.78954	Zebrafish	OG0005272	3.55157	0.512263	3.55157	0.462897	3.55157	0.791501
ENSDART00000011362.8	m.35028_g.35028	Zebrafish	OG0000434	7.47788	0.00789227	7.47788	0.800207	7.47788	0.394782
ENSDART00000011397.6	m.18336_g.18336	Zebrafish	OG0000506	2.21415	0.00121719	2.21415	0.939214	2.21415	1
ENSDART00000011399.4	m.84130_g.84130	Zebrafish	OG0003497	4.24332	1.12542e-05	4.24332	0.0285583	4.24332	0.019912
ENSDART00000011414.8	m.84986_g.84986	Zebrafish	OG0007970	3.37559	0.178296	3.37559	0.247905	3.37559	0.711048
ENSDART00000011416.8	m.69128_g.69128	Zebrafish	OG0009248	-0.38906	0.224069	-0.38906	0.780541	-0.38906	0.278274
ENSDART00000011432.9	m.30959_g.30959	Zebrafish	OG0003320	4.89421	0.909322	4.89421	0.0737481	4.89421	0.00572178
ENSDART00000011447.8	m.64931_g.64931	Zebrafish	OG0001074	4.21597	0.000413326	4.21597	0.972241	4.21597	0.0966894
ENSDART00000011456.9	m.40284_g.40284	Zebrafish	OG0001154	5.34359	0.01686	5.34359	0.202294	5.34359	6.94754e-06
ENSDART00000011480.7	m.58158_g.58158	Zebrafish	OG0002301	2.58265	0.975125	2.58265	0.685077	2.58265	0.407684
ENSDART00000011497.7	m.70320_g.70320	Zebrafish	OG0000298	6.30428	0.00771191	6.30428	0.560128	6.30428	0.526884
ENSDART00000011506.7	m.36178_g.36178	Zebrafish	OG0006375	3.91091	0.000294483	3.91091	0.574699	3.91091	6.86602e-05
ENSDART00000011534.8	m.53881_g.53881	Zebrafish	OG0000563	2.84449	0.861539	2.84449	0.791899	2.84449	0.0309434
ENSDART00000011551.6	m.10285_g.10285	Zebrafish	OG0002122	2.59945	0.677786	2.59945	0.230979	2.59945	0.14818
ENSDART00000011554.9	m.71710_g.71710	Zebrafish	OG0015645	4.39472	0.0788375	4.39472	0.704772	4.39472	0.0952025
ENSDART00000011554.9	m.71711_g.71711	Zebrafish	OG0015644	4.39472	0.0788375	4.39472	0.704772	4.39472	0.0952025
ENSDART00000011568.8	m.1243_g.1243	Zebrafish	OG0003053	1.16086	0.258503	1.16086	0.0491884	1.16086	0.127686
ENSDART00000011570.8	m.63038_g.63038	Zebrafish	OG0007893	0.742988	0.629435	0.742988	0.305994	0.742988	0.384591
ENSDART00000011572.8	m.33247_g.33247	Zebrafish	OG0000425	-0.0587538	0.794601	-0.0587538	0.504601	-0.0587538	0.860423
ENSDART00000011583.5	m.52111_g.52111	Zebrafish	OG0002175	1.54503	0.00574517	1.54503	0.881614	1.54503	0.416582
ENSDART00000011597.9	m.36556_g.36556	Zebrafish	OG0006055	2.61065	0.260585	2.61065	0.414132	2.61065	0.019167
ENSDART00000011627.7	m.55930_g.55930	Zebrafish	OG0001226	2.88142	0.0565238	2.88142	0.871319	2.88142	0.858268
ENSDART00000011652.8	m.11597_g.11597	Zebrafish	OG0001201	7.31532	0.209957	7.31532	0.0575082	7.31532	0.00524862
ENSDART00000011657.6	m.27025_g.27025	Zebrafish	OG0003473	3.21262	0.00947043	3.21262	0.0367963	3.21262	0.124904
ENSDART00000011662.5	m.18166_g.18166	Zebrafish	OG0001126	6.2261	0.999913	6.2261	0.0330653	6.2261	1.5157e-05
ENSDART00000011663.8	m.12211_g.12211	Zebrafish	OG0005159	6.79156	0.929442	6.79156	0.622367	6.79156	0.0147487
ENSDART00000011691.7	m.11579_g.11579	Zebrafish	OG0000789	5.11034	1.02697e-06	5.11034	0.095749	5.11034	4.25392e-15
ENSDART00000011699.6	m.56576_g.56576	Zebrafish	OG0001777	5.31917	0.244901	5.31917	0.544244	5.31917	0.000584911
ENSDART00000011701.6	m.87482_g.87482	Zebrafish	OG0000024	3.53336	0.138892	3.53336	0.214691	3.53336	0.00316432
ENSDART00000011704.7	m.50714_g.50714	Zebrafish	OG0004324	0.519374	1	0.519374	0.931597	0.519374	0.780362
ENSDART00000011706.9	m.17507_g.17507	Zebrafish	OG0007672	3.37882	0.000402459	3.37882	0.901688	3.37882	0.0721742
ENSDART00000011724.6	m.53092_g.53092	Zebrafish	OG0000120	1.15304	0.450397	1.15304	0.293683	1.15304	0.079866
ENSDART00000011725.9	m.50239_g.50239	Zebrafish	OG0005348	4.26604	0.000226095	4.26604	0.00678656	4.26604	0.000121819
ENSDART00000011727.6	m.62584_g.62584	Zebrafish	OG0009155	2.32329	0.00141566	2.32329	0.420594	2.32329	0.0636727
ENSDART00000011751.8	m.29529_g.29529	Zebrafish	OG0002890	1.7745	0.574371	1.7745	0.785032	1.7745	0.0855077
ENSDART00000011780.4	m.720_g.720	Zebrafish	OG0008217	4.85523	0.253064	4.85523	0.636711	4.85523	0.00175116
ENSDART00000011785.7	m.75240_g.75240	Zebrafish	OG0005254	2.40647	0.0117475	2.40647	0.245707	2.40647	0.0415276
ENSDART00000011809.6	m.21359_g.21359	Zebrafish	OG0002096	3.63775	0.368578	3.63775	0.680513	3.63775	0.482428
ENSDART00000011822.7	m.61966_g.61966	Zebrafish	OG0005045	-0.111025	0.254142	-0.111025	0.29298	-0.111025	0.0719981
ENSDART00000011837.5	m.13703_g.13703	Zebrafish	OG0006469	2.39935	0.023983	2.39935	0.902326	2.39935	0.840487
ENSDART00000011858.7	m.54409_g.54409	Zebrafish	OG0006502	0.023203	0.271831	0.023203	0.600405	0.023203	0.49457
ENSDART00000011863.9	m.40429_g.40429	Zebrafish	OG0000401	10.1721	0.312384	10.1721	0.592192	10.1721	0.149837
ENSDART00000011865.6	m.10528_g.10528	Zebrafish	OG0000886	6.38042	0.191189	6.38042	0.685494	6.38042	0.00451454
ENSDART00000011876.7	m.48877_g.48877	Zebrafish	OG0007540	4.56392	0.00134054	4.56392	0.219177	4.56392	0.159827
ENSDART00000011878.5	m.13719_g.13719	Zebrafish	OG0000308	9.01193	0.332751	9.01193	0.438577	9.01193	0.135064
ENSDART00000011906.9	m.55313_g.55313	Zebrafish	OG0001044	0.348446	0.729973	0.348446	0.707913	0.348446	0.939913
ENSDART00000011910.6	m.87715_g.87715	Zebrafish	OG0006045	5.81302	0.00606752	5.81302	0.156581	5.81302	5.40793e-08
ENSDART00000011919.9	m.45808_g.45808	Zebrafish	OG0006613	5.20847	0.023274	5.20847	0.957451	5.20847	0.315565
ENSDART00000011922.8	m.38426_g.38426	Zebrafish	OG0002078	4.38612	0.0096209	4.38612	0.718308	4.38612	0.102927
ENSDART00000011931.9	m.50647_g.50647	Zebrafish	OG0003682	5.68664	0.609281	5.68664	0.29165	5.68664	8.34382e-06
ENSDART00000011943.6	m.26817_g.26817	Zebrafish	OG0000834	7.00652	0.923015	7.00652	0.438087	7.00652	0.349633
ENSDART00000011955.8	m.85727_g.85727	Zebrafish	OG0002183	0.23892	0.893008	0.23892	0.891443	0.23892	0.696126
ENSDART00000011967.6	m.52818_g.52818	Zebrafish	OG0010558	9.39219	0.0315002	9.39219	0.0664965	9.39219	1.43257e-07
ENSDART00000011987.8	m.52786_g.52786	Zebrafish	OG0000849	1.39833	0.396411	1.39833	1	1.39833	0.636438
ENSDART00000012018.7	m.33595_g.33595	Zebrafish	OG0005507	5.32319	0.049717	5.32319	0.0708715	5.32319	0.658175
ENSDART00000012023.7	m.16713_g.16713	Zebrafish	OG0007925	0.381171	0.884091	0.381171	0.701951	0.381171	0.581219
ENSDART00000012039.7	m.28873_g.28873	Zebrafish	OG0001126	1.14031	0.678738	1.14031	0.303006	1.14031	0.54511
ENSDART00000012048.8	m.2734_g.2734	Zebrafish	OG0003695	3.19019	0.177407	3.19019	0.796366	3.19019	0.36465
ENSDART00000012050.8	m.45794_g.45794	Zebrafish	OG0011824	3.87556	3.64992e-06	3.87556	0.337926	3.87556	0.447616
ENSDART00000012053.8	m.54013_g.54013	Zebrafish	OG0000697	3.22481	0.0148681	3.22481	0.676725	3.22481	0.391823
ENSDART00000012055.6	m.2510_g.2510	Zebrafish	OG0007702	9.58366	9.78363e-05	9.58366	0.231786	9.58366	0.556434
ENSDART00000012064.6	m.26263_g.26263	Zebrafish	OG0009812	1.07946	0.175967	1.07946	0.249927	1.07946	0.659838
ENSDART00000012089.7	m.22663_g.22663	Zebrafish	OG0002656	2.76068	0.907771	2.76068	0.521628	2.76068	0.0157177
ENSDART00000012091.8	m.24704_g.24704	Zebrafish	OG0003222	3.48981	0.155195	3.48981	0.334238	3.48981	0.0716478
ENSDART00000012098.5	m.88036_g.88036	Zebrafish	OG0001925	2.09544	0.0889861	2.09544	0.170582	2.09544	0.960881
ENSDART00000012104.7	m.51680_g.51680	Zebrafish	OG0000072	5.37339	3.72899e-05	5.37339	0.195104	5.37339	0.0369708
ENSDART00000012116.7	m.17892_g.17892	Zebrafish	OG0003072	2.55294	0.0077371	2.55294	0.0842548	2.55294	1.6162e-05
ENSDART00000012119.5	m.34094_g.34094	Zebrafish	OG0005120	2.91567	0.717843	2.91567	0.690571	2.91567	0.77419
ENSDART00000012120.9	m.53862_g.53862	Zebrafish	OG0000188	3.08957	0.69711	3.08957	0.984491	3.08957	0.916415
ENSDART00000012120.9	m.53863_g.53863	Zebrafish	OG0013768	3.08957	0.69711	3.08957	0.984491	3.08957	0.916415
ENSDART00000012132.7	m.47818_g.47818	Zebrafish	OG0007213	3.11907	0.0280475	3.11907	0.755149	3.11907	0.434513
ENSDART00000012164.9	m.52068_g.52068	Zebrafish	OG0002841	5.01346	0.025747	5.01346	0.0402352	5.01346	4.34299e-08
ENSDART00000012167.7	m.77824_g.77824	Zebrafish	OG0011142	4.9453	0.411633	4.9453	0.0502266	4.9453	0.793419
ENSDART00000012191.6	m.81231_g.81231	Zebrafish	OG0001710	5.16226	0.0352265	5.16226	0.550832	5.16226	0.0115965
ENSDART00000012194.8	m.46343_g.46343	Zebrafish	OG0001673	2.27436	0.116506	2.27436	0.509914	2.27436	0.809634
ENSDART00000012212.6	m.44899_g.44899	Zebrafish	OG0008247	3.58333	0.079654	3.58333	0.099275	3.58333	9.4694e-05
ENSDART00000012229.7	m.12498_g.12498	Zebrafish	OG0001688	4.63536	0.448261	4.63536	0.160175	4.63536	0.0157925
ENSDART00000012232.9	m.49087_g.49087	Zebrafish	OG0007212	2.9488	2.62458e-07	2.9488	0.00525078	2.9488	0.985526
ENSDART00000012234.7	m.33126_g.33126	Zebrafish	OG0003970	5.97813	0.557104	5.97813	0.0628521	5.97813	0.583409
ENSDART00000012241.9	m.66321_g.66321	Zebrafish	OG0002635	3.04659	0.404384	3.04659	1	3.04659	0.960919
ENSDART00000012253.8	m.38550_g.38550	Zebrafish	OG0001201	5.76105	0.251632	5.76105	0.483266	5.76105	0.134514
ENSDART00000012268.7	m.77647_g.77647	Zebrafish	OG0008355	3.50829	0.232331	3.50829	0.76037	3.50829	0.402552
ENSDART00000012318.7	m.72113_g.72113	Zebrafish	OG0000143	7.05118	0.653812	7.05118	0.000401132	7.05118	3.60657e-07
ENSDART00000012335.8	m.51937_g.51937	Zebrafish	OG0000311	-0.498571	0.0931795	-0.498571	0.0358165	-0.498571	0.496704
ENSDART00000012336.9	m.43761_g.43761	Zebrafish	OG0001158	2.51217	0.0372307	2.51217	0.172937	2.51217	1
ENSDART00000012352.8	m.4481_g.4481	Zebrafish	OG0000027	6.11693	0.936895	6.11693	0.992145	6.11693	0.106196
ENSDART00000012357.4	m.71121_g.71121	Zebrafish	OG0002426	5.7289	0.0963187	5.7289	0.940738	5.7289	0.105419
ENSDART00000012374.8	m.70735_g.70735	Zebrafish	OG0010323	3.01963	0.595189	3.01963	0.307796	3.01963	0.514944
ENSDART00000012376.8	m.67370_g.67370	Zebrafish	OG0004426	-0.53386	0.287613	-0.53386	0.707427	-0.53386	0.419866
ENSDART00000012385.8	m.80523_g.80523	Zebrafish	OG0001248	5.65858	0.0851158	5.65858	0.0091155	5.65858	0.00109449
ENSDART00000012396.7	m.4463_g.4463	Zebrafish	OG0004252	6.09724	0.0878066	6.09724	0.201069	6.09724	0.286373
ENSDART00000012399.7	m.81753_g.81753	Zebrafish	OG0003333	3.18524	1	3.18524	0.477751	3.18524	0.00696963
ENSDART00000012413.7	m.33026_g.33026	Zebrafish	OG0014934	3.57597	0.16712	3.57597	0.0861266	3.57597	0.0041694
ENSDART00000012421.8	m.72491_g.72491	Zebrafish	OG0005603	2.75673	0.00425767	2.75673	0.355243	2.75673	0.000905526
ENSDART00000012438.9	m.12617_g.12617	Zebrafish	OG0001803	7.84057	0.352023	7.84057	0.000498464	7.84057	2.71526e-14
ENSDART00000012442.7	m.37806_g.37806	Zebrafish	OG0002307	0.11499	0.723493	0.11499	0.109276	0.11499	0.63529
ENSDART00000012445.6	m.33379_g.33379	Zebrafish	OG0002072	2.92303	0.0109347	2.92303	0.584047	2.92303	0.179739
ENSDART00000012447.7	m.29714_g.29714	Zebrafish	OG0001480	2.97856	0.490682	2.97856	0.27298	2.97856	0.230994
ENSDART00000012457.6	m.22710_g.22710	Zebrafish	OG0001511	3.88371	0.146776	3.88371	0.574599	3.88371	0.382807
ENSDART00000012476.8	m.63531_g.63531	Zebrafish	OG0007497	3.51474	0.00954448	3.51474	0.351062	3.51474	3.00041e-06
ENSDART00000012478.8	m.47450_g.47450	Zebrafish	OG0005617	5.07674	0.0229175	5.07674	0.772706	5.07674	0.483933
ENSDART00000012479.6	m.77176_g.77176	Zebrafish	OG0008396	2.382	4.18701e-07	2.382	0.647514	2.382	0.00409461
ENSDART00000012487.5	m.38117_g.38117	Zebrafish	OG0001199	-0.654399	0.704942	-0.654399	0.686906	-0.654399	0.249652
ENSDART00000012506.7	m.5770_g.5770	Zebrafish	OG0008569	4.33626	0.484011	4.33626	0.124001	4.33626	2.21295e-05
ENSDART00000012507.7	m.58157_g.58157	Zebrafish	OG0000789	3.69405	0.0833489	3.69405	0.778115	3.69405	0.493793
ENSDART00000012522.8	m.67977_g.67977	Zebrafish	OG0001743	8.82956	0.0520425	8.82956	0.206112	8.82956	0.0382391
ENSDART00000012546.8	m.34029_g.34029	Zebrafish	OG0000349	1.08191	0.651401	1.08191	1	1.08191	0.536405
ENSDART00000012552.8	m.44840_g.44840	Zebrafish	OG0007185	0.308123	0.153668	0.308123	0.817749	0.308123	0.274355
ENSDART00000012574.8	m.23319_g.23319	Zebrafish	OG0000186	-0.613497	0.683391	-0.613497	0.382446	-0.613497	1
ENSDART00000012580.8	m.51388_g.51388	Zebrafish	OG0000096	5.69813	0.359521	5.69813	0.0959856	5.69813	0.244329
ENSDART00000012581.7	m.64938_g.64938	Zebrafish	OG0005105	5.08254	0.351587	5.08254	0.1779	5.08254	0.883996
ENSDART00000012582.6	m.25813_g.25813	Zebrafish	OG0004547	4.51292	0.0450513	4.51292	0.165218	4.51292	0.492234
ENSDART00000012586.8	m.9245_g.9245	Zebrafish	OG0002546	1.97921	0.195348	1.97921	0.624504	1.97921	0.498687
ENSDART00000012630.8	m.9730_g.9730	Zebrafish	OG0002306	7.22562	0.480828	7.22562	0.0555257	7.22562	4.56952e-12
ENSDART00000012637.8	m.53404_g.53404	Zebrafish	OG0003182	6.48381	0.267335	6.48381	0.0365542	6.48381	0.013903
ENSDART00000012644.6	m.32732_g.32732	Zebrafish	OG0000116	13.3499	0.242219	13.3499	0.779218	13.3499	0.368717
ENSDART00000012653.7	m.5504_g.5504	Zebrafish	OG0007872	2.75499	0.805872	2.75499	0.028984	2.75499	0.000602137
ENSDART00000012659.7	m.26222_g.26222	Zebrafish	OG0000023	1.41746	0.133461	1.41746	0.0903089	1.41746	0.0107426
ENSDART00000012670.6	m.2929_g.2929	Zebrafish	OG0007529	6.84368	0.2773	6.84368	0.881844	6.84368	0.914727
ENSDART00000012673.6	m.15645_g.15645	Zebrafish	OG0000762	3.14602	0.904021	3.14602	0.478797	3.14602	0.32154
ENSDART00000012677.9	m.48744_g.48744	Zebrafish	OG0002748	0.290142	0.56017	0.290142	0.216457	0.290142	0.762328
ENSDART00000012686.8	m.41316_g.41316	Zebrafish	OG0002294	6.33549	0.000648253	6.33549	0.057447	6.33549	0.030145
ENSDART00000012712.6	m.45164_g.45164	Zebrafish	OG0003514	3.20502	0.60171	3.20502	0.735722	3.20502	0.245407
ENSDART00000012717.7	m.78907_g.78907	Zebrafish	OG0001645	6.20348	0.812491	6.20348	0.00828019	6.20348	0.0464756
ENSDART00000012743.6	m.53876_g.53876	Zebrafish	OG0002726	3.71767	0.757081	3.71767	0.0910073	3.71767	0.0517295
ENSDART00000012747.6	m.31175_g.31175	Zebrafish	OG0010547	0.322888	0.730266	0.322888	0.978358	0.322888	0.878833
ENSDART00000012759.6	m.80632_g.80632	Zebrafish	OG0006576	5.90642	0.626583	5.90642	0.898732	5.90642	0.297831
ENSDART00000012789.7	m.76791_g.76791	Zebrafish	OG0000790	0.341939	0.000174692	0.341939	0.584636	0.341939	2.62573e-05
ENSDART00000012791.8	m.82482_g.82482	Zebrafish	OG0000120	4.97365	0.000123219	4.97365	0.100282	4.97365	1.61979e-09
ENSDART00000012807.8	m.76517_g.76517	Zebrafish	OG0004594	3.67654	0.917349	3.67654	0.477623	3.67654	0.0675863
ENSDART00000012816.9	m.14209_g.14209	Zebrafish	OG0000433	5.69956	0.0033423	5.69956	0.927603	5.69956	0.355567
ENSDART00000012820.7	m.46766_g.46766	Zebrafish	OG0004628	3.57707	0.156609	3.57707	0.636949	3.57707	8.57129e-07
ENSDART00000012826.6	m.10808_g.10808	Zebrafish	OG0007315	3.85307	0.102176	3.85307	0.527453	3.85307	0.561809
ENSDART00000012842.8	m.30429_g.30429	Zebrafish	OG0005856	6.4888	0.0458183	6.4888	0.361911	6.4888	0.372859
ENSDART00000012855.6	m.10243_g.10243	Zebrafish	OG0001121	6.03749	0.000251368	6.03749	0.822477	6.03749	0.964816
ENSDART00000012859.7	m.80164_g.80164	Zebrafish	OG0004852	4.71749	0.000920759	4.71749	0.957688	4.71749	0.0108183
ENSDART00000012862.8	m.84901_g.84901	Zebrafish	OG0000849	3.96836	0.424442	3.96836	0.161982	3.96836	0.707482
ENSDART00000012873.7	m.48086_g.48086	Zebrafish	OG0000120	4.66239	0.000125481	4.66239	0.00545484	4.66239	7.48874e-09
ENSDART00000012888.6	m.46985_g.46985	Zebrafish	OG0009722	6.95191	4.3753e-05	6.95191	0.0717409	6.95191	0.676211
ENSDART00000012903.6	m.63679_g.63679	Zebrafish	OG0000787	4.97496	0.224292	4.97496	0.124136	4.97496	5.65196e-07
ENSDART00000012918.5	m.60708_g.60708	Zebrafish	OG0005704	3.87258	0.551011	3.87258	0.64491	3.87258	0.0731912
ENSDART00000012919.9	m.82942_g.82942	Zebrafish	OG0008065	3.60096	0.527793	3.60096	0.774608	3.60096	0.837513
ENSDART00000012928.9	m.49899_g.49899	Zebrafish	OG0001668	2.76445	0.00602782	2.76445	0.271674	2.76445	0.000489583
ENSDART00000012938.6	m.24247_g.24247	Zebrafish	OG0009098	3.97249	0.107622	3.97249	0.61099	3.97249	0.824141
ENSDART00000012940.8	m.48715_g.48715	Zebrafish	OG0000049	0.653272	0.483307	0.653272	0.794885	0.653272	0.22932
ENSDART00000012944.5	m.29484_g.29484	Zebrafish	OG0008715	1.50523	0.775792	1.50523	0.721406	1.50523	0.755092
ENSDART00000012963.5	m.42042_g.42042	Zebrafish	OG0005087	3.33863	0.184641	3.33863	0.771903	3.33863	0.281839
ENSDART00000012994.9	m.36784_g.36784	Zebrafish	OG0003524	0.880442	0.670593	0.880442	0.481364	0.880442	0.79173
ENSDART00000013001.7	m.35373_g.35373	Zebrafish	OG0000068	4.35035	0.00554377	4.35035	0.602189	4.35035	0.0825527
ENSDART00000013003.7	m.20180_g.20180	Zebrafish	OG0001938	3.10336	0.0291842	3.10336	0.665476	3.10336	0.111505
ENSDART00000013007.5	m.55072_g.55072	Zebrafish	OG0002910	5.74955	0.000106816	5.74955	0.164332	5.74955	9.83607e-08
ENSDART00000013011.6	m.78013_g.78013	Zebrafish	OG0002151	8.88074	0.127943	8.88074	0.422079	8.88074	0.975882
ENSDART00000013021.8	m.13030_g.13030	Zebrafish	OG0014286	3.36673	0.0936694	3.36673	0.610133	3.36673	0.345877
ENSDART00000013033.9	m.7870_g.7870	Zebrafish	OG0002696	6.83781	0.000175667	6.83781	2.43247e-13	6.83781	3.71677e-06
ENSDART00000013059.8	m.4249_g.4249	Zebrafish	OG0001908	1.03439	0.12967	1.03439	0.0658326	1.03439	0.760521
ENSDART00000013066.7	m.84862_g.84862	Zebrafish	OG0003678	4.4051	0.134402	4.4051	0.196473	4.4051	0.97281
ENSDART00000013076.6	m.45683_g.45683	Zebrafish	OG0000437	5.83158	0.235601	5.83158	0.405851	5.83158	0.0286729
ENSDART00000013079.8	m.57445_g.57445	Zebrafish	OG0000272	4.31754	0.184591	4.31754	0.0593257	4.31754	0.00466908
ENSDART00000013082.5	m.58474_g.58474	Zebrafish	OG0011703	0.0697443	0.115702	0.0697443	0.90535	0.0697443	0.132723
ENSDART00000013083.8	m.66263_g.66263	Zebrafish	OG0000397	4.94895	5.68264e-06	4.94895	0.148499	4.94895	1.637e-06
ENSDART00000013085.8	m.17324_g.17324	Zebrafish	OG0002629	9.6095	0.125826	9.6095	0.532202	9.6095	0.288819
ENSDART00000013093.7	m.5150_g.5150	Zebrafish	OG0001799	2.86003	0.613561	2.86003	0.601903	2.86003	0.340262
ENSDART00000013111.9	m.40213_g.40213	Zebrafish	OG0002216	0.990648	0.347885	0.990648	0.945867	0.990648	0.523593
ENSDART00000013117.6	m.16031_g.16031	Zebrafish	OG0000228	3.49694	0.32984	3.49694	0.938781	3.49694	0.83391
ENSDART00000013148.6	m.40717_g.40717	Zebrafish	OG0001826	2.85442	0.0398479	2.85442	0.317788	2.85442	0.988944
ENSDART00000013150.6	m.24468_g.24468	Zebrafish	OG0006090	3.99807	0.0638309	3.99807	0.773276	3.99807	0.818585
ENSDART00000013167.7	m.12325_g.12325	Zebrafish	OG0004097	5.0343	0.00654961	5.0343	0.807827	5.0343	0.730185
ENSDART00000013170.8	m.72050_g.72050	Zebrafish	OG0008819	3.00985	0.34146	3.00985	0.924722	3.00985	0.245718
ENSDART00000013203.8	m.16033_g.16033	Zebrafish	OG0005954	6.08272	0.00283081	6.08272	0.225072	6.08272	6.11688e-05
ENSDART00000013209.7	m.24575_g.24575	Zebrafish	OG0000023	0.279287	0.401124	0.279287	1	0.279287	0.501345
ENSDART00000013217.8	m.64442_g.64442	Zebrafish	OG0007936	5.78316	0.0744914	5.78316	0.768884	5.78316	3.49786e-06
ENSDART00000013228.8	m.10202_g.10202	Zebrafish	OG0000277	3.78573	0.413366	3.78573	0.910616	3.78573	0.474467
ENSDART00000013229.8	m.64771_g.64771	Zebrafish	OG0002502	-0.664895	0.91963	-0.664895	0.242791	-0.664895	0.0312447
ENSDART00000013229.8	m.64772_g.64772	Zebrafish	OG0013238	-0.664895	0.91963	-0.664895	0.242791	-0.664895	0.0312447
ENSDART00000013263.8	m.54692_g.54692	Zebrafish	OG0003805	4.40601	7.13379e-07	4.40601	0.77193	4.40601	2.46006e-09
ENSDART00000013264.6	m.66925_g.66925	Zebrafish	OG0006045	5.45497	0.172628	5.45497	0.185754	5.45497	0.0313341
ENSDART00000013278.6	m.53858_g.53858	Zebrafish	OG0000985	6.31728	0.800394	6.31728	0.0762162	6.31728	0.216252
ENSDART00000013282.8	m.76698_g.76698	Zebrafish	OG0007581	5.49119	0.16393	5.49119	0.0823582	5.49119	4.0708e-08
ENSDART00000013294.5	m.45027_g.45027	Zebrafish	OG0000684	6.43445	0.0388733	6.43445	0.00826092	6.43445	7.76109e-05
ENSDART00000013313.5	m.33391_g.33391	Zebrafish	OG0005480	2.99856	0.0111316	2.99856	0.00619192	2.99856	0.00100978
ENSDART00000013359.9	m.50591_g.50591	Zebrafish	OG0000183	-0.833896	0.300178	-0.833896	0.30739	-0.833896	0.293642
ENSDART00000013360.5	m.6652_g.6652	Zebrafish	OG0005547	3.05099	0.0327269	3.05099	0.816453	3.05099	0.41183
ENSDART00000013363.8	m.59083_g.59083	Zebrafish	OG0000368	3.02992	0.321939	3.02992	0.480597	3.02992	0.454927
ENSDART00000013376.8	m.1451_g.1451	Zebrafish	OG0004966	4.78559	1.37716e-05	4.78559	0.479086	4.78559	0.00433798
ENSDART00000013394.5	m.57551_g.57551	Zebrafish	OG0004035	5.88421	0.00392376	5.88421	0.493791	5.88421	0.298909
ENSDART00000013404.7	m.85454_g.85454	Zebrafish	OG0001392	5.90058	4.29869e-05	5.90058	0.645555	5.90058	0.00270428
ENSDART00000013409.7	m.31205_g.31205	Zebrafish	OG0012865	4.4261	1.98119e-08	4.4261	0.812367	4.4261	0.360484
ENSDART00000013411.5	m.18235_g.18235	Zebrafish	OG0000337	4.99863	0.001728	4.99863	0.867661	4.99863	0.782489
ENSDART00000013431.5	m.8981_g.8981	Zebrafish	OG0002329	-0.339786	0.608069	-0.339786	0.874002	-0.339786	0.430512
ENSDART00000013432.6	m.47721_g.47721	Zebrafish	OG0008609	2.36752	0.897859	2.36752	0.128264	2.36752	0.0480097
ENSDART00000013446.5	m.69159_g.69159	Zebrafish	OG0001662	3.83277	0.000633427	3.83277	0.831358	3.83277	0.0436696
ENSDART00000013449.7	m.18689_g.18689	Zebrafish	OG0001174	2.87358	0.0148185	2.87358	0.733468	2.87358	0.00879813
ENSDART00000013453.9	m.59502_g.59502	Zebrafish	OG0004713	5.40336	3.71077e-06	5.40336	0.368024	5.40336	1.66177e-06
ENSDART00000013454.9	m.70790_g.70790	Zebrafish	OG0002636	3.47089	0.0887745	3.47089	0.00747106	3.47089	0.00157672
ENSDART00000013465.6	m.66264_g.66264	Zebrafish	OG0000284	2.83346	0.583749	2.83346	0.370295	2.83346	0.768481
ENSDART00000013497.7	m.23812_g.23812	Zebrafish	OG0006287	5.41739	0.598005	5.41739	0.184976	5.41739	0.201987
ENSDART00000013525.7	m.38394_g.38394	Zebrafish	OG0000502	5.08105	0.181818	5.08105	0.225978	5.08105	0.0216596
ENSDART00000013540.8	m.75718_g.75718	Zebrafish	OG0002668	2.95952	3.27862e-05	2.95952	0.578973	2.95952	0.00130905
ENSDART00000013563.8	m.42717_g.42717	Zebrafish	OG0003348	2.02323	0.0114951	2.02323	0.0674437	2.02323	1
ENSDART00000013575.6	m.67195_g.67195	Zebrafish	OG0004244	7.22579	0.549305	7.22579	0.175106	7.22579	2.09214e-08
ENSDART00000013581.6	m.67311_g.67311	Zebrafish	OG0007166	0.203751	0.852059	0.203751	0.808992	0.203751	0.672109
ENSDART00000013588.5	m.61211_g.61211	Zebrafish	OG0014987	0.186565	0.424587	0.186565	0.365915	0.186565	0.847242
ENSDART00000013590.8	m.41828_g.41828	Zebrafish	OG0000138	3.05184	2.81338e-06	3.05184	0.016275	3.05184	1.6687e-13
ENSDART00000013591.8	m.36835_g.36835	Zebrafish	OG0005129	5.32745	4.41941e-06	5.32745	0.306526	5.32745	0.017163
ENSDART00000013604.7	m.48088_g.48088	Zebrafish	OG0007002	3.19766	0.810769	3.19766	0.518621	3.19766	0.0454151
ENSDART00000013607.8	m.64170_g.64170	Zebrafish	OG0006279	-0.201484	0.874259	-0.201484	0.772937	-0.201484	0.875868
ENSDART00000013635.6	m.14749_g.14749	Zebrafish	OG0000642	2.7772	0.675873	2.7772	0.929792	2.7772	0.0685319
ENSDART00000013638.8	m.36927_g.36927	Zebrafish	OG0001747	3.27096	0.123011	3.27096	0.502803	3.27096	0.411815
ENSDART00000013642.6	m.4275_g.4275	Zebrafish	OG0000605	2.17284	0.652715	2.17284	0.507058	2.17284	0.641687
ENSDART00000013676.8	m.65867_g.65867	Zebrafish	OG0001562	6.30828	0.23235	6.30828	0.915167	6.30828	2.2943e-07
ENSDART00000013690.8	m.47994_g.47994	Zebrafish	OG0004782	9.52302	0.00103338	9.52302	0.185286	9.52302	0.73926
ENSDART00000013714.8	m.26199_g.26199	Zebrafish	OG0012830	-0.28193	0.0259227	-0.28193	0.210743	-0.28193	0.555859
ENSDART00000013717.8	m.11609_g.11609	Zebrafish	OG0001148	-0.412096	0.146688	-0.412096	0.892028	-0.412096	0.666264
ENSDART00000013743.8	m.83774_g.83774	Zebrafish	OG0007118	6.21622	1.60194e-05	6.21622	0.899036	6.21622	0.193052
ENSDART00000013768.9	m.63404_g.63404	Zebrafish	OG0003835	5.27844	0.000165004	5.27844	0.247024	5.27844	1.90161e-05
ENSDART00000013781.8	m.77514_g.77514	Zebrafish	OG0003692	6.1574	8.54068e-11	6.1574	0.620484	6.1574	0.000538708
ENSDART00000013785.8	m.14440_g.14440	Zebrafish	OG0006480	4.05862	1.35173e-05	4.05862	0.0193234	4.05862	0.00193123
ENSDART00000013785.8	m.14442_g.14442	Zebrafish	OG0010427	4.05862	1.35173e-05	4.05862	0.0193234	4.05862	0.00193123
ENSDART00000013787.5	m.65834_g.65834	Zebrafish	OG0009125	-1.43618	0.305188	-1.43618	0.872888	-1.43618	1
ENSDART00000013797.8	m.23784_g.23784	Zebrafish	OG0010726	4.0894	0.000540607	4.0894	0.0824898	4.0894	5.28545e-08
ENSDART00000013798.6	m.80254_g.80254	Zebrafish	OG0007205	4.49877	2.30448e-07	4.49877	0.0180425	4.49877	8.86655e-05
ENSDART00000013803.7	m.6561_g.6561	Zebrafish	OG0009577	1.49751	0.204971	1.49751	0.0739676	1.49751	0.326812
ENSDART00000013814.7	m.33598_g.33598	Zebrafish	OG0007889	4.37168	0.913101	4.37168	0.278048	4.37168	9.70293e-06
ENSDART00000013816.7	m.6354_g.6354	Zebrafish	OG0002089	5.17514	1.3471e-06	5.17514	0.00870987	5.17514	3.86622e-22
ENSDART00000013835.7	m.44596_g.44596	Zebrafish	OG0007104	2.70651	0.508194	2.70651	0.157847	2.70651	0.000786364
ENSDART00000013839.3	m.67095_g.67095	Zebrafish	OG0004494	6.05226	0.00378557	6.05226	0.886379	6.05226	0.856105
ENSDART00000013861.6	m.48767_g.48767	Zebrafish	OG0006367	3.14185	0.226295	3.14185	0.376816	3.14185	0.397928
ENSDART00000013863.6	m.34371_g.34371	Zebrafish	OG0004956	4.3399	0.000265105	4.3399	0.23857	4.3399	4.9151e-05
ENSDART00000013865.9	m.55983_g.55983	Zebrafish	OG0004388	4.51446	0.011111	4.51446	0.53914	4.51446	0.1067
ENSDART00000013870.5	m.34098_g.34098	Zebrafish	OG0000355	3.45007	0.761364	3.45007	0.53108	3.45007	0.6672
ENSDART00000013894.6	m.51299_g.51299	Zebrafish	OG0007617	2.40508	0.75127	2.40508	0.987207	2.40508	0.38447
ENSDART00000013918.6	m.35917_g.35917	Zebrafish	OG0005487	0.518798	0.802475	0.518798	0.916669	0.518798	0.949513
ENSDART00000013924.8	m.28535_g.28535	Zebrafish	OG0005451	0.189078	0.0821928	0.189078	0.326079	0.189078	0.0311561
ENSDART00000013933.7	m.53616_g.53616	Zebrafish	OG0002562	6.03061	0.542886	6.03061	0.00156397	6.03061	0.000206436
ENSDART00000013961.6	m.44191_g.44191	Zebrafish	OG0005459	4.10681	0.178306	4.10681	0.597309	4.10681	0.873234
ENSDART00000013980.7	m.68208_g.68208	Zebrafish	OG0012814	0.120842	0.699638	0.120842	0.0986233	0.120842	0.18483
ENSDART00000013990.9	m.42328_g.42328	Zebrafish	OG0004732	1.21434	0.149889	1.21434	0.410824	1.21434	0.0169877
ENSDART00000014007.7	m.7941_g.7941	Zebrafish	OG0001051	0.333879	0.832613	0.333879	0.500699	0.333879	0.205899
ENSDART00000014013.8	m.13112_g.13112	Zebrafish	OG0005563	2.59464	2.88524e-05	2.59464	0.0871375	2.59464	6.8361e-10
ENSDART00000014021.7	m.11949_g.11949	Zebrafish	OG0003754	4.10003	0.91899	4.10003	0.0423391	4.10003	0.0376262
ENSDART00000014024.9	m.56307_g.56307	Zebrafish	OG0001200	2.01196	0.982013	2.01196	0.738531	2.01196	0.783297
ENSDART00000014028.5	m.15485_g.15485	Zebrafish	OG0006694	3.2312	0.179173	3.2312	0.938546	3.2312	0.466356
ENSDART00000014049.8	m.74232_g.74232	Zebrafish	OG0002915	5.51183	0.0184147	5.51183	0.222662	5.51183	0.0159447
ENSDART00000014052.8	m.13367_g.13367	Zebrafish	OG0004256	4.09251	0.126415	4.09251	0.515301	4.09251	0.907034
ENSDART00000014057.7	m.38880_g.38880	Zebrafish	OG0004424	0.799085	0.903353	0.799085	0.895237	0.799085	0.245638
ENSDART00000014058.7	m.56935_g.56935	Zebrafish	OG0000964	5.26526	0.517191	5.26526	0.692687	5.26526	0.509162
ENSDART00000014088.5	m.48684_g.48684	Zebrafish	OG0001392	6.11159	0.491827	6.11159	0.305946	6.11159	3.50531e-05
ENSDART00000014095.7	m.23017_g.23017	Zebrafish	OG0006541	5.33807	0.031833	5.33807	0.884078	5.33807	0.546215
ENSDART00000014103.7	m.1336_g.1336	Zebrafish	OG0006294	4.13066	0.00435196	4.13066	0.422863	4.13066	0.653708
ENSDART00000014127.8	m.63607_g.63607	Zebrafish	OG0001826	-1.15904	0.0236623	-1.15904	0.371913	-1.15904	0.223897
ENSDART00000014152.6	m.32056_g.32056	Zebrafish	OG0005366	2.27627	0.545316	2.27627	0.0995258	2.27627	0.261172
ENSDART00000014153.5	m.57361_g.57361	Zebrafish	OG0003184	5.23976	0.766098	5.23976	0.00716055	5.23976	2.63171e-07
ENSDART00000014163.9	m.20168_g.20168	Zebrafish	OG0002921	5.9681	0.299002	5.9681	0.507472	5.9681	0.29286
ENSDART00000014166.5	m.1563_g.1563	Zebrafish	OG0007156	2.94321	8.74032e-07	2.94321	0.0960244	2.94321	0.00385562
ENSDART00000014168.5	m.76043_g.76043	Zebrafish	OG0003949	8.28662	0.0119011	8.28662	0.82161	8.28662	0.00903307
ENSDART00000014176.5	m.56701_g.56701	Zebrafish	OG0004657	6.05618	0.17118	6.05618	0.970914	6.05618	0.0453113
ENSDART00000014182.8	m.1164_g.1164	Zebrafish	OG0000484	6.134	0.349751	6.134	0.465414	6.134	0.00483435
ENSDART00000014183.7	m.15916_g.15916	Zebrafish	OG0002192	5.34439	0.366264	5.34439	0.757853	5.34439	0.065072
ENSDART00000014188.6	m.43770_g.43770	Zebrafish	OG0004613	6.79086	0.00404187	6.79086	0.973009	6.79086	0.753203
ENSDART00000014190.8	m.62182_g.62182	Zebrafish	OG0002124	4.81555	0.0001347	4.81555	0.456317	4.81555	0.543981
ENSDART00000014222.8	m.79962_g.79962	Zebrafish	OG0002173	3.73001	0.000645749	3.73001	0.24359	3.73001	4.05743e-10
ENSDART00000014223.6	m.73279_g.73279	Zebrafish	OG0001273	0.757131	1	0.757131	0.604723	0.757131	0.355041
ENSDART00000014232.7	m.65303_g.65303	Zebrafish	OG0007792	4.63112	0.511863	4.63112	0.249705	4.63112	3.98516e-05
ENSDART00000014240.9	m.41193_g.41193	Zebrafish	OG0000097	-0.400454	0.873913	-0.400454	0.921522	-0.400454	0.608273
ENSDART00000014254.9	m.59218_g.59218	Zebrafish	OG0004847	2.57508	0.495972	2.57508	0.170899	2.57508	0.146909
ENSDART00000014257.8	m.32843_g.32843	Zebrafish	OG0000569	3.56212	0.132084	3.56212	0.48111	3.56212	0.730649
ENSDART00000014270.4	m.25445_g.25445	Zebrafish	OG0000183	-0.286701	0.470096	-0.286701	0.504964	-0.286701	0.578389
ENSDART00000014296.6	m.27038_g.27038	Zebrafish	OG0002314	1.75979	0.964773	1.75979	0.554152	1.75979	0.883062
ENSDART00000014306.6	m.74567_g.74567	Zebrafish	OG0000186	3.98759	0.0907325	3.98759	0.138586	3.98759	0.0961864
ENSDART00000014330.6	m.2642_g.2642	Zebrafish	OG0012952	6.93462	1.78861e-08	6.93462	0.328187	6.93462	0.00735841
ENSDART00000014379.7	m.21223_g.21223	Zebrafish	OG0002147	6.4579	0.843428	6.4579	0.88223	6.4579	0.00474145
ENSDART00000014415.8	m.19998_g.19998	Zebrafish	OG0003980	1.30491	0.846392	1.30491	0.916691	1.30491	0.518572
ENSDART00000014439.9	m.54337_g.54337	Zebrafish	OG0000024	0.247268	0.285438	0.247268	0.539175	0.247268	0.344564
ENSDART00000014440.6	m.35430_g.35430	Zebrafish	OG0001257	-0.673138	0.964137	-0.673138	0.740661	-0.673138	0.975003
ENSDART00000014496.8	m.12908_g.12908	Zebrafish	OG0001119	-0.088337	0.270934	-0.088337	0.966276	-0.088337	0.614311
ENSDART00000014521.8	m.54698_g.54698	Zebrafish	OG0005134	0.705115	0.164477	0.705115	0.333574	0.705115	0.28271
ENSDART00000014536.9	m.63977_g.63977	Zebrafish	OG0004994	2.72158	0.00184515	2.72158	0.502854	2.72158	0.175973
ENSDART00000014552.8	m.10434_g.10434	Zebrafish	OG0005807	4.68983	0.0327062	4.68983	0.349475	4.68983	0.00625829
ENSDART00000014568.6	m.44782_g.44782	Zebrafish	OG0009644	2.89292	0.0395652	2.89292	0.991482	2.89292	0.24991
ENSDART00000014608.6	m.31662_g.31662	Zebrafish	OG0006585	4.55739	0.0105536	4.55739	0.0584889	4.55739	0.232603
ENSDART00000014632.9	m.54179_g.54179	Zebrafish	OG0002720	4.9195	0.431291	4.9195	0.499543	4.9195	0.679176
ENSDART00000014660.7	m.29236_g.29236	Zebrafish	OG0003261	3.75149	0.0613347	3.75149	0.843828	3.75149	0.229176
ENSDART00000014661.6	m.23419_g.23419	Zebrafish	OG0007158	0.591719	0.516304	0.591719	0.595547	0.591719	0.218143
ENSDART00000014666.7	m.7234_g.7234	Zebrafish	OG0005048	6.13806	0.00449759	6.13806	0.0212309	6.13806	0.000116602
ENSDART00000014668.4	m.26886_g.26886	Zebrafish	OG0000240	-0.570249	1	-0.570249	0.72756	-0.570249	0.987319
ENSDART00000014668.4	m.26887_g.26887	Zebrafish	OG0013786	-0.570249	1	-0.570249	0.72756	-0.570249	0.987319
ENSDART00000014669.8	m.79723_g.79723	Zebrafish	OG0000759	4.29958	7.66423e-05	4.29958	0.342492	4.29958	0.000230396
ENSDART00000014678.6	m.78750_g.78750	Zebrafish	OG0000004	3.35707	0.311981	3.35707	0.562592	3.35707	0.924994
ENSDART00000014685.6	m.52971_g.52971	Zebrafish	OG0000132	6.42877	0.55628	6.42877	2.31094e-06	6.42877	5.58133e-08
ENSDART00000014691.8	m.5126_g.5126	Zebrafish	OG0004279	4.25646	0.258593	4.25646	0.916238	4.25646	0.897679
ENSDART00000014703.6	m.10747_g.10747	Zebrafish	OG0011645	3.69441	0.00797294	3.69441	0.643322	3.69441	0.00157379
ENSDART00000014721.7	m.66470_g.66470	Zebrafish	OG0002009	4.57695	0.013783	4.57695	0.111228	4.57695	0.843388
ENSDART00000014723.6	m.55714_g.55714	Zebrafish	OG0006470	9.764	0.000782235	9.764	0.289023	9.764	0.400977
ENSDART00000014726.9	m.23439_g.23439	Zebrafish	OG0008524	2.97188	0.640423	2.97188	0.967852	2.97188	0.528165
ENSDART00000014727.7	m.72600_g.72600	Zebrafish	OG0004546	6.24552	0.445457	6.24552	0.952165	6.24552	5.32732e-05
ENSDART00000014729.5	m.17843_g.17843	Zebrafish	OG0000347	7.04469	0.118691	7.04469	0.0729083	7.04469	1.62708e-07
ENSDART00000014766.8	m.31193_g.31193	Zebrafish	OG0004706	4.10264	0.00630926	4.10264	0.0244139	4.10264	2.74772e-08
ENSDART00000014769.7	m.35930_g.35930	Zebrafish	OG0000089	3.56805	0.0740372	3.56805	0.755734	3.56805	0.3011
ENSDART00000014774.9	m.76716_g.76716	Zebrafish	OG0009669	4.03825	0.365839	4.03825	0.953202	4.03825	0.0958024
ENSDART00000014785.7	m.82202_g.82202	Zebrafish	OG0009137	0.936747	0.392348	0.936747	0.0823171	0.936747	0.96228
ENSDART00000014787.9	m.36548_g.36548	Zebrafish	OG0003648	4.45389	0.492697	4.45389	0.388842	4.45389	0.681227
ENSDART00000014806.4	m.64616_g.64616	Zebrafish	OG0000692	4.04387	2.32909e-11	4.04387	0.0707415	4.04387	3.34481e-27
ENSDART00000014819.6	m.35403_g.35403	Zebrafish	OG0002342	5.22238	0.00633916	5.22238	0.853522	5.22238	0.826604
ENSDART00000014822.8	m.17259_g.17259	Zebrafish	OG0002744	1.14832	0.411945	1.14832	0.735087	1.14832	0.636224
ENSDART00000014843.5	m.76941_g.76941	Zebrafish	OG0012983	4.55104	0.26788	4.55104	0.0421449	4.55104	0.510543
ENSDART00000014851.8	m.61596_g.61596	Zebrafish	OG0000469	3.22182	0.983824	3.22182	0.065338	3.22182	0.170853
ENSDART00000014868.8	m.3866_g.3866	Zebrafish	OG0003242	9.07898	0.00150407	9.07898	0.86878	9.07898	0.287779
ENSDART00000014871.6	m.11547_g.11547	Zebrafish	OG0001144	3.87751	0.118458	3.87751	0.378627	3.87751	0.0331349
ENSDART00000014877.8	m.4881_g.4881	Zebrafish	OG0003103	0.15424	0.166661	0.15424	0.238712	0.15424	0.261794
ENSDART00000014915.7	m.23831_g.23831	Zebrafish	OG0010552	1.24475	0.0122513	1.24475	0.119369	1.24475	0.0537058
ENSDART00000014916.7	m.16724_g.16724	Zebrafish	OG0000120	6.93958	0.0164774	6.93958	0.975535	6.93958	0.118304
ENSDART00000014922.9	m.50992_g.50992	Zebrafish	OG0000089	-0.347569	0.549948	-0.347569	0.584716	-0.347569	0.710768
ENSDART00000014939.5	m.25063_g.25063	Zebrafish	OG0004601	2.5214	0.652973	2.5214	0.659074	2.5214	0.816475
ENSDART00000014944.9	m.13235_g.13235	Zebrafish	OG0005410	4.34716	0.676778	4.34716	0.894674	4.34716	0.173443
ENSDART00000014944.9	m.13236_g.13236	Zebrafish	OG0002955	4.34716	0.676778	4.34716	0.894674	4.34716	0.173443
ENSDART00000014945.7	m.29048_g.29048	Zebrafish	OG0005089	6.61366	8.10586e-10	6.61366	0.273431	6.61366	0.166361
ENSDART00000014956.7	m.44643_g.44643	Zebrafish	OG0003463	4.01654	0.0982381	4.01654	0.0999415	4.01654	4.30567e-06
ENSDART00000014970.9	m.7484_g.7484	Zebrafish	OG0001519	2.99434	4.97232e-05	2.99434	0.317604	2.99434	0.0023244
ENSDART00000014983.8	m.84668_g.84668	Zebrafish	OG0000505	8.10774	0.0471568	8.10774	0.585162	8.10774	0.395369
ENSDART00000015000.7	m.46548_g.46548	Zebrafish	OG0009370	1.63552	0.266574	1.63552	0.814109	1.63552	0.0872549
ENSDART00000015007.8	m.70127_g.70127	Zebrafish	OG0002303	4.11103	0.00532006	4.11103	0.942846	4.11103	0.619254
ENSDART00000015034.7	m.76694_g.76694	Zebrafish	OG0013074	3.8943	0.563655	3.8943	0.439844	3.8943	0.361648
ENSDART00000015046.7	m.53710_g.53710	Zebrafish	OG0010412	6.20516	0.049336	6.20516	0.935665	6.20516	0.285168
ENSDART00000015051.4	m.18500_g.18500	Zebrafish	OG0000461	0.314774	0.978087	0.314774	0.679426	0.314774	1
ENSDART00000015076.7	m.85919_g.85919	Zebrafish	OG0003489	4.55456	0.972144	4.55456	0.990369	4.55456	0.803195
ENSDART00000015079.5	m.24158_g.24158	Zebrafish	OG0001947	2.21599	0.943036	2.21599	0.716812	2.21599	0.125437
ENSDART00000015081.6	m.88031_g.88031	Zebrafish	OG0006807	6.23317	0.10466	6.23317	0.867401	6.23317	0.240483
ENSDART00000015092.8	m.53219_g.53219	Zebrafish	OG0000905	12.5278	0.702999	12.5278	0.677891	12.5278	0.30242
ENSDART00000015103.8	m.32033_g.32033	Zebrafish	OG0009278	3.35884	0.0157361	3.35884	0.0810298	3.35884	4.59561e-05
ENSDART00000015127.6	m.18613_g.18613	Zebrafish	OG0005961	2.45513	3.79317e-05	2.45513	0.623403	2.45513	1.81309e-05
ENSDART00000015134.6	m.66868_g.66868	Zebrafish	OG0003231	5.201	2.79836e-07	5.201	0.573009	5.201	0.656434
ENSDART00000015136.9	m.25750_g.25750	Zebrafish	OG0002862	2.81256	0.679328	2.81256	0.51051	2.81256	0.81177
ENSDART00000015139.7	m.62897_g.62897	Zebrafish	OG0002000	5.36244	0.791352	5.36244	0.283572	5.36244	1.59818e-05
ENSDART00000015154.5	m.65271_g.65271	Zebrafish	OG0000795	6.26243	0.00272236	6.26243	0.402449	6.26243	0.0250668
ENSDART00000015159.8	m.83076_g.83076	Zebrafish	OG0001210	5.61546	0.286378	5.61546	0.22578	5.61546	0.244419
ENSDART00000015170.7	m.31722_g.31722	Zebrafish	OG0012642	3.70901	0.012382	3.70901	0.914319	3.70901	0.54067
ENSDART00000015190.7	m.87591_g.87591	Zebrafish	OG0013764	2.49973	0.962351	2.49973	0.74827	2.49973	0.00341445
ENSDART00000015193.6	m.46979_g.46979	Zebrafish	OG0003650	6.97178	0.047724	6.97178	0.723613	6.97178	0.000382729
ENSDART00000015214.8	m.34465_g.34465	Zebrafish	OG0001087	6.27242	4.4059e-16	6.27242	0.0531456	6.27242	3.42601e-24
ENSDART00000015224.8	m.83083_g.83083	Zebrafish	OG0003537	4.37533	0.707713	4.37533	0.276522	4.37533	0.345092
ENSDART00000015251.8	m.71176_g.71176	Zebrafish	OG0005398	2.54494	0.146639	2.54494	0.94767	2.54494	0.0231336
ENSDART00000015277.6	m.18104_g.18104	Zebrafish	OG0006601	5.6118	0.0429605	5.6118	0.151283	5.6118	0.486187
ENSDART00000015286.9	m.86384_g.86384	Zebrafish	OG0004608	0.507337	0.957944	0.507337	0.269711	0.507337	0.117853
ENSDART00000015302.6	m.58650_g.58650	Zebrafish	OG0006292	5.84607	0.347422	5.84607	0.215917	5.84607	3.52764e-12
ENSDART00000015323.7	m.77050_g.77050	Zebrafish	OG0008553	3.07494	0.424816	3.07494	0.586101	3.07494	0.0453327
ENSDART00000015333.7	m.13054_g.13054	Zebrafish	OG0000829	0.320378	0.207564	0.320378	1	0.320378	0.272867
ENSDART00000015374.5	m.6257_g.6257	Zebrafish	OG0003184	3.91083	0.167329	3.91083	0.568209	3.91083	0.693878
ENSDART00000015377.6	m.42942_g.42942	Zebrafish	OG0005023	3.76241	0.00129918	3.76241	0.798791	3.76241	0.000597791
ENSDART00000015379.8	m.83940_g.83940	Zebrafish	OG0004379	4.43555	0.000547439	4.43555	0.623752	4.43555	0.878038
ENSDART00000015393.7	m.911_g.911	Zebrafish	OG0006321	2.74181	0.127398	2.74181	0.248404	2.74181	1
ENSDART00000015401.6	m.69699_g.69699	Zebrafish	OG0007669	4.01617	0.000553234	4.01617	0.223694	4.01617	0.0122771
ENSDART00000015418.6	m.52930_g.52930	Zebrafish	OG0005118	6.03196	0.0584779	6.03196	0.779009	6.03196	0.231225
ENSDART00000015479.6	m.26577_g.26577	Zebrafish	OG0004033	6.51866	0.0110223	6.51866	0.0293335	6.51866	0.187305
ENSDART00000015512.7	m.71916_g.71916	Zebrafish	OG0004326	3.73275	0.132646	3.73275	0.55228	3.73275	0.346643
ENSDART00000015517.5	m.63586_g.63586	Zebrafish	OG0002630	5.50043	3.15125e-06	5.50043	0.047807	5.50043	2.97857e-09
ENSDART00000015535.8	m.5400_g.5400	Zebrafish	OG0008592	4.76956	2.41343e-07	4.76956	0.972775	4.76956	0.647134
ENSDART00000015554.6	m.87300_g.87300	Zebrafish	OG0004612	4.40769	0.114066	4.40769	0.374602	4.40769	0.996953
ENSDART00000015591.7	m.81568_g.81568	Zebrafish	OG0004321	4.67779	0.039187	4.67779	0.122164	4.67779	0.511079
ENSDART00000015628.8	m.58366_g.58366	Zebrafish	OG0000149	6.06608	7.13835e-05	6.06608	0.0480161	6.06608	1.41474e-06
ENSDART00000015629.8	m.81334_g.81334	Zebrafish	OG0000796	1.93324	0.0182186	1.93324	0.538467	1.93324	1
ENSDART00000015632.8	m.39121_g.39121	Zebrafish	OG0005965	4.07361	4.69027e-05	4.07361	0.923815	4.07361	0.0470423
ENSDART00000015636.8	m.74104_g.74104	Zebrafish	OG0001100	6.29887	0.0763986	6.29887	0.401868	6.29887	1.85612e-05
ENSDART00000015643.7	m.38483_g.38483	Zebrafish	OG0004258	3.19984	0.0384577	3.19984	0.329771	3.19984	6.30368e-05
ENSDART00000015664.9	m.28926_g.28926	Zebrafish	OG0003108	4.51564	0.709812	4.51564	0.827824	4.51564	0.825636
ENSDART00000015670.7	m.25588_g.25588	Zebrafish	OG0003288	3.5977	0.000327861	3.5977	0.699628	3.5977	7.68872e-06
ENSDART00000015681.5	m.53089_g.53089	Zebrafish	OG0011934	-0.323979	0.651475	-0.323979	0.570307	-0.323979	0.874737
ENSDART00000015682.5	m.57673_g.57673	Zebrafish	OG0004843	5.42729	0.705404	5.42729	0.158524	5.42729	0.00836516
ENSDART00000015688.9	m.74151_g.74151	Zebrafish	OG0007248	1.6061	0.296632	1.6061	0.814566	1.6061	0.0785972
ENSDART00000015694.6	m.21106_g.21106	Zebrafish	OG0002525	4.93309	0.00799683	4.93309	0.108812	4.93309	2.20009e-07
ENSDART00000015710.7	m.28024_g.28024	Zebrafish	OG0006660	3.99649	0.00324277	3.99649	0.419634	3.99649	0.00439043
ENSDART00000015723.7	m.47475_g.47475	Zebrafish	OG0000075	6.57043	0.154624	6.57043	0.0103278	6.57043	6.04979e-08
ENSDART00000015732.7	m.20281_g.20281	Zebrafish	OG0000505	0.455322	0.440721	0.455322	0.857236	0.455322	0.0910991
ENSDART00000015755.7	m.77064_g.77064	Zebrafish	OG0008492	4.02325	3.50394e-16	4.02325	0.418848	4.02325	6.56708e-12
ENSDART00000015773.9	m.51996_g.51996	Zebrafish	OG0002490	4.49358	0.0530667	4.49358	0.817661	4.49358	0.123248
ENSDART00000015777.7	m.76628_g.76628	Zebrafish	OG0001757	7.18156	0.430485	7.18156	0.00487581	7.18156	5.00293e-25
ENSDART00000015780.7	m.51271_g.51271	Zebrafish	OG0002181	3.54524	0.628295	3.54524	0.287472	3.54524	0.638102
ENSDART00000015786.7	m.86465_g.86465	Zebrafish	OG0003230	4.95123	1.96046e-05	4.95123	0.632807	4.95123	5.36426e-11
ENSDART00000015801.9	m.22812_g.22812	Zebrafish	OG0000130	4.9398	0.938218	4.9398	0.0908064	4.9398	0.620199
ENSDART00000015820.9	m.64267_g.64267	Zebrafish	OG0002177	6.14194	0.0568343	6.14194	0.0358576	6.14194	1.24814e-09
ENSDART00000015827.8	m.82574_g.82574	Zebrafish	OG0004152	2.79207	0.491903	2.79207	0.304268	2.79207	0.752184
ENSDART00000015833.6	m.46054_g.46054	Zebrafish	OG0014271	2.42894	0.298999	2.42894	0.286773	2.42894	0.913203
ENSDART00000015841.8	m.8359_g.8359	Zebrafish	OG0000752	4.72429	0.109936	4.72429	0.165693	4.72429	1.36204e-05
ENSDART00000015843.8	m.60851_g.60851	Zebrafish	OG0000479	0.604381	0.208071	0.604381	0.315739	0.604381	0.331897
ENSDART00000015872.7	m.4133_g.4133	Zebrafish	OG0008331	4.60244	0.00559242	4.60244	0.51871	4.60244	2.31582e-06
ENSDART00000015873.8	m.13627_g.13627	Zebrafish	OG0005406	6.35684	1.80851e-05	6.35684	0.964952	6.35684	0.835492
ENSDART00000015884.8	m.28021_g.28021	Zebrafish	OG0000048	4.61643	0.139932	4.61643	0.542583	4.61643	0.942969
ENSDART00000015891.9	m.42761_g.42761	Zebrafish	OG0001102	5.28098	0.334676	5.28098	0.676064	5.28098	0.855168
ENSDART00000015940.6	m.67759_g.67759	Zebrafish	OG0005362	7.01911	0.00359376	7.01911	0.523856	7.01911	0.854238
ENSDART00000015956.6	m.28981_g.28981	Zebrafish	OG0009619	5.25064	0.0028184	5.25064	0.733896	5.25064	0.136907
ENSDART00000015979.5	m.77800_g.77800	Zebrafish	OG0004206	5.22628	0.0260057	5.22628	0.264841	5.22628	0.00128448
ENSDART00000016014.5	m.50727_g.50727	Zebrafish	OG0012827	2.01697	0.654887	2.01697	0.75582	2.01697	0.828859
ENSDART00000016024.8	m.75114_g.75114	Zebrafish	OG0003073	5.72092	0.00627553	5.72092	0.867196	5.72092	0.00682853
ENSDART00000016053.7	m.29254_g.29254	Zebrafish	OG0006417	1.99502	0.498641	1.99502	0.26113	1.99502	0.042373
ENSDART00000016057.9	m.34149_g.34149	Zebrafish	OG0011260	5.23295	2.34622e-10	5.23295	0.302876	5.23295	2.43743e-18
ENSDART00000016071.9	m.62843_g.62843	Zebrafish	OG0002594	3.7017	0.668364	3.7017	0.35674	3.7017	0.0888403
ENSDART00000016090.6	m.10627_g.10627	Zebrafish	OG0000742	5.9914	0.518883	5.9914	0.493781	5.9914	0.00198032
ENSDART00000016096.8	m.76426_g.76426	Zebrafish	OG0002851	5.23324	0.000100242	5.23324	0.326292	5.23324	0.472147
ENSDART00000016099.8	m.43053_g.43053	Zebrafish	OG0009608	6.32854	1.71587e-16	6.32854	0.253557	6.32854	0.423785
ENSDART00000016103.6	m.4803_g.4803	Zebrafish	OG0002018	1.0842	0.289104	1.0842	0.901359	1.0842	0.209904
ENSDART00000016128.6	m.49814_g.49814	Zebrafish	OG0000634	-0.164892	0.725417	-0.164892	0.477205	-0.164892	0.859112
ENSDART00000016135.6	m.85886_g.85886	Zebrafish	OG0003412	5.84525	3.10817e-06	5.84525	0.414937	5.84525	0.000437232
ENSDART00000016139.6	m.20121_g.20121	Zebrafish	OG0003200	3.26008	0.182927	3.26008	0.73242	3.26008	0.322828
ENSDART00000016167.7	m.47210_g.47210	Zebrafish	OG0003404	4.36784	1.04901e-08	4.36784	0.841288	4.36784	2.0864e-05
ENSDART00000016197.6	m.83069_g.83069	Zebrafish	OG0000338	1.00373	0.304477	1.00373	0.375601	1.00373	0.0428957
ENSDART00000016208.7	m.58867_g.58867	Zebrafish	OG0001562	5.67625	0.0562429	5.67625	0.45045	5.67625	0.000542917
ENSDART00000016211.5	m.21544_g.21544	Zebrafish	OG0006782	4.18667	0.855096	4.18667	0.550125	4.18667	0.0737879
ENSDART00000016214.8	m.30826_g.30826	Zebrafish	OG0001252	6.27217	0.422207	6.27217	9.96723e-05	6.27217	2.28899e-13
ENSDART00000016219.8	m.27635_g.27635	Zebrafish	OG0000546	4.87901	1.47912e-06	4.87901	0.145185	4.87901	3.42363e-09
ENSDART00000016248.8	m.76512_g.76512	Zebrafish	OG0006867	7.19207	0.0309142	7.19207	0.294607	7.19207	0.000694181
ENSDART00000016249.8	m.5217_g.5217	Zebrafish	OG0000023	6.21461	0.054849	6.21461	0.870723	6.21461	0.0283225
ENSDART00000016265.7	m.22690_g.22690	Zebrafish	OG0011321	2.43028	0.591065	2.43028	0.62895	2.43028	0.229864
ENSDART00000016271.8	m.13457_g.13457	Zebrafish	OG0006862	4.4436	0.0299187	4.4436	0.123801	4.4436	0.472432
ENSDART00000016283.8	m.48258_g.48258	Zebrafish	OG0006234	4.56755	0.0556255	4.56755	0.517131	4.56755	6.15606e-05
ENSDART00000016303.5	m.52335_g.52335	Zebrafish	OG0001226	4.49747	0.165708	4.49747	0.360472	4.49747	0.034109
ENSDART00000016310.6	m.79606_g.79606	Zebrafish	OG0012887	3.26276	0.000175738	3.26276	0.0976801	3.26276	5.61524e-07
ENSDART00000016314.9	m.36806_g.36806	Zebrafish	OG0014844	4.60778	0.954171	4.60778	0.355279	4.60778	0.567415
ENSDART00000016321.5	m.73895_g.73895	Zebrafish	OG0000175	3.49503	0.968628	3.49503	0.935911	3.49503	0.343124
ENSDART00000016350.4	m.75574_g.75574	Zebrafish	OG0002751	3.76895	0.0733801	3.76895	0.662255	3.76895	0.361933
ENSDART00000016360.6	m.43353_g.43353	Zebrafish	OG0000382	1.97153	0.330127	1.97153	0.902989	1.97153	0.493333
ENSDART00000016360.6	m.43354_g.43354	Zebrafish	OG0008201	1.97153	0.330127	1.97153	0.902989	1.97153	0.493333
ENSDART00000016369.7	m.71243_g.71243	Zebrafish	OG0003983	7.96754	0.253162	7.96754	0.148349	7.96754	0.0071461
ENSDART00000016370.6	m.27205_g.27205	Zebrafish	OG0004114	4.93607	0.179884	4.93607	0.00373965	4.93607	0.00818981
ENSDART00000016382.4	m.63511_g.63511	Zebrafish	OG0014695	7.09921	0.00458706	7.09921	0.119663	7.09921	0.356763
ENSDART00000016386.6	m.74551_g.74551	Zebrafish	OG0015381	2.96743	0.0236608	2.96743	0.000674342	2.96743	0.0264704
ENSDART00000016388.8	m.30724_g.30724	Zebrafish	OG0008812	0.655145	0.239987	0.655145	0.438483	0.655145	0.0845772
ENSDART00000016405.8	m.2337_g.2337	Zebrafish	OG0001868	3.73979	0.614383	3.73979	0.472039	3.73979	0.338396
ENSDART00000016407.6	m.11032_g.11032	Zebrafish	OG0000377	8.48963	0.469552	8.48963	0.427075	8.48963	0.00374116
ENSDART00000016417.8	m.53306_g.53306	Zebrafish	OG0002994	6.60514	0.0386829	6.60514	0.806134	6.60514	0.0245364
ENSDART00000016418.5	m.80725_g.80725	Zebrafish	OG0000004	-1.05487	0.508042	-1.05487	0.0109197	-1.05487	0.400922
ENSDART00000016422.7	m.69471_g.69471	Zebrafish	OG0001489	5.28289	0.00269975	5.28289	0.353806	5.28289	1.86483e-05
ENSDART00000016464.4	m.50155_g.50155	Zebrafish	OG0009244	3.59427	0.751357	3.59427	0.580401	3.59427	0.0101011
ENSDART00000016472.8	m.17519_g.17519	Zebrafish	OG0000461	4.44294	0.0106263	4.44294	0.965603	4.44294	0.0500414
ENSDART00000016475.6	m.85387_g.85387	Zebrafish	OG0008664	1.9024	0.969908	1.9024	1	1.9024	0.572563
ENSDART00000016488.8	m.30964_g.30964	Zebrafish	OG0001260	4.85705	0.90412	4.85705	0.68824	4.85705	0.82805
ENSDART00000016502.7	m.46637_g.46637	Zebrafish	OG0008721	6.13683	0.0320456	6.13683	0.972919	6.13683	0.779739
ENSDART00000016515.7	m.17157_g.17157	Zebrafish	OG0001628	5.08586	0.24271	5.08586	0.10941	5.08586	0.0955364
ENSDART00000016586.7	m.86663_g.86663	Zebrafish	OG0010498	5.48347	0.682701	5.48347	0.00720922	5.48347	0.300769
ENSDART00000016591.3	m.64904_g.64904	Zebrafish	OG0014428	0.124685	0.459889	0.124685	0.532177	0.124685	0.112732
ENSDART00000016592.7	m.77172_g.77172	Zebrafish	OG0005707	4.8816	0.0293621	4.8816	0.696337	4.8816	0.000246638
ENSDART00000016597.5	m.51337_g.51337	Zebrafish	OG0007205	6.94658	5.11223e-05	6.94658	0.0236635	6.94658	0.194574
ENSDART00000016602.9	m.61033_g.61033	Zebrafish	OG0000557	3.41863	0.473646	3.41863	0.428115	3.41863	0.532363
ENSDART00000016604.7	m.64577_g.64577	Zebrafish	OG0000333	2.74869	0.677605	2.74869	0.950936	2.74869	0.578599
ENSDART00000016608.7	m.33459_g.33459	Zebrafish	OG0011653	3.62549	0.467531	3.62549	0.674213	3.62549	0.365766
ENSDART00000016614.6	m.33647_g.33647	Zebrafish	OG0004311	6.69068	0.0496169	6.69068	0.840318	6.69068	0.694882
ENSDART00000016628.8	m.86158_g.86158	Zebrafish	OG0005069	5.31233	0.220918	5.31233	0.68209	5.31233	0.117008
ENSDART00000016629.6	m.74487_g.74487	Zebrafish	OG0006796	1.7273	0.366621	1.7273	0.360823	1.7273	0.00701996
ENSDART00000016635.5	m.13867_g.13867	Zebrafish	OG0009071	6.59377	0.104221	6.59377	0.799297	6.59377	0.303842
ENSDART00000016658.6	m.17261_g.17261	Zebrafish	OG0002806	5.22153	0.0975699	5.22153	0.505645	5.22153	0.835013
ENSDART00000016660.5	m.79502_g.79502	Zebrafish	OG0002781	3.4321	0.0684084	3.4321	0.607187	3.4321	0.379618
ENSDART00000016677.8	m.75038_g.75038	Zebrafish	OG0008440	3.50501	0.437413	3.50501	0.983228	3.50501	0.552335
ENSDART00000016696.7	m.75036_g.75036	Zebrafish	OG0002984	5.23892	0.3636	5.23892	0.952302	5.23892	0.0450971
ENSDART00000016702.7	m.26208_g.26208	Zebrafish	OG0011200	2.19981	0.976879	2.19981	0.322543	2.19981	0.677211
ENSDART00000016709.5	m.46889_g.46889	Zebrafish	OG0008534	2.3133	0.768822	2.3133	0.834913	2.3133	0.541904
ENSDART00000016710.8	m.58510_g.58510	Zebrafish	OG0006088	2.70854	0.103087	2.70854	0.00152159	2.70854	0.000254857
ENSDART00000016727.5	m.72893_g.72893	Zebrafish	OG0006603	4.89188	0.00404817	4.89188	0.56953	4.89188	0.669704
ENSDART00000016728.8	m.42323_g.42323	Zebrafish	OG0007013	3.65649	0.0388185	3.65649	0.536949	3.65649	0.12944
ENSDART00000016750.9	m.43404_g.43404	Zebrafish	OG0000283	4.47195	0.00264908	4.47195	0.123914	4.47195	0.88263
ENSDART00000016758.7	m.65586_g.65586	Zebrafish	OG0000164	5.41664	0.110469	5.41664	0.34578	5.41664	0.05301
ENSDART00000016793.7	m.52331_g.52331	Zebrafish	OG0007863	4.50092	0.000559563	4.50092	0.734871	4.50092	0.58057
ENSDART00000016800.5	m.72687_g.72687	Zebrafish	OG0008497	1.73583	0.408866	1.73583	0.97123	1.73583	0.537694
ENSDART00000016803.5	m.66065_g.66065	Zebrafish	OG0002670	5.13254	0.00318692	5.13254	0.0455	5.13254	5.05346e-12
ENSDART00000016808.8	m.34124_g.34124	Zebrafish	OG0002300	5.25063	0.0936858	5.25063	0.269493	5.25063	0.135444
ENSDART00000016815.7	m.71848_g.71848	Zebrafish	OG0003013	3.0101	0.336017	3.0101	0.567238	3.0101	0.403163
ENSDART00000016860.7	m.80439_g.80439	Zebrafish	OG0001157	6.78819	0.000971517	6.78819	0.0438989	6.78819	0.00217503
ENSDART00000016864.6	m.87535_g.87535	Zebrafish	OG0000715	4.59204	0.145094	4.59204	0.174685	4.59204	0.00074819
ENSDART00000016873.8	m.28831_g.28831	Zebrafish	OG0002816	2.63743	0.68729	2.63743	0.785965	2.63743	0.8609
ENSDART00000016879.7	m.3195_g.3195	Zebrafish	OG0013213	1.67133	0.0790658	1.67133	0.420368	1.67133	0.00404735
ENSDART00000016890.8	m.35241_g.35241	Zebrafish	OG0003205	6.35958	0.0011338	6.35958	0.373936	6.35958	2.89295e-07
ENSDART00000016891.5	m.36946_g.36946	Zebrafish	OG0004235	4.9305	0.39655	4.9305	0.831781	4.9305	0.00190505
ENSDART00000016901.7	m.45833_g.45833	Zebrafish	OG0000482	2.62451	0.0224233	2.62451	0.385627	2.62451	5.32482e-07
ENSDART00000016913.7	m.30924_g.30924	Zebrafish	OG0000863	0.99219	0.51708	0.99219	0.356944	0.99219	0.465878
ENSDART00000016916.9	m.73613_g.73613	Zebrafish	OG0000137	0.77588	0.544594	0.77588	0.663729	0.77588	0.976229
ENSDART00000016946.9	m.8200_g.8200	Zebrafish	OG0002661	6.5716	0.23042	6.5716	0.206164	6.5716	0.0305042
ENSDART00000016995.7	m.51890_g.51890	Zebrafish	OG0006630	1.67814	0.330507	1.67814	0.511462	1.67814	0.885358
ENSDART00000017017.7	m.36898_g.36898	Zebrafish	OG0005914	2.54518	0.000369915	2.54518	0.46512	2.54518	4.48396e-05
ENSDART00000017034.7	m.78605_g.78605	Zebrafish	OG0004717	6.19385	0.988778	6.19385	0.4565	6.19385	0.603551
ENSDART00000017043.8	m.8538_g.8538	Zebrafish	OG0013577	2.46708	0.00476386	2.46708	0.452869	2.46708	0.368799
ENSDART00000017052.8	m.78001_g.78001	Zebrafish	OG0008606	6.39719	0.216542	6.39719	0.862156	6.39719	0.00658377
ENSDART00000017053.7	m.48375_g.48375	Zebrafish	OG0001784	2.52431	0.645438	2.52431	0.922309	2.52431	0.832185
ENSDART00000017090.8	m.20618_g.20618	Zebrafish	OG0001110	5.95461	0.000518799	5.95461	0.272572	5.95461	0.000715165
ENSDART00000017090.8	m.20619_g.20619	Zebrafish	OG0013096	5.95461	0.000518799	5.95461	0.272572	5.95461	0.000715165
ENSDART00000017122.7	m.35890_g.35890	Zebrafish	OG0003576	3.91702	0.636849	3.91702	0.465398	3.91702	0.166389
ENSDART00000017128.6	m.8062_g.8062	Zebrafish	OG0001044	3.37857	0.000157541	3.37857	0.54019	3.37857	0.347656
ENSDART00000017140.9	m.50129_g.50129	Zebrafish	OG0009104	0.216235	0.244406	0.216235	0.270946	0.216235	0.591186
ENSDART00000017142.8	m.39347_g.39347	Zebrafish	OG0007367	5.46454	0.0288766	5.46454	0.546344	5.46454	0.921808
ENSDART00000017144.6	m.36301_g.36301	Zebrafish	OG0007153	4.22267	0.0339723	4.22267	0.822281	4.22267	0.094808
ENSDART00000017148.7	m.16640_g.16640	Zebrafish	OG0001995	5.1186	0.0168154	5.1186	0.436673	5.1186	5.68839e-10
ENSDART00000017153.7	m.6717_g.6717	Zebrafish	OG0007882	2.82221	0.480221	2.82221	0.847113	2.82221	0.0574607
ENSDART00000017155.7	m.57300_g.57300	Zebrafish	OG0000067	2.74122	0.369375	2.74122	0.565587	2.74122	0.169342
ENSDART00000017172.7	m.36067_g.36067	Zebrafish	OG0000990	5.82792	1.9582e-05	5.82792	0.748402	5.82792	0.0873865
ENSDART00000017176.9	m.28677_g.28677	Zebrafish	OG0006893	6.74655	0.012088	6.74655	0.0505028	6.74655	7.09864e-12
ENSDART00000017180.7	m.34837_g.34837	Zebrafish	OG0015084	2.40023	0.0680084	2.40023	0.755759	2.40023	0.95279
ENSDART00000017188.7	m.35276_g.35276	Zebrafish	OG0003337	9.04855	0.202511	9.04855	0.210164	9.04855	0.00212558
ENSDART00000017191.6	m.65941_g.65941	Zebrafish	OG0013152	6.43128	0.0554709	6.43128	0.16137	6.43128	0.945807
ENSDART00000017202.7	m.79735_g.79735	Zebrafish	OG0004691	1.957	0.631396	1.957	0.619437	1.957	0.571866
ENSDART00000017229.8	m.64232_g.64232	Zebrafish	OG0002182	2.19956	0.839586	2.19956	0.124028	2.19956	0.331914
ENSDART00000017230.7	m.10035_g.10035	Zebrafish	OG0009178	4.7634	0.729146	4.7634	0.945694	4.7634	0.116323
ENSDART00000017240.8	m.88553_g.88553	Zebrafish	OG0001636	7.74815	0.557314	7.74815	0.00437642	7.74815	0.0012131
ENSDART00000017268.8	m.9121_g.9121	Zebrafish	OG0001968	3.59	0.12007	3.59	0.285697	3.59	0.80266
ENSDART00000017269.7	m.11390_g.11390	Zebrafish	OG0000373	5.81897	9.79451e-16	5.81897	0.929402	5.81897	0.00248917
ENSDART00000017279.8	m.3362_g.3362	Zebrafish	OG0000220	1.80457	0.0773665	1.80457	0.732616	1.80457	0.466793
ENSDART00000017292.9	m.50482_g.50482	Zebrafish	OG0001115	0.610739	0.304373	0.610739	0.639892	0.610739	0.691626
ENSDART00000017304.5	m.1557_g.1557	Zebrafish	OG0003566	4.42212	1.85649e-06	4.42212	0.802749	4.42212	2.79147e-05
ENSDART00000017305.7	m.77858_g.77858	Zebrafish	OG0011587	3.20733	0.949611	3.20733	0.0325369	3.20733	0.0029468
ENSDART00000017307.7	m.64198_g.64198	Zebrafish	OG0003944	5.12876	1.3622e-13	5.12876	0.0835159	5.12876	3.08506e-09
ENSDART00000017326.7	m.83377_g.83377	Zebrafish	OG0007868	-0.133768	0.0769291	-0.133768	0.898433	-0.133768	0.192957
ENSDART00000017329.7	m.24787_g.24787	Zebrafish	OG0005976	-0.0949042	0.531605	-0.0949042	0.615329	-0.0949042	0.41221
ENSDART00000017349.8	m.62748_g.62748	Zebrafish	OG0004672	2.42796	0.639308	2.42796	0.912515	2.42796	0.0435374
ENSDART00000017359.7	m.75218_g.75218	Zebrafish	OG0001777	7.38529	0.275987	7.38529	0.451192	7.38529	0.0694234
ENSDART00000017375.8	m.44793_g.44793	Zebrafish	OG0001796	0.0371592	0.324123	0.0371592	0.493893	0.0371592	0.166067
ENSDART00000017384.7	m.30286_g.30286	Zebrafish	OG0000897	2.80371	0.155122	2.80371	0.791251	2.80371	0.185543
ENSDART00000017393.8	m.40289_g.40289	Zebrafish	OG0011470	1.5011	0.0321342	1.5011	0.565864	1.5011	0.473821
ENSDART00000017402.6	m.8790_g.8790	Zebrafish	OG0003768	5.94681	0.00352277	5.94681	0.229148	5.94681	0.0172233
ENSDART00000017413.9	m.83288_g.83288	Zebrafish	OG0001823	2.07544	0.222187	2.07544	0.859177	2.07544	0.619585
ENSDART00000017422.8	m.58782_g.58782	Zebrafish	OG0001227	5.16456	0.0680505	5.16456	0.841264	5.16456	0.2849
ENSDART00000017443.8	m.57375_g.57375	Zebrafish	OG0000547	3.10024	0.736921	3.10024	0.479731	3.10024	0.678708
ENSDART00000017445.6	m.69239_g.69239	Zebrafish	OG0010708	5.69141	6.883e-07	5.69141	0.176483	5.69141	5.71012e-10
ENSDART00000017451.7	m.83543_g.83543	Zebrafish	OG0003791	2.25418	0.250395	2.25418	0.872791	2.25418	0.561516
ENSDART00000017485.6	m.10398_g.10398	Zebrafish	OG0007492	5.49734	0.00218058	5.49734	0.404991	5.49734	0.198321
ENSDART00000017488.7	m.48754_g.48754	Zebrafish	OG0009531	-0.0627736	0.7865	-0.0627736	0.707175	-0.0627736	0.665979
ENSDART00000017562.6	m.68604_g.68604	Zebrafish	OG0012667	2.95166	1.56167e-05	2.95166	0.379013	2.95166	0.00406289
ENSDART00000017569.7	m.952_g.952	Zebrafish	OG0011408	2.22491	0.0156886	2.22491	0.0525989	2.22491	0.857183
ENSDART00000017572.6	m.55502_g.55502	Zebrafish	OG0001165	3.83706	0.392034	3.83706	0.782241	3.83706	0.865007
ENSDART00000017593.7	m.27145_g.27145	Zebrafish	OG0007009	0.911502	0.863156	0.911502	0.956847	0.911502	0.916962
ENSDART00000017599.7	m.39646_g.39646	Zebrafish	OG0014666	3.25049	0.211381	3.25049	0.183023	3.25049	0.543532
ENSDART00000017605.7	m.51571_g.51571	Zebrafish	OG0007618	2.20759	0.104581	2.20759	0.813777	2.20759	0.460963
ENSDART00000017619.9	m.79141_g.79141	Zebrafish	OG0001336	3.49115	0.0355076	3.49115	0.730778	3.49115	0.1171
ENSDART00000017646.7	m.55236_g.55236	Zebrafish	OG0000325	5.87097	0.000165294	5.87097	0.711471	5.87097	6.00433e-07
ENSDART00000017668.9	m.80186_g.80186	Zebrafish	OG0002339	6.82067	3.71768e-05	6.82067	0.297253	6.82067	0.0319626
ENSDART00000017695.5	m.81411_g.81411	Zebrafish	OG0000605	1.39749	0.955106	1.39749	0.702461	1.39749	0.536622
ENSDART00000017696.8	m.45204_g.45204	Zebrafish	OG0004261	2.3434	0.185296	2.3434	1	2.3434	0.170475
ENSDART00000017709.8	m.45516_g.45516	Zebrafish	OG0009647	3.76159	0.120736	3.76159	0.957348	3.76159	0.373734
ENSDART00000017726.7	m.67037_g.67037	Zebrafish	OG0004312	7.8873	0.000116398	7.8873	0.295044	7.8873	0.30285
ENSDART00000017728.7	m.22674_g.22674	Zebrafish	OG0003905	5.72073	0.473477	5.72073	0.207566	5.72073	1.26245e-06
ENSDART00000017750.9	m.46775_g.46775	Zebrafish	OG0000505	1.24566	0.0606914	1.24566	0.891198	1.24566	0.763369
ENSDART00000017755.3	m.36675_g.36675	Zebrafish	OG0005910	5.01624	0.524548	5.01624	0.0555788	5.01624	7.65598e-06
ENSDART00000017756.8	m.68253_g.68253	Zebrafish	OG0000298	3.15038	0.275572	3.15038	0.383484	3.15038	0.169322
ENSDART00000017770.6	m.44807_g.44807	Zebrafish	OG0008601	5.25131	0.512936	5.25131	0.205716	5.25131	0.00633314
ENSDART00000017785.5	m.82031_g.82031	Zebrafish	OG0000078	6.41883	8.98838e-07	6.41883	0.193912	6.41883	0.450651
ENSDART00000017791.6	m.24034_g.24034	Zebrafish	OG0007754	5.67368	0.323936	5.67368	0.52646	5.67368	0.867699
ENSDART00000017805.7	m.10132_g.10132	Zebrafish	OG0002374	1.37127	0.864103	1.37127	1	1.37127	0.230579
ENSDART00000017807.9	m.64574_g.64574	Zebrafish	OG0000346	1.18485	0.182831	1.18485	0.109664	1.18485	0.243799
ENSDART00000017810.3	m.28165_g.28165	Zebrafish	OG0000183	3.02838	0.750905	3.02838	0.50449	3.02838	0.183986
ENSDART00000017829.8	m.45115_g.45115	Zebrafish	OG0000625	2.63929	0.254899	2.63929	0.672387	2.63929	0.126834
ENSDART00000017833.8	m.39214_g.39214	Zebrafish	OG0001452	1.31434	0.290515	1.31434	0.115588	1.31434	0.423281
ENSDART00000017838.9	m.7782_g.7782	Zebrafish	OG0004901	7.74759	0.191606	7.74759	0.592483	7.74759	0.93096
ENSDART00000017850.8	m.26082_g.26082	Zebrafish	OG0006245	2.91058	0.00629999	2.91058	0.0388133	2.91058	2.43331e-06
ENSDART00000017852.5	m.63767_g.63767	Zebrafish	OG0000530	4.33484	1.12948e-09	4.33484	0.546856	4.33484	5.30156e-09
ENSDART00000017854.6	m.3106_g.3106	Zebrafish	OG0005948	1.78989	0.291534	1.78989	0.0487324	1.78989	0.0726258
ENSDART00000017859.8	m.11769_g.11769	Zebrafish	OG0005438	5.91738	0.0059294	5.91738	0.128014	5.91738	6.45609e-06
ENSDART00000017869.9	m.75087_g.75087	Zebrafish	OG0000583	0.315993	0.721264	0.315993	0.00873121	0.315993	0.867767
ENSDART00000017902.7	m.74815_g.74815	Zebrafish	OG0001150	3.1095	0.404224	3.1095	0.535149	3.1095	0.21743
ENSDART00000017912.8	m.61620_g.61620	Zebrafish	OG0008770	5.39905	0.0996183	5.39905	0.155244	5.39905	0.095601
ENSDART00000017932.8	m.86812_g.86812	Zebrafish	OG0004529	3.75822	0.0260377	3.75822	0.731494	3.75822	0.0305403
ENSDART00000017937.6	m.14298_g.14298	Zebrafish	OG0004005	1.4464	0.907336	1.4464	0.867544	1.4464	0.78822
ENSDART00000017939.7	m.60303_g.60303	Zebrafish	OG0006557	-0.256825	0.434485	-0.256825	0.934622	-0.256825	0.966689
ENSDART00000017941.8	m.77742_g.77742	Zebrafish	OG0000310	6.41817	2.28933e-05	6.41817	0.986092	6.41817	0.986795
ENSDART00000017956.9	m.34723_g.34723	Zebrafish	OG0002420	2.98556	0.617823	2.98556	0.478042	2.98556	0.117587
ENSDART00000017962.9	m.17930_g.17930	Zebrafish	OG0005270	4.54701	0.034654	4.54701	0.00332877	4.54701	4.53082e-06
ENSDART00000017966.7	m.32390_g.32390	Zebrafish	OG0007160	4.36055	0.034232	4.36055	0.120737	4.36055	0.22984
ENSDART00000017968.8	m.50556_g.50556	Zebrafish	OG0007895	2.46283	0.00644416	2.46283	0.484449	2.46283	0.000518811
ENSDART00000017973.6	m.15829_g.15829	Zebrafish	OG0001416	5.34474	0.421343	5.34474	0.741657	5.34474	0.219302
ENSDART00000017977.7	m.50901_g.50901	Zebrafish	OG0000717	3.36035	0.615853	3.36035	0.819227	3.36035	0.437145
ENSDART00000018017.7	m.5085_g.5085	Zebrafish	OG0005827	4.4136	1.26438e-08	4.4136	0.406813	4.4136	1.74119e-09
ENSDART00000018037.9	m.24492_g.24492	Zebrafish	OG0008757	3.99665	7.6015e-05	3.99665	0.124802	3.99665	1.207e-06
ENSDART00000018044.7	m.894_g.894	Zebrafish	OG0011768	1.81025	0.543587	1.81025	0.902257	1.81025	0.731875
ENSDART00000018049.4	m.48116_g.48116	Zebrafish	OG0007016	4.30328	0.681139	4.30328	0.281128	4.30328	0.205766
ENSDART00000018071.8	m.923_g.923	Zebrafish	OG0004951	7.21006	0.000365143	7.21006	0.523694	7.21006	0.110099
ENSDART00000018091.8	m.51509_g.51509	Zebrafish	OG0001231	5.64146	0.653847	5.64146	0.760697	5.64146	0.00472692
ENSDART00000018095.7	m.62414_g.62414	Zebrafish	OG0001548	4.30546	3.34987e-05	4.30546	0.526314	4.30546	1.81854e-05
ENSDART00000018107.5	m.52765_g.52765	Zebrafish	OG0012144	0.41099	0.765548	0.41099	0.60048	0.41099	0.749321
ENSDART00000018114.8	m.76242_g.76242	Zebrafish	OG0003346	5.44049	1.19343e-06	5.44049	0.0153011	5.44049	1.7449e-14
ENSDART00000018131.7	m.1860_g.1860	Zebrafish	OG0000176	6.98975	0.49891	6.98975	0.00984774	6.98975	0.718889
ENSDART00000018150.8	m.88101_g.88101	Zebrafish	OG0006469	-0.913083	0.784767	-0.913083	0.305821	-0.913083	0.0429988
ENSDART00000018155.6	m.46033_g.46033	Zebrafish	OG0000718	3.78884	1.63199e-08	3.78884	0.0182576	3.78884	4.24395e-13
ENSDART00000018159.8	m.74315_g.74315	Zebrafish	OG0003296	6.02505	0.125849	6.02505	0.747537	6.02505	0.0664889
ENSDART00000018163.8	m.88648_g.88648	Zebrafish	OG0005118	6.34985	0.0476053	6.34985	0.221187	6.34985	9.38845e-06
ENSDART00000018213.8	m.8385_g.8385	Zebrafish	OG0000850	2.12973	0.948087	2.12973	0.465939	2.12973	0.510074
ENSDART00000018228.8	m.45028_g.45028	Zebrafish	OG0001696	6.35882	0.863781	6.35882	0.00223395	6.35882	3.12195e-10
ENSDART00000018230.6	m.65381_g.65381	Zebrafish	OG0000226	3.50748	0.20603	3.50748	0.508374	3.50748	0.0336486
ENSDART00000018235.7	m.14935_g.14935	Zebrafish	OG0005842	5.04282	6.98769e-12	5.04282	0.00304447	5.04282	3.0164e-21
ENSDART00000018253.5	m.18152_g.18152	Zebrafish	OG0008298	6.50227	0.471708	6.50227	0.834943	6.50227	0.0122701
ENSDART00000018255.7	m.49326_g.49326	Zebrafish	OG0003364	6.9134	0.0320555	6.9134	0.940719	6.9134	0.000313083
ENSDART00000018261.7	m.38939_g.38939	Zebrafish	OG0000825	2.78677	0.0606655	2.78677	0.759231	2.78677	0.1939
ENSDART00000018270.6	m.11352_g.11352	Zebrafish	OG0008011	5.88831	0.283455	5.88831	0.584699	5.88831	0.500572
ENSDART00000018304.7	m.21341_g.21341	Zebrafish	OG0002059	5.92093	4.54979e-17	5.92093	0.404671	5.92093	9.86789e-07
ENSDART00000018328.5	m.62754_g.62754	Zebrafish	OG0002847	3.78042	0.264462	3.78042	0.720143	3.78042	0.415743
ENSDART00000018347.7	m.57751_g.57751	Zebrafish	OG0004943	6.65431	0.0979982	6.65431	0.0271436	6.65431	2.80258e-07
ENSDART00000018350.7	m.1072_g.1072	Zebrafish	OG0002076	4.7596	0.629446	4.7596	0.867256	4.7596	0.765897
ENSDART00000018401.7	m.64688_g.64688	Zebrafish	OG0004309	3.15424	0.343458	3.15424	0.344442	3.15424	0.0546848
ENSDART00000018423.7	m.72480_g.72480	Zebrafish	OG0000899	8.12349	0.53404	8.12349	0.378717	8.12349	7.37088e-05
ENSDART00000018448.9	m.55688_g.55688	Zebrafish	OG0000547	0.314679	0.804392	0.314679	0.960458	0.314679	0.966057
ENSDART00000018461.9	m.65799_g.65799	Zebrafish	OG0003774	5.02146	0.0108791	5.02146	0.0103633	5.02146	1.92362e-22
ENSDART00000018472.7	m.15344_g.15344	Zebrafish	OG0005895	7.05869	0.010935	7.05869	0.617045	7.05869	5.1769e-06
ENSDART00000018475.6	m.74611_g.74611	Zebrafish	OG0005614	3.89203	0.730367	3.89203	0.423161	3.89203	0.834954
ENSDART00000018498.8	m.763_g.763	Zebrafish	OG0000625	2.10152	0.0790664	2.10152	0.246546	2.10152	0.389537
ENSDART00000018500.8	m.80780_g.80780	Zebrafish	OG0000497	8.21695	0.313794	8.21695	0.824111	8.21695	0.0126109
ENSDART00000018501.8	m.37510_g.37510	Zebrafish	OG0000004	2.74411	0.909775	2.74411	0.572025	2.74411	0.777426
ENSDART00000018502.8	m.64678_g.64678	Zebrafish	OG0001272	6.15677	0.00107356	6.15677	0.499408	6.15677	0.00153423
ENSDART00000018503.8	m.37768_g.37768	Zebrafish	OG0001874	5.71233	3.85677e-06	5.71233	0.887238	5.71233	0.778868
ENSDART00000018504.7	m.37269_g.37269	Zebrafish	OG0005716	6.44385	0.202074	6.44385	0.0426153	6.44385	0.0866325
ENSDART00000018512.8	m.76616_g.76616	Zebrafish	OG0003185	3.41503	0.000196347	3.41503	0.390191	3.41503	0.0310268
ENSDART00000018514.7	m.80069_g.80069	Zebrafish	OG0000072	5.22671	0.00370349	5.22671	0.300848	5.22671	0.112265
ENSDART00000018515.4	m.81229_g.81229	Zebrafish	OG0006429	4.64059	0.0951092	4.64059	0.319936	4.64059	0.00545688
ENSDART00000018519.9	m.22417_g.22417	Zebrafish	OG0001996	2.52935	0.0565078	2.52935	0.0564441	2.52935	5.50162e-05
ENSDART00000018523.8	m.67313_g.67313	Zebrafish	OG0001289	7.6709	0.436365	7.6709	0.254446	7.6709	0.215283
ENSDART00000018524.7	m.35891_g.35891	Zebrafish	OG0002832	3.45038	0.128867	3.45038	0.371971	3.45038	0.440209
ENSDART00000018533.7	m.80359_g.80359	Zebrafish	OG0004868	3.88952	0.194518	3.88952	0.317716	3.88952	0.000679004
ENSDART00000018553.4	m.68804_g.68804	Zebrafish	OG0012719	3.48489	0.0573439	3.48489	0.0884798	3.48489	0.00360073
ENSDART00000018570.4	m.88353_g.88353	Zebrafish	OG0003148	1.63979	0.538146	1.63979	0.935948	1.63979	0.065922
ENSDART00000018580.6	m.26667_g.26667	Zebrafish	OG0000355	4.37389	0.162946	4.37389	0.149233	4.37389	0.013449
ENSDART00000018603.7	m.41141_g.41141	Zebrafish	OG0000284	0.858381	0.712366	0.858381	0.655287	0.858381	0.827198
ENSDART00000018614.6	m.79824_g.79824	Zebrafish	OG0013267	4.18275	0.137802	4.18275	0.699986	4.18275	0.352561
ENSDART00000018625.7	m.36613_g.36613	Zebrafish	OG0004292	5.82267	0.63122	5.82267	0.620043	5.82267	0.470918
ENSDART00000018626.7	m.1545_g.1545	Zebrafish	OG0005044	4.7807	0.000206368	4.7807	0.774522	4.7807	0.000524547
ENSDART00000018651.7	m.50005_g.50005	Zebrafish	OG0001529	6.07129	0.00195187	6.07129	0.000735618	6.07129	1.61299e-41
ENSDART00000018654.8	m.67265_g.67265	Zebrafish	OG0013781	2.93849	0.67759	2.93849	0.0582674	2.93849	0.124566
ENSDART00000018676.6	m.21782_g.21782	Zebrafish	OG0000235	7.5712	0.175105	7.5712	0.664684	7.5712	0.0937083
ENSDART00000018685.8	m.86197_g.86197	Zebrafish	OG0000228	0.466252	0.0256113	0.466252	0.135011	0.466252	0.168268
ENSDART00000018686.4	m.78882_g.78882	Zebrafish	OG0009140	4.86035	0.0171081	4.86035	0.389899	4.86035	4.36084e-08
ENSDART00000018735.8	m.80382_g.80382	Zebrafish	OG0003033	6.25578	0.000263314	6.25578	0.64294	6.25578	0.0582574
ENSDART00000018737.8	m.68350_g.68350	Zebrafish	OG0005020	2.93601	0.631003	2.93601	0.204795	2.93601	0.730825
ENSDART00000018741.9	m.30990_g.30990	Zebrafish	OG0008554	4.18068	0.445085	4.18068	0.120767	4.18068	0.70069
ENSDART00000018743.8	m.65038_g.65038	Zebrafish	OG0001905	2.38385	0.834956	2.38385	0.615171	2.38385	0.40439
ENSDART00000018752.7	m.3412_g.3412	Zebrafish	OG0002241	4.45167	0.493434	4.45167	0.959338	4.45167	0.231967
ENSDART00000018758.5	m.67684_g.67684	Zebrafish	OG0004891	2.01717	0.00911089	2.01717	0.278158	2.01717	0.00903743
ENSDART00000018764.8	m.30557_g.30557	Zebrafish	OG0000605	2.73375	0.360823	2.73375	0.945223	2.73375	0.727479
ENSDART00000018792.6	m.66125_g.66125	Zebrafish	OG0004945	1.25403	0.900162	1.25403	0.699573	1.25403	0.9557
ENSDART00000018801.7	m.87809_g.87809	Zebrafish	OG0007854	1.92283	0.458483	1.92283	0.68067	1.92283	0.78293
ENSDART00000018817.5	m.82128_g.82128	Zebrafish	OG0004578	5.10505	0.00890821	5.10505	0.0407933	5.10505	3.79076e-11
ENSDART00000018818.5	m.73123_g.73123	Zebrafish	OG0009612	6.1117	0.269185	6.1117	0.994618	6.1117	0.0642943
ENSDART00000018827.8	m.37556_g.37556	Zebrafish	OG0002511	4.17073	5.45927e-05	4.17073	0.207416	4.17073	0.000596976
ENSDART00000018862.8	m.49339_g.49339	Zebrafish	OG0008433	0.408753	0.30675	0.408753	0.375398	0.408753	0.731421
ENSDART00000018868.6	m.57285_g.57285	Zebrafish	OG0006929	7.46863	0.385668	7.46863	0.00366901	7.46863	0.141283
ENSDART00000018886.8	m.21482_g.21482	Zebrafish	OG0007192	3.32881	0.444689	3.32881	0.491218	3.32881	0.00779679
ENSDART00000018908.6	m.88175_g.88175	Zebrafish	OG0003592	5.37939	0.0127249	5.37939	0.169504	5.37939	1.18806e-05
ENSDART00000018934.8	m.28220_g.28220	Zebrafish	OG0000741	2.99955	3.13448e-06	2.99955	0.319893	2.99955	1.83715e-05
ENSDART00000018939.6	m.24530_g.24530	Zebrafish	OG0002570	2.12248	0.520579	2.12248	0.745343	2.12248	0.3699
ENSDART00000018945.8	m.56129_g.56129	Zebrafish	OG0001274	2.74067	0.000372491	2.74067	0.112574	2.74067	0.00117409
ENSDART00000018948.8	m.67197_g.67197	Zebrafish	OG0003770	3.01709	0.0452345	3.01709	0.843358	3.01709	0.0712912
ENSDART00000018972.7	m.52740_g.52740	Zebrafish	OG0009167	3.97286	0.735631	3.97286	0.644949	3.97286	0.00612797
ENSDART00000018973.6	m.44065_g.44065	Zebrafish	OG0002421	4.53146	0.858312	4.53146	0.551026	4.53146	0.359892
ENSDART00000018977.6	m.34787_g.34787	Zebrafish	OG0000662	3.57003	0.313066	3.57003	0.993912	3.57003	0.262458
ENSDART00000018981.8	m.60325_g.60325	Zebrafish	OG0007556	6.17388	0.0178759	6.17388	0.75587	6.17388	0.0905525
ENSDART00000019003.5	m.49873_g.49873	Zebrafish	OG0000025	3.43719	0.00893893	3.43719	0.199791	3.43719	0.727862
ENSDART00000019004.8	m.16217_g.16217	Zebrafish	OG0006386	6.79003	0.277572	6.79003	0.160581	6.79003	0.00107898
ENSDART00000019006.7	m.35322_g.35322	Zebrafish	OG0002182	5.96434	0.118641	5.96434	0.502256	5.96434	0.19925
ENSDART00000019029.7	m.27581_g.27581	Zebrafish	OG0002199	4.24235	0.570239	4.24235	0.545629	4.24235	0.294098
ENSDART00000019045.7	m.68888_g.68888	Zebrafish	OG0010823	1.97107	0.826593	1.97107	0.619646	1.97107	0.249131
ENSDART00000019047.8	m.41244_g.41244	Zebrafish	OG0002588	2.59495	0.518892	2.59495	0.736883	2.59495	0.0130324
ENSDART00000019050.7	m.28092_g.28092	Zebrafish	OG0000489	4.58392	1.31046e-06	4.58392	0.000201137	4.58392	2.00994e-23
ENSDART00000019053.6	m.62196_g.62196	Zebrafish	OG0007925	1.76107	0.0254447	1.76107	0.690565	1.76107	0.00725976
ENSDART00000019063.6	m.81034_g.81034	Zebrafish	OG0005248	5.1257	0.076364	5.1257	0.17291	5.1257	0.613576
ENSDART00000019078.4	m.6629_g.6629	Zebrafish	OG0000849	1.17546	0.300514	1.17546	0.556732	1.17546	0.922999
ENSDART00000019098.5	m.18880_g.18880	Zebrafish	OG0002294	0.0257996	0.0169666	0.0257996	0.877128	0.0257996	0.796745
ENSDART00000019113.7	m.35239_g.35239	Zebrafish	OG0006274	5.26879	0.00462211	5.26879	0.978184	5.26879	0.446994
ENSDART00000019144.9	m.38619_g.38619	Zebrafish	OG0005424	6.10922	0.0353108	6.10922	0.611219	6.10922	0.935046
ENSDART00000019145.7	m.20217_g.20217	Zebrafish	OG0001926	5.1489	0.00433469	5.1489	0.645754	5.1489	0.0288832
ENSDART00000019149.9	m.58368_g.58368	Zebrafish	OG0004003	10.7947	0.00220111	10.7947	0.341422	10.7947	0.451333
ENSDART00000019149.9	m.58369_g.58369	Zebrafish	OG0015647	10.7947	0.00220111	10.7947	0.341422	10.7947	0.451333
ENSDART00000019155.5	m.85705_g.85705	Zebrafish	OG0002562	5.83575	0.00779182	5.83575	0.237786	5.83575	0.00257851
ENSDART00000019165.7	m.7565_g.7565	Zebrafish	OG0006390	4.97438	0.0632484	4.97438	0.1314	4.97438	0.00523286
ENSDART00000019183.7	m.23482_g.23482	Zebrafish	OG0000283	2.33876	0.00605443	2.33876	0.0607425	2.33876	4.21542e-14
ENSDART00000019202.8	m.76285_g.76285	Zebrafish	OG0005028	0.528648	0.969644	0.528648	0.358019	0.528648	0.888681
ENSDART00000019206.5	m.71023_g.71023	Zebrafish	OG0007020	5.23289	8.34364e-05	5.23289	0.810883	5.23289	0.247701
ENSDART00000019235.7	m.53026_g.53026	Zebrafish	OG0005743	6.11764	0.560343	6.11764	0.241451	6.11764	0.715519
ENSDART00000019236.5	m.86871_g.86871	Zebrafish	OG0000074	3.96671	0.0209495	3.96671	0.599579	3.96671	0.538557
ENSDART00000019245.7	m.5002_g.5002	Zebrafish	OG0000159	4.42639	0.66231	4.42639	0.630283	4.42639	0.251258
ENSDART00000019248.7	m.132_g.132	Zebrafish	OG0007640	4.12132	0.952293	4.12132	0.50037	4.12132	0.122714
ENSDART00000019252.7	m.54595_g.54595	Zebrafish	OG0000578	5.43102	0.00238473	5.43102	0.41678	5.43102	5.7416e-08
ENSDART00000019259.8	m.19401_g.19401	Zebrafish	OG0000072	6.00622	3.68892e-10	6.00622	0.0744809	6.00622	0.0646896
ENSDART00000019267.4	m.55323_g.55323	Zebrafish	OG0014545	0.159455	0.488264	0.159455	0.427038	0.159455	0.0157803
ENSDART00000019270.7	m.34428_g.34428	Zebrafish	OG0006625	4.19051	1.20974e-10	4.19051	0.450318	4.19051	0.000129682
ENSDART00000019289.5	m.35089_g.35089	Zebrafish	OG0007929	2.06244	0.0402314	2.06244	0.381994	2.06244	0.00427152
ENSDART00000019323.6	m.50248_g.50248	Zebrafish	OG0000072	7.26884	0.518803	7.26884	0.337267	7.26884	0.757264
ENSDART00000019325.8	m.43660_g.43660	Zebrafish	OG0004215	4.90288	0.285758	4.90288	0.238636	4.90288	0.428473
ENSDART00000019330.9	m.59282_g.59282	Zebrafish	OG0003187	4.16241	0.977855	4.16241	0.22291	4.16241	0.762504
ENSDART00000019350.8	m.31488_g.31488	Zebrafish	OG0002777	2.78704	0.506173	2.78704	0.628056	2.78704	0.970603
ENSDART00000019353.8	m.76647_g.76647	Zebrafish	OG0004594	4.76659	0.692129	4.76659	0.68116	4.76659	0.973747
ENSDART00000019364.6	m.25608_g.25608	Zebrafish	OG0000461	3.88318	0.352892	3.88318	0.29215	3.88318	0.784532
ENSDART00000019379.7	m.61370_g.61370	Zebrafish	OG0013254	3.22004	0.0240118	3.22004	0.479557	3.22004	0.594127
ENSDART00000019392.6	m.51603_g.51603	Zebrafish	OG0001485	4.72931	0.952211	4.72931	0.206065	4.72931	3.52518e-05
ENSDART00000019396.7	m.78721_g.78721	Zebrafish	OG0001865	4.17378	2.05184e-14	4.17378	0.144077	4.17378	9.58951e-17
ENSDART00000019417.5	m.54234_g.54234	Zebrafish	OG0003272	5.06252	0.16814	5.06252	0.372017	5.06252	0.178764
ENSDART00000019432.6	m.80413_g.80413	Zebrafish	OG0008675	0.365028	0.476965	0.365028	0.564164	0.365028	0.86893
ENSDART00000019440.8	m.80496_g.80496	Zebrafish	OG0005346	3.18225	0.110567	3.18225	0.361229	3.18225	0.420413
ENSDART00000019442.8	m.25053_g.25053	Zebrafish	OG0001633	5.21576	0.706573	5.21576	0.0512167	5.21576	0.143494
ENSDART00000019446.5	m.19673_g.19673	Zebrafish	OG0007141	2.90508	1.04356e-05	2.90508	0.314147	2.90508	0.12093
ENSDART00000019450.9	m.76172_g.76172	Zebrafish	OG0005758	5.99034	0.871481	5.99034	0.870226	5.99034	0.0990399
ENSDART00000019455.7	m.30208_g.30208	Zebrafish	OG0000844	6.22483	0.991069	6.22483	0.552557	6.22483	0.663698
ENSDART00000019458.8	m.33810_g.33810	Zebrafish	OG0003051	1.16425	0.575079	1.16425	0.0328134	1.16425	0.00372208
ENSDART00000019459.9	m.71680_g.71680	Zebrafish	OG0009559	5.13315	0.0661941	5.13315	0.206323	5.13315	7.77808e-06
ENSDART00000019476.8	m.38129_g.38129	Zebrafish	OG0004201	7.75838	0.354778	7.75838	0.0897875	7.75838	0.00832679
ENSDART00000019508.6	m.88542_g.88542	Zebrafish	OG0000844	1.06478	0.78587	1.06478	0.486372	1.06478	0.844395
ENSDART00000019518.7	m.62039_g.62039	Zebrafish	OG0005093	4.28501	0.00435279	4.28501	0.366214	4.28501	1.64237e-14
ENSDART00000019519.7	m.18919_g.18919	Zebrafish	OG0004382	5.55815	0.913965	5.55815	0.0885934	5.55815	0.363439
ENSDART00000019527.9	m.84841_g.84841	Zebrafish	OG0005378	2.10304	0.124306	2.10304	0.316788	2.10304	0.210437
ENSDART00000019571.6	m.26553_g.26553	Zebrafish	OG0000144	0.99144	0.185954	0.99144	0.444427	0.99144	0.478802
ENSDART00000019573.6	m.28035_g.28035	Zebrafish	OG0000615	0.918811	0.15095	0.918811	0.903604	0.918811	0.972478
ENSDART00000019620.9	m.80701_g.80701	Zebrafish	OG0003104	5.82069	3.80295e-06	5.82069	0.745698	5.82069	0.431786
ENSDART00000019636.9	m.50418_g.50418	Zebrafish	OG0008631	2.67937	0.0513995	2.67937	0.880704	2.67937	0.000434531
ENSDART00000019644.8	m.31815_g.31815	Zebrafish	OG0002739	-0.734422	0.0109759	-0.734422	0.557508	-0.734422	0.00438129
ENSDART00000019647.6	m.17436_g.17436	Zebrafish	OG0006269	6.2917	0.00575086	6.2917	0.135251	6.2917	0.514632
ENSDART00000019667.7	m.63701_g.63701	Zebrafish	OG0012699	3.35542	0.0783762	3.35542	0.936194	3.35542	0.0102523
ENSDART00000019698.7	m.78959_g.78959	Zebrafish	OG0000684	7.49839	0.000230886	7.49839	0.00117769	7.49839	8.79084e-15
ENSDART00000019699.7	m.75776_g.75776	Zebrafish	OG0004929	3.4159	0.0579732	3.4159	0.765174	3.4159	0.809162
ENSDART00000019705.6	m.7133_g.7133	Zebrafish	OG0000461	3.05466	0.871771	3.05466	0.580201	3.05466	0.846652
ENSDART00000019706.9	m.11797_g.11797	Zebrafish	OG0000859	3.93846	0.638406	3.93846	0.95863	3.93846	0.779796
ENSDART00000019743.5	m.71052_g.71052	Zebrafish	OG0002539	7.93011	0.905101	7.93011	0.198699	7.93011	0.000798203
ENSDART00000019744.8	m.70932_g.70932	Zebrafish	OG0005574	3.49312	0.198217	3.49312	0.569871	3.49312	0.210214
ENSDART00000019748.8	m.70013_g.70013	Zebrafish	OG0002564	2.24293	0.669021	2.24293	1	2.24293	0.609672
ENSDART00000019750.8	m.25536_g.25536	Zebrafish	OG0010913	5.94447	0.596527	5.94447	0.234301	5.94447	4.87165e-06
ENSDART00000019759.8	m.54662_g.54662	Zebrafish	OG0010179	4.08998	0.0173397	4.08998	0.0952661	4.08998	0.0176277
ENSDART00000019765.8	m.89440_g.89440	Zebrafish	OG0011912	2.75658	0.91284	2.75658	0.588479	2.75658	1
ENSDART00000019765.8	m.89441_g.89441	Zebrafish	OG0004870	2.75658	0.91284	2.75658	0.588479	2.75658	1
ENSDART00000019766.8	m.30571_g.30571	Zebrafish	OG0007814	6.27529	0.0296406	6.27529	0.234856	6.27529	0.695209
ENSDART00000019770.7	m.21456_g.21456	Zebrafish	OG0001977	2.83878	0.422912	2.83878	0.883593	2.83878	0.429486
ENSDART00000019774.6	m.31125_g.31125	Zebrafish	OG0005532	0.262262	0.372741	0.262262	0.901763	0.262262	0.308919
ENSDART00000019786.8	m.75414_g.75414	Zebrafish	OG0000620	6.79937	1.35126e-09	6.79937	0.334553	6.79937	9.30801e-06
ENSDART00000019804.7	m.87267_g.87267	Zebrafish	OG0000338	0.3145	0.138044	0.3145	0.314049	0.3145	0.29405
ENSDART00000019813.9	m.31230_g.31230	Zebrafish	OG0002405	0.677863	0.825443	0.677863	0.990261	0.677863	0.704372
ENSDART00000019818.8	m.73350_g.73350	Zebrafish	OG0002760	5.0568	0.0532762	5.0568	0.41073	5.0568	0.279523
ENSDART00000019828.9	m.84884_g.84884	Zebrafish	OG0000281	5.61863	0.00209481	5.61863	0.17377	5.61863	0.0713636
ENSDART00000019845.7	m.52122_g.52122	Zebrafish	OG0005932	5.72969	0.0978539	5.72969	0.164674	5.72969	0.00174137
ENSDART00000019846.6	m.15460_g.15460	Zebrafish	OG0011422	0.069047	0.126375	0.069047	0.95323	0.069047	0.610283
ENSDART00000019854.7	m.19515_g.19515	Zebrafish	OG0002294	4.11989	0.0206775	4.11989	0.147015	4.11989	0.0862553
ENSDART00000019861.8	m.56142_g.56142	Zebrafish	OG0003777	6.49279	0.130313	6.49279	0.923793	6.49279	0.203092
ENSDART00000019898.9	m.65444_g.65444	Zebrafish	OG0003011	4.05205	0.291645	4.05205	0.0384376	4.05205	0.316362
ENSDART00000019905.8	m.5717_g.5717	Zebrafish	OG0005576	0.662787	0.342463	0.662787	0.924232	0.662787	0.252687
ENSDART00000019907.8	m.52911_g.52911	Zebrafish	OG0004293	5.19265	0.196925	5.19265	0.13687	5.19265	0.0209462
ENSDART00000019910.6	m.3478_g.3478	Zebrafish	OG0014272	2.95515	0.283466	2.95515	0.911403	2.95515	0.0965983
ENSDART00000019925.7	m.85037_g.85037	Zebrafish	OG0000762	2.82815	0.734553	2.82815	0.747871	2.82815	0.172866
ENSDART00000019936.5	m.74203_g.74203	Zebrafish	OG0000880	4.21935	0.0132431	4.21935	0.116435	4.21935	0.073462
ENSDART00000019937.5	m.15761_g.15761	Zebrafish	OG0003537	5.19665	3.99675e-14	5.19665	0.33052	5.19665	6.55415e-18
ENSDART00000019939.8	m.69783_g.69783	Zebrafish	OG0002106	-0.660913	0.164188	-0.660913	0.0902829	-0.660913	0.733232
ENSDART00000019941.9	m.67589_g.67589	Zebrafish	OG0000338	1.43334	0.677262	1.43334	0.893181	1.43334	0.306084
ENSDART00000019949.8	m.17742_g.17742	Zebrafish	OG0000957	7.2364	0.85709	7.2364	0.00432838	7.2364	0.00917768
ENSDART00000019957.9	m.17478_g.17478	Zebrafish	OG0004546	6.96503	5.03773e-06	6.96503	0.760458	6.96503	0.00412649
ENSDART00000019975.7	m.27575_g.27575	Zebrafish	OG0003114	1.03322	0.0797149	1.03322	0.0985145	1.03322	0.760075
ENSDART00000019976.6	m.88294_g.88294	Zebrafish	OG0004007	3.14285	0.000327017	3.14285	0.874057	3.14285	0.0850549
ENSDART00000019983.8	m.76015_g.76015	Zebrafish	OG0012575	4.88954	0.00787295	4.88954	0.414626	4.88954	0.265887
ENSDART00000019989.8	m.41397_g.41397	Zebrafish	OG0005431	-0.699976	0.716219	-0.699976	0.928249	-0.699976	0.304703
ENSDART00000019991.8	m.40138_g.40138	Zebrafish	OG0005700	5.19663	0.122019	5.19663	0.587178	5.19663	0.00686946
ENSDART00000019997.7	m.24001_g.24001	Zebrafish	OG0001819	3.12604	0.0427901	3.12604	0.947501	3.12604	0.57872
ENSDART00000020000.5	m.52714_g.52714	Zebrafish	OG0006807	6.53809	0.316506	6.53809	0.595612	6.53809	0.697472
ENSDART00000020004.5	m.9307_g.9307	Zebrafish	OG0000162	4.28974	0.113309	4.28974	0.98585	4.28974	0.378172
ENSDART00000020017.6	m.12433_g.12433	Zebrafish	OG0001332	5.25061	9.3453e-06	5.25061	0.758504	5.25061	0.0733741
ENSDART00000020033.7	m.63339_g.63339	Zebrafish	OG0001881	4.44694	0.028723	4.44694	1	4.44694	0.342596
ENSDART00000020044.8	m.50027_g.50027	Zebrafish	OG0007277	-0.582902	0.184291	-0.582902	0.962811	-0.582902	0.258513
ENSDART00000020048.7	m.78516_g.78516	Zebrafish	OG0001563	4.82085	0.773881	4.82085	0.375209	4.82085	0.551448
ENSDART00000020054.6	m.47353_g.47353	Zebrafish	OG0002227	0.524745	0.421703	0.524745	0.672751	0.524745	0.438465
ENSDART00000020084.9	m.7977_g.7977	Zebrafish	OG0001546	12.2113	0.597701	12.2113	0.211929	12.2113	0.908773
ENSDART00000020116.8	m.69393_g.69393	Zebrafish	OG0012874	5.41892	0.47139	5.41892	0.30087	5.41892	0.00495757
ENSDART00000020122.6	m.81540_g.81540	Zebrafish	OG0000899	6.20294	2.28482e-08	6.20294	0.158952	6.20294	0.203008
ENSDART00000020135.8	m.36653_g.36653	Zebrafish	OG0006036	4.78635	0.584022	4.78635	0.78027	4.78635	0.654061
ENSDART00000020136.7	m.81105_g.81105	Zebrafish	OG0004780	6.50445	3.07103e-13	6.50445	0.643324	6.50445	5.91106e-10
ENSDART00000020153.6	m.709_g.709	Zebrafish	OG0000659	5.47852	0.00131663	5.47852	0.172715	5.47852	3.87915e-12
ENSDART00000020156.7	m.38799_g.38799	Zebrafish	OG0000479	-0.119973	0.564034	-0.119973	0.0219657	-0.119973	0.804188
ENSDART00000020168.9	m.10720_g.10720	Zebrafish	OG0004341	4.89135	0.0229343	4.89135	0.725741	4.89135	0.194151
ENSDART00000020183.8	m.46652_g.46652	Zebrafish	OG0003707	3.00042	0.978979	3.00042	0.529097	3.00042	0.236962
ENSDART00000020192.8	m.53094_g.53094	Zebrafish	OG0004334	3.97796	0.000693562	3.97796	0.0907748	3.97796	0.000323872
ENSDART00000020204.8	m.33836_g.33836	Zebrafish	OG0003360	0.429893	0.351224	0.429893	0.571134	0.429893	0.400459
ENSDART00000020233.8	m.43572_g.43572	Zebrafish	OG0005914	3.35567	0.694146	3.35567	0.810187	3.35567	0.0339757
ENSDART00000020249.7	m.82138_g.82138	Zebrafish	OG0001133	4.25951	0.000907162	4.25951	0.00667144	4.25951	1.37422e-12
ENSDART00000020251.6	m.34560_g.34560	Zebrafish	OG0002280	5.96071	0.00301222	5.96071	0.663943	5.96071	0.379768
ENSDART00000020252.6	m.86346_g.86346	Zebrafish	OG0006410	6.71755	0.908292	6.71755	0.0573085	6.71755	0.0120842
ENSDART00000020253.5	m.42849_g.42849	Zebrafish	OG0000336	1.455	0.169444	1.455	0.519914	1.455	0.733697
ENSDART00000020259.9	m.64814_g.64814	Zebrafish	OG0007551	4.07408	0.00587951	4.07408	0.278026	4.07408	0.000158427
ENSDART00000020261.7	m.54934_g.54934	Zebrafish	OG0000319	-0.175302	0.725936	-0.175302	0.388538	-0.175302	0.913609
ENSDART00000020266.7	m.11178_g.11178	Zebrafish	OG0000593	2.9501	0.0057913	2.9501	0.485009	2.9501	0.0451578
ENSDART00000020270.6	m.17711_g.17711	Zebrafish	OG0005724	6.35207	0.0307734	6.35207	0.454527	6.35207	0.00719828
ENSDART00000020283.7	m.68004_g.68004	Zebrafish	OG0002456	3.56932	0.0375593	3.56932	0.415508	3.56932	0.000668744
ENSDART00000020296.6	m.44137_g.44137	Zebrafish	OG0001028	3.84499	0.500432	3.84499	0.873983	3.84499	0.673405
ENSDART00000020301.6	m.74896_g.74896	Zebrafish	OG0002757	-0.0995394	0.188981	-0.0995394	0.785366	-0.0995394	0.601963
ENSDART00000020311.6	m.12197_g.12197	Zebrafish	OG0005433	9.60909	0.001165	9.60909	0.397717	9.60909	0.45821
ENSDART00000020327.8	m.32282_g.32282	Zebrafish	OG0005798	-0.105266	0.535152	-0.105266	0.22697	-0.105266	0.709214
ENSDART00000020333.7	m.45307_g.45307	Zebrafish	OG0004926	4.72232	0.00597918	4.72232	0.778762	4.72232	0.810582
ENSDART00000020342.9	m.9737_g.9737	Zebrafish	OG0004540	4.98441	7.58556e-13	4.98441	0.963614	4.98441	4.33608e-13
ENSDART00000020344.9	m.41241_g.41241	Zebrafish	OG0000851	6.4305	0.139779	6.4305	0.651856	6.4305	0.98315
ENSDART00000020350.5	m.40159_g.40159	Zebrafish	OG0002299	5.79033	0.0351969	5.79033	0.968629	5.79033	0.167686
ENSDART00000020367.7	m.35946_g.35946	Zebrafish	OG0008026	1.85751	0.0942392	1.85751	0.457086	1.85751	0.0991445
ENSDART00000020376.7	m.75836_g.75836	Zebrafish	OG0001868	2.52004	0.321908	2.52004	0.915739	2.52004	0.96018
ENSDART00000020386.6	m.35383_g.35383	Zebrafish	OG0006784	3.70035	0.00117581	3.70035	0.430017	3.70035	6.03374e-11
ENSDART00000020389.6	m.27279_g.27279	Zebrafish	OG0003697	2.43717	0.793694	2.43717	0.255914	2.43717	0.350231
ENSDART00000020409.7	m.76284_g.76284	Zebrafish	OG0009341	2.8438	0.225482	2.8438	0.807246	2.8438	0.321295
ENSDART00000020412.7	m.74660_g.74660	Zebrafish	OG0001181	5.49553	0.440903	5.49553	0.000446048	5.49553	0.0392926
ENSDART00000020456.6	m.5636_g.5636	Zebrafish	OG0000265	4.38094	0.00616947	4.38094	0.143185	4.38094	0.153754
ENSDART00000020463.7	m.60697_g.60697	Zebrafish	OG0006967	3.9927	0.205532	3.9927	0.119857	3.9927	2.13515e-08
ENSDART00000020472.7	m.82367_g.82367	Zebrafish	OG0006210	3.04796	0.0573347	3.04796	0.360754	3.04796	0.688971
ENSDART00000020497.7	m.85046_g.85046	Zebrafish	OG0004899	3.5004	4.91268e-07	3.5004	0.374297	3.5004	0.000227505
ENSDART00000020505.7	m.77609_g.77609	Zebrafish	OG0000390	4.33013	4.72848e-06	4.33013	0.413094	4.33013	2.58552e-05
ENSDART00000020506.8	m.56619_g.56619	Zebrafish	OG0001458	-0.173713	0.573682	-0.173713	0.805205	-0.173713	0.355891
ENSDART00000020529.8	m.47085_g.47085	Zebrafish	OG0001011	4.34862	0.00698148	4.34862	0.467953	4.34862	0.335124
ENSDART00000020541.7	m.45111_g.45111	Zebrafish	OG0001783	5.22192	0.625287	5.22192	0.655275	5.22192	0.303584
ENSDART00000020542.9	m.72823_g.72823	Zebrafish	OG0014632	5.89926	0.730317	5.89926	0.130625	5.89926	0.755762
ENSDART00000020550.5	m.40170_g.40170	Zebrafish	OG0004694	6.58967	0.512831	6.58967	0.0298237	6.58967	3.54218e-08
ENSDART00000020569.8	m.60575_g.60575	Zebrafish	OG0002833	3.03679	7.50869e-09	3.03679	0.768093	3.03679	0.0683755
ENSDART00000020576.8	m.26235_g.26235	Zebrafish	OG0004070	3.09642	0.109668	3.09642	0.652788	3.09642	0.385984
ENSDART00000020582.7	m.72305_g.72305	Zebrafish	OG0004545	7.18604	0.0389153	7.18604	0.734975	7.18604	0.0626467
ENSDART00000020598.7	m.68137_g.68137	Zebrafish	OG0001575	6.16998	0.173845	6.16998	0.904052	6.16998	0.197159
ENSDART00000020616.5	m.3934_g.3934	Zebrafish	OG0000605	-0.367133	0.564271	-0.367133	0.763936	-0.367133	0.33527
ENSDART00000020621.6	m.6518_g.6518	Zebrafish	OG0011498	3.90105	0.0229709	3.90105	0.837219	3.90105	0.000192733
ENSDART00000020625.9	m.34240_g.34240	Zebrafish	OG0009384	4.68193	0.023622	4.68193	0.454539	4.68193	0.168634
ENSDART00000020628.8	m.75062_g.75062	Zebrafish	OG0000169	3.87901	0.00517262	3.87901	0.379116	3.87901	0.0100747
ENSDART00000020631.8	m.38698_g.38698	Zebrafish	OG0000176	7.4006	0.955095	7.4006	0.903816	7.4006	0.449708
ENSDART00000020638.7	m.47334_g.47334	Zebrafish	OG0003249	5.31077	3.58647e-06	5.31077	0.000650964	5.31077	3.33427e-14
ENSDART00000020654.8	m.75381_g.75381	Zebrafish	OG0003029	5.65477	0.0401797	5.65477	0.0461114	5.65477	0.551948
ENSDART00000020655.6	m.66808_g.66808	Zebrafish	OG0003328	5.70917	0.019784	5.70917	0.107308	5.70917	0.510343
ENSDART00000020667.8	m.70488_g.70488	Zebrafish	OG0000230	5.4599	0.329265	5.4599	0.506459	5.4599	0.487219
ENSDART00000020671.8	m.57927_g.57927	Zebrafish	OG0004428	3.69698	0.0952658	3.69698	0.958145	3.69698	0.477433
ENSDART00000020680.8	m.8101_g.8101	Zebrafish	OG0000340	5.16516	4.09761e-06	5.16516	0.250137	5.16516	0.157
ENSDART00000020686.9	m.55971_g.55971	Zebrafish	OG0000794	2.28777	0.235215	2.28777	0.397682	2.28777	0.122655
ENSDART00000020703.8	m.50218_g.50218	Zebrafish	OG0007519	4.35164	0.0832693	4.35164	0.188697	4.35164	0.122666
ENSDART00000020710.8	m.55365_g.55365	Zebrafish	OG0010666	-0.146695	0.217009	-0.146695	0.222931	-0.146695	0.991965
ENSDART00000020725.9	m.74840_g.74840	Zebrafish	OG0002506	0.776294	0.793927	0.776294	0.756389	0.776294	0.488111
ENSDART00000020741.7	m.524_g.524	Zebrafish	OG0002288	7.91999	0.712882	7.91999	0.971942	7.91999	0.00434055
ENSDART00000020743.7	m.25108_g.25108	Zebrafish	OG0005063	4.06498	0.70907	4.06498	0.136139	4.06498	0.00110295
ENSDART00000020769.7	m.42868_g.42868	Zebrafish	OG0000004	0.101706	0.498585	0.101706	0.854645	0.101706	0.608602
ENSDART00000020786.7	m.47499_g.47499	Zebrafish	OG0005026	3.967	9.99105e-08	3.967	0.918784	3.967	0.0447325
ENSDART00000020792.5	m.9097_g.9097	Zebrafish	OG0003283	5.41511	0.462041	5.41511	0.106639	5.41511	0.955196
ENSDART00000020808.5	m.66902_g.66902	Zebrafish	OG0002284	3.65987	0.372181	3.65987	0.131104	3.65987	0.0395583
ENSDART00000020810.6	m.55522_g.55522	Zebrafish	OG0005539	7.3137	0.00597305	7.3137	0.114891	7.3137	5.61487e-08
ENSDART00000020821.9	m.45100_g.45100	Zebrafish	OG0000038	0.908808	0.630425	0.908808	0.299621	0.908808	0.792378
ENSDART00000020824.7	m.55890_g.55890	Zebrafish	OG0000694	5.41046	0.754608	5.41046	0.0859254	5.41046	0.000424626
ENSDART00000020834.8	m.289_g.289	Zebrafish	OG0002560	2.76179	0.703078	2.76179	0.101417	2.76179	0.00135691
ENSDART00000020851.8	m.32050_g.32050	Zebrafish	OG0000097	1.17573	0.212905	1.17573	0.927748	1.17573	0.407046
ENSDART00000020859.9	m.75703_g.75703	Zebrafish	OG0002665	3.9319	0.122578	3.9319	0.653668	3.9319	0.0723385
ENSDART00000020861.6	m.70662_g.70662	Zebrafish	OG0002150	2.39427	0.00117959	2.39427	0.279226	2.39427	0.00461369
ENSDART00000020884.6	m.63235_g.63235	Zebrafish	OG0006897	2.78182	0.159293	2.78182	0.452244	2.78182	0.00408211
ENSDART00000020908.5	m.24928_g.24928	Zebrafish	OG0009194	4.89371	3.0194e-10	4.89371	0.409993	4.89371	1.62142e-08
ENSDART00000020923.8	m.20050_g.20050	Zebrafish	OG0000512	5.9957	0.044314	5.9957	0.762614	5.9957	0.617058
ENSDART00000020936.6	m.72269_g.72269	Zebrafish	OG0003961	4.58239	0.0422506	4.58239	0.543566	4.58239	0.149498
ENSDART00000020937.8	m.59890_g.59890	Zebrafish	OG0010497	3.39911	1.85411e-06	3.39911	0.482938	3.39911	0.192828
ENSDART00000020937.8	m.59891_g.59891	Zebrafish	OG0002999	3.39911	1.85411e-06	3.39911	0.482938	3.39911	0.192828
ENSDART00000020942.7	m.6610_g.6610	Zebrafish	OG0014377	1.36605	0.464998	1.36605	0.329645	1.36605	0.770657
ENSDART00000020946.7	m.73393_g.73393	Zebrafish	OG0003431	0.140429	0.675962	0.140429	0.223384	0.140429	0.244353
ENSDART00000020961.9	m.82963_g.82963	Zebrafish	OG0003687	3.31562	0.0829385	3.31562	0.630377	3.31562	0.378665
ENSDART00000020967.6	m.39252_g.39252	Zebrafish	OG0000851	4.99313	0.850358	4.99313	0.971708	4.99313	0.18153
ENSDART00000020969.8	m.51461_g.51461	Zebrafish	OG0007931	2.70748	0.39783	2.70748	0.861904	2.70748	0.676391
ENSDART00000020970.7	m.49301_g.49301	Zebrafish	OG0003659	5.09299	0.350819	5.09299	0.0956271	5.09299	6.30447e-06
ENSDART00000020995.7	m.3127_g.3127	Zebrafish	OG0005021	0.217979	0.307111	0.217979	0.422239	0.217979	0.142874
ENSDART00000020999.7	m.47372_g.47372	Zebrafish	OG0013580	3.86901	0.995091	3.86901	0.000175136	3.86901	0.334989
ENSDART00000021009.8	m.3969_g.3969	Zebrafish	OG0003585	4.74014	2.88993e-05	4.74014	0.101581	4.74014	0.0136729
ENSDART00000021011.8	m.49112_g.49112	Zebrafish	OG0003012	6.78569	0.692636	6.78569	0.271605	6.78569	0.302826
ENSDART00000021035.8	m.11729_g.11729	Zebrafish	OG0007501	5.25947	0.184917	5.25947	0.0101562	5.25947	1.43652e-05
ENSDART00000021037.8	m.79647_g.79647	Zebrafish	OG0002273	7.08528	3.8983e-05	7.08528	3.43599e-05	7.08528	6.35816e-19
ENSDART00000021060.4	m.55356_g.55356	Zebrafish	OG0004673	4.24209	0.932869	4.24209	0.203462	4.24209	0.429198
ENSDART00000021062.8	m.30487_g.30487	Zebrafish	OG0008755	2.62886	0.655808	2.62886	0.936158	2.62886	0.601463
ENSDART00000021065.9	m.66435_g.66435	Zebrafish	OG0002525	4.45967	0.991155	4.45967	0.757398	4.45967	0.332667
ENSDART00000021083.9	m.51650_g.51650	Zebrafish	OG0003242	6.55555	0.126668	6.55555	0.71483	6.55555	0.401281
ENSDART00000021092.8	m.37755_g.37755	Zebrafish	OG0000388	3.42565	0.63755	3.42565	0.16492	3.42565	0.114044
ENSDART00000021100.6	m.42636_g.42636	Zebrafish	OG0000849	3.9517	0.299112	3.9517	0.144381	3.9517	0.433503
ENSDART00000021120.8	m.47246_g.47246	Zebrafish	OG0007851	4.14408	0.505485	4.14408	0.818551	4.14408	0.060726
ENSDART00000021121.7	m.21777_g.21777	Zebrafish	OG0003727	3.62299	0.331508	3.62299	0.669673	3.62299	0.764284
ENSDART00000021139.7	m.87674_g.87674	Zebrafish	OG0002463	4.58841	0.413516	4.58841	0.954851	4.58841	0.0064126
ENSDART00000021145.5	m.35847_g.35847	Zebrafish	OG0003754	2.96557	0.0789688	2.96557	0.878881	2.96557	0.0299797
ENSDART00000021177.7	m.74950_g.74950	Zebrafish	OG0010500	3.89414	0.0855401	3.89414	0.259307	3.89414	0.476727
ENSDART00000021191.5	m.73732_g.73732	Zebrafish	OG0002911	5.88689	0.339438	5.88689	0.208412	5.88689	0.822522
ENSDART00000021192.6	m.78374_g.78374	Zebrafish	OG0000224	4.85199	0.342803	4.85199	0.287326	4.85199	0.419723
ENSDART00000021194.8	m.6406_g.6406	Zebrafish	OG0000534	6.16768	0.0290522	6.16768	0.395324	6.16768	0.00407592
ENSDART00000021209.5	m.35052_g.35052	Zebrafish	OG0008439	3.44115	0.352381	3.44115	0.333121	3.44115	0.0132444
ENSDART00000021213.8	m.58793_g.58793	Zebrafish	OG0000227	2.08016	0.185731	2.08016	0.74063	2.08016	0.18137
ENSDART00000021215.8	m.82080_g.82080	Zebrafish	OG0000049	-0.175383	0.844061	-0.175383	0.314946	-0.175383	0.23918
ENSDART00000021218.9	m.54859_g.54859	Zebrafish	OG0005354	4.61899	0.0070607	4.61899	0.913504	4.61899	0.0282522
ENSDART00000021260.8	m.66099_g.66099	Zebrafish	OG0003232	1.29709	0.00828448	1.29709	0.499664	1.29709	0.28897
ENSDART00000021266.6	m.47310_g.47310	Zebrafish	OG0002486	5.07719	0.163378	5.07719	0.953802	5.07719	0.0997341
ENSDART00000021298.4	m.42317_g.42317	Zebrafish	OG0014445	2.52081	0.164364	2.52081	0.946571	2.52081	0.239012
ENSDART00000021299.7	m.31194_g.31194	Zebrafish	OG0000274	5.72605	0.882787	5.72605	0.186009	5.72605	1.74413e-08
ENSDART00000021317.8	m.61436_g.61436	Zebrafish	OG0002390	5.9647	0.0123601	5.9647	0.567103	5.9647	0.434714
ENSDART00000021336.6	m.45686_g.45686	Zebrafish	OG0003033	5.09455	0.00156338	5.09455	8.71648e-07	5.09455	1.33466e-07
ENSDART00000021341.7	m.85470_g.85470	Zebrafish	OG0000249	1.07648	1	1.07648	0.740854	1.07648	0.431397
ENSDART00000021346.7	m.7542_g.7542	Zebrafish	OG0004437	0.522269	0.376164	0.522269	0.619295	0.522269	0.96414
ENSDART00000021372.5	m.69862_g.69862	Zebrafish	OG0000319	0.951619	0.144868	0.951619	0.71626	0.951619	1
ENSDART00000021384.8	m.72630_g.72630	Zebrafish	OG0002771	4.16428	0.798731	4.16428	0.0331479	4.16428	0.912079
ENSDART00000021396.5	m.70431_g.70431	Zebrafish	OG0006634	3.6744	0.0524653	3.6744	0.00547816	3.6744	0.165937
ENSDART00000021399.7	m.42277_g.42277	Zebrafish	OG0010461	2.73954	1	2.73954	0.235122	2.73954	0.434943
ENSDART00000021417.8	m.45376_g.45376	Zebrafish	OG0001932	2.25561	0.0023093	2.25561	0.909006	2.25561	0.362434
ENSDART00000021437.9	m.31077_g.31077	Zebrafish	OG0000137	5.03163	0.0157031	5.03163	0.788577	5.03163	0.275357
ENSDART00000021437.9	m.31081_g.31081	Zebrafish	OG0002955	5.03163	0.0157031	5.03163	0.788577	5.03163	0.275357
ENSDART00000021462.5	m.52508_g.52508	Zebrafish	OG0002830	6.79838	0.00191943	6.79838	0.394051	6.79838	0.00128491
ENSDART00000021491.8	m.15672_g.15672	Zebrafish	OG0004495	7.57486	4.14724e-08	7.57486	0.120475	7.57486	7.93028e-11
ENSDART00000021502.8	m.77404_g.77404	Zebrafish	OG0009517	3.00326	0.443915	3.00326	0.322604	3.00326	0.248026
ENSDART00000021504.8	m.30583_g.30583	Zebrafish	OG0002741	2.5508	0.000171684	2.5508	0.398225	2.5508	4.01185e-07
ENSDART00000021514.6	m.17641_g.17641	Zebrafish	OG0006581	2.80658	0.988168	2.80658	0.734448	2.80658	0.398506
ENSDART00000021520.9	m.78611_g.78611	Zebrafish	OG0003276	6.93104	0.655182	6.93104	0.306517	6.93104	8.04492e-05
ENSDART00000021528.6	m.19459_g.19459	Zebrafish	OG0000004	1.85987	0.108285	1.85987	0.224709	1.85987	0.0632655
ENSDART00000021533.8	m.51574_g.51574	Zebrafish	OG0003704	3.83087	0.26537	3.83087	0.665719	3.83087	0.688419
ENSDART00000021550.6	m.47428_g.47428	Zebrafish	OG0002674	0.359411	0.796406	0.359411	0.893052	0.359411	0.713413
ENSDART00000021556.8	m.67514_g.67514	Zebrafish	OG0000023	4.31424	0.0140894	4.31424	0.722607	4.31424	2.23315e-06
ENSDART00000021559.8	m.71695_g.71695	Zebrafish	OG0001261	4.88471	0.979371	4.88471	0.327958	4.88471	0.238547
ENSDART00000021575.7	m.9876_g.9876	Zebrafish	OG0005268	1.69311	0.986121	1.69311	0.535622	1.69311	0.894035
ENSDART00000021594.8	m.39429_g.39429	Zebrafish	OG0000023	6.02147	0.594265	6.02147	0.906983	6.02147	0.436356
ENSDART00000021596.8	m.7823_g.7823	Zebrafish	OG0000175	3.55837	0.967574	3.55837	0.83747	3.55837	0.421776
ENSDART00000021604.5	m.88098_g.88098	Zebrafish	OG0003116	2.58431	0.0178694	2.58431	0.444879	2.58431	0.127977
ENSDART00000021609.9	m.76811_g.76811	Zebrafish	OG0001690	3.91604	0.620505	3.91604	0.472215	3.91604	0.719975
ENSDART00000021610.9	m.31439_g.31439	Zebrafish	OG0004227	4.21178	0.00664114	4.21178	0.563959	4.21178	0.0136853
ENSDART00000021628.8	m.14642_g.14642	Zebrafish	OG0003320	6.40137	1.43673e-09	6.40137	0.338006	6.40137	0.000108461
ENSDART00000021634.7	m.25926_g.25926	Zebrafish	OG0006870	4.46146	0.761225	4.46146	0.0014376	4.46146	0.382737
ENSDART00000021645.7	m.11809_g.11809	Zebrafish	OG0004711	4.52484	0.192411	4.52484	0.00507384	4.52484	2.25926e-05
ENSDART00000021657.9	m.26562_g.26562	Zebrafish	OG0011518	3.59804	0.550207	3.59804	0.0186266	3.59804	7.98064e-10
ENSDART00000021664.6	m.14762_g.14762	Zebrafish	OG0000701	9.06251	2.26923e-07	9.06251	0.846439	9.06251	1.11702e-07
ENSDART00000021666.9	m.68091_g.68091	Zebrafish	OG0000838	4.91454	0.68703	4.91454	0.886714	4.91454	0.000347276
ENSDART00000021672.6	m.31840_g.31840	Zebrafish	OG0002899	5.00482	0.000114816	5.00482	0.563744	5.00482	5.14619e-06
ENSDART00000021683.9	m.76493_g.76493	Zebrafish	OG0001976	5.71969	0.0010259	5.71969	0.923304	5.71969	2.72403e-10
ENSDART00000021693.8	m.61583_g.61583	Zebrafish	OG0000104	1.47683	0.0116157	1.47683	0.483361	1.47683	0.229743
ENSDART00000021736.7	m.47154_g.47154	Zebrafish	OG0000253	6.24011	0.0576834	6.24011	0.709305	6.24011	0.162092
ENSDART00000021753.7	m.30888_g.30888	Zebrafish	OG0006424	5.03368	0.000299103	5.03368	0.653893	5.03368	0.00385961
ENSDART00000021782.9	m.73301_g.73301	Zebrafish	OG0007583	2.21586	0.0812776	2.21586	0.834894	2.21586	0.00999141
ENSDART00000021788.8	m.79178_g.79178	Zebrafish	OG0007905	2.94863	0.550671	2.94863	0.222293	2.94863	0.368603
ENSDART00000021798.7	m.13709_g.13709	Zebrafish	OG0001770	4.79937	0.801268	4.79937	0.91481	4.79937	0.202361
ENSDART00000021820.8	m.24923_g.24923	Zebrafish	OG0013780	-0.903686	0.306759	-0.903686	0.312534	-0.903686	0.298072
ENSDART00000021878.8	m.13682_g.13682	Zebrafish	OG0000443	2.40931	0.128513	2.40931	0.680301	2.40931	0.826216
ENSDART00000021880.6	m.28991_g.28991	Zebrafish	OG0006218	6.82743	0.0153728	6.82743	0.290287	6.82743	0.0577858
ENSDART00000021942.4	m.77581_g.77581	Zebrafish	OG0001112	3.73047	0.141018	3.73047	0.815379	3.73047	0.0465516
ENSDART00000021947.8	m.29715_g.29715	Zebrafish	OG0001580	-0.29802	0.326871	-0.29802	0.489129	-0.29802	0.710137
ENSDART00000021950.9	m.83455_g.83455	Zebrafish	OG0001081	5.72215	0.0168402	5.72215	0.401812	5.72215	0.425694
ENSDART00000021969.7	m.50826_g.50826	Zebrafish	OG0001623	3.62188	0.876663	3.62188	0.880984	3.62188	0.437675
ENSDART00000021976.8	m.19669_g.19669	Zebrafish	OG0001123	8.99917	1.44616e-05	8.99917	0.475172	8.99917	0.244948
ENSDART00000021977.4	m.960_g.960	Zebrafish	OG0001883	5.62011	2.90914e-22	5.62011	0.784254	5.62011	7.75174e-09
ENSDART00000021997.9	m.14784_g.14784	Zebrafish	OG0008523	4.87931	0.374338	4.87931	0.751611	4.87931	0.00760483
ENSDART00000022015.5	m.19623_g.19623	Zebrafish	OG0001989	4.932	0.0287239	4.932	0.919728	4.932	0.141297
ENSDART00000022042.9	m.77034_g.77034	Zebrafish	OG0000471	2.08907	0.17284	2.08907	0.605916	2.08907	0.299308
ENSDART00000022043.9	m.80089_g.80089	Zebrafish	OG0001726	-0.261058	0.437242	-0.261058	0.233811	-0.261058	0.1116
ENSDART00000022045.7	m.46522_g.46522	Zebrafish	OG0001930	3.84334	0.0628589	3.84334	0.0272051	3.84334	0.49983
ENSDART00000022051.8	m.31064_g.31064	Zebrafish	OG0003630	2.75358	0.0443833	2.75358	0.413258	2.75358	0.0380453
ENSDART00000022060.7	m.11020_g.11020	Zebrafish	OG0007156	5.87168	1.35345e-05	5.87168	0.00694697	5.87168	4.08086e-14
ENSDART00000022074.7	m.14882_g.14882	Zebrafish	OG0000532	3.32632	0.419002	3.32632	0.173032	3.32632	0.184363
ENSDART00000022076.8	m.34455_g.34455	Zebrafish	OG0002740	6.55535	0.0274422	6.55535	0.778724	6.55535	0.216696
ENSDART00000022132.7	m.86198_g.86198	Zebrafish	OG0005349	1.86268	0.300322	1.86268	0.182628	1.86268	0.0385999
ENSDART00000022139.8	m.15786_g.15786	Zebrafish	OG0000023	4.93497	0.437155	4.93497	0.905172	4.93497	0.824438
ENSDART00000022147.7	m.70058_g.70058	Zebrafish	OG0001009	3.16177	0.537194	3.16177	0.16167	3.16177	0.237257
ENSDART00000022155.9	m.55372_g.55372	Zebrafish	OG0000049	0.028468	0.730292	0.028468	0.324007	0.028468	0.749664
ENSDART00000022163.8	m.17564_g.17564	Zebrafish	OG0003257	1.26788	0.158624	1.26788	0.468086	1.26788	0.744938
ENSDART00000022170.8	m.62701_g.62701	Zebrafish	OG0000808	4.72543	0.0950024	4.72543	0.796076	4.72543	0.343617
ENSDART00000022179.8	m.52285_g.52285	Zebrafish	OG0002118	5.80643	0.252671	5.80643	0.564852	5.80643	0.678905
ENSDART00000022204.4	m.28425_g.28425	Zebrafish	OG0003111	4.29173	0.553188	4.29173	0.553322	4.29173	0.121389
ENSDART00000022233.7	m.34269_g.34269	Zebrafish	OG0004292	0.444227	0.639524	0.444227	0.506805	0.444227	0.127757
ENSDART00000022236.8	m.67826_g.67826	Zebrafish	OG0009288	3.89658	0.221163	3.89658	0.542508	3.89658	0.000582871
ENSDART00000022242.9	m.68508_g.68508	Zebrafish	OG0002501	3.8942	0.749521	3.8942	0.465576	3.8942	0.216866
ENSDART00000022246.7	m.8093_g.8093	Zebrafish	OG0005907	3.24932	0.297205	3.24932	0.493358	3.24932	0.00214028
ENSDART00000022270.8	m.63172_g.63172	Zebrafish	OG0002754	5.24956	0.422288	5.24956	0.151517	5.24956	0.0253576
ENSDART00000022279.7	m.25080_g.25080	Zebrafish	OG0009184	1.58715	0.466876	1.58715	0.833122	1.58715	0.495291
ENSDART00000022307.9	m.68273_g.68273	Zebrafish	OG0007279	4.7652	0.334347	4.7652	0.159388	4.7652	0.535344
ENSDART00000022325.7	m.30961_g.30961	Zebrafish	OG0008330	4.93617	0.161586	4.93617	0.19069	4.93617	0.00971128
ENSDART00000022348.6	m.85238_g.85238	Zebrafish	OG0015648	0.43208	0.0753164	0.43208	0.74018	0.43208	0.465354
ENSDART00000022349.8	m.37049_g.37049	Zebrafish	OG0000236	-0.157506	0.825221	-0.157506	0.956671	-0.157506	0.597389
ENSDART00000022356.7	m.48050_g.48050	Zebrafish	OG0005725	4.66307	0.00910814	4.66307	0.547491	4.66307	0.0873295
ENSDART00000022358.7	m.9733_g.9733	Zebrafish	OG0004093	5.91671	0.042871	5.91671	0.243216	5.91671	4.75298e-13
ENSDART00000022377.6	m.58227_g.58227	Zebrafish	OG0001037	0.572287	0.830088	0.572287	0.604202	0.572287	0.308061
ENSDART00000022379.8	m.41759_g.41759	Zebrafish	OG0000175	4.75646	0.233992	4.75646	0.823224	4.75646	0.00164531
ENSDART00000022393.8	m.12227_g.12227	Zebrafish	OG0001331	3.55165	0.687039	3.55165	0.598405	3.55165	0.221473
ENSDART00000022437.8	m.78858_g.78858	Zebrafish	OG0001059	6.7241	0.0568003	6.7241	0.722689	6.7241	0.0205652
ENSDART00000022441.9	m.26979_g.26979	Zebrafish	OG0011934	0.0703133	0.1918	0.0703133	0.784643	0.0703133	1
ENSDART00000022481.8	m.32639_g.32639	Zebrafish	OG0000258	6.05333	0.382311	6.05333	0.161175	6.05333	0.0121277
ENSDART00000022484.6	m.26688_g.26688	Zebrafish	OG0003501	4.40215	0.797721	4.40215	0.0917393	4.40215	0.90471
ENSDART00000022495.7	m.68711_g.68711	Zebrafish	OG0002281	4.39144	4.65814e-07	4.39144	0.313149	4.39144	5.70419e-06
ENSDART00000022498.6	m.72112_g.72112	Zebrafish	OG0007744	2.64497	0.0183237	2.64497	0.597864	2.64497	0.269497
ENSDART00000022499.8	m.52005_g.52005	Zebrafish	OG0005043	6.33475	0.912031	6.33475	0.203827	6.33475	0.161665
ENSDART00000022506.9	m.16506_g.16506	Zebrafish	OG0003636	3.97671	0.0434124	3.97671	0.416733	3.97671	0.220267
ENSDART00000022533.5	m.59526_g.59526	Zebrafish	OG0003827	4.78804	0.284698	4.78804	0.652299	4.78804	0.0572175
ENSDART00000022539.7	m.21727_g.21727	Zebrafish	OG0000024	3.9266	0.506391	3.9266	0.0147436	3.9266	0.0577378
ENSDART00000022546.8	m.39598_g.39598	Zebrafish	OG0009889	3.79491	0.296627	3.79491	0.184257	3.79491	0.174134
ENSDART00000022549.9	m.53546_g.53546	Zebrafish	OG0001773	4.81864	0.0291421	4.81864	0.614204	4.81864	2.10897e-05
ENSDART00000022562.6	m.28096_g.28096	Zebrafish	OG0000118	4.3004	0.000148799	4.3004	0.931041	4.3004	2.34709e-05
ENSDART00000022574.8	m.38011_g.38011	Zebrafish	OG0005016	6.32282	0.961042	6.32282	0.902437	6.32282	0.00844987
ENSDART00000022581.9	m.58916_g.58916	Zebrafish	OG0008262	4.97912	0.396256	4.97912	0.871829	4.97912	0.105301
ENSDART00000022586.9	m.33081_g.33081	Zebrafish	OG0007295	3.66398	0.00138029	3.66398	0.592266	3.66398	0.151157
ENSDART00000022605.6	m.60361_g.60361	Zebrafish	OG0006982	3.57341	0.326668	3.57341	0.697173	3.57341	0.542394
ENSDART00000022620.7	m.9140_g.9140	Zebrafish	OG0000200	5.09249	0.903103	5.09249	0.094991	5.09249	0.206668
ENSDART00000022625.9	m.65583_g.65583	Zebrafish	OG0004130	4.6921	0.672663	4.6921	0.325298	4.6921	0.95797
ENSDART00000022634.6	m.68592_g.68592	Zebrafish	OG0000408	4.768	0.811863	4.768	0.587761	4.768	0.999904
ENSDART00000022640.9	m.66490_g.66490	Zebrafish	OG0008506	3.3517	0.368547	3.3517	0.268826	3.3517	0.0048171
ENSDART00000022643.6	m.54998_g.54998	Zebrafish	OG0008525	5.53888	0.107305	5.53888	0.241439	5.53888	7.77265e-07
ENSDART00000022646.6	m.83907_g.83907	Zebrafish	OG0004425	5.36103	0.539606	5.36103	0.257093	5.36103	0.90618
ENSDART00000022660.8	m.11415_g.11415	Zebrafish	OG0002760	0.770245	0.0773662	0.770245	0.484769	0.770245	0.0525008
ENSDART00000022676.5	m.80110_g.80110	Zebrafish	OG0006361	5.23803	0.222758	5.23803	0.965914	5.23803	0.00287649
ENSDART00000022682.6	m.20734_g.20734	Zebrafish	OG0013065	2.39504	0.855054	2.39504	0.530592	2.39504	0.0406829
ENSDART00000022685.8	m.15804_g.15804	Zebrafish	OG0002336	2.84157	0.0831249	2.84157	0.992364	2.84157	0.0347356
ENSDART00000022688.6	m.73300_g.73300	Zebrafish	OG0002562	7.86762	1.60106e-08	7.86762	0.329589	7.86762	1.36537e-05
ENSDART00000022694.6	m.12590_g.12590	Zebrafish	OG0001645	4.44369	0.616128	4.44369	0.0913182	4.44369	0.244965
ENSDART00000022724.5	m.75948_g.75948	Zebrafish	OG0004536	3.30416	0.0926549	3.30416	0.189922	3.30416	0.112524
ENSDART00000022725.8	m.69011_g.69011	Zebrafish	OG0000049	1.09423	0.0423871	1.09423	0.863929	1.09423	0.0207418
ENSDART00000022758.6	m.66136_g.66136	Zebrafish	OG0004684	5.46428	0.0203991	5.46428	0.911005	5.46428	0.846039
ENSDART00000022761.7	m.37276_g.37276	Zebrafish	OG0000471	1.11472	0.667356	1.11472	0.700441	1.11472	0.986961
ENSDART00000022765.9	m.30737_g.30737	Zebrafish	OG0004504	5.04593	0.060766	5.04593	0.389106	5.04593	5.01403e-06
ENSDART00000022768.7	m.79932_g.79932	Zebrafish	OG0014529	1.05098	0.0818438	1.05098	0.436843	1.05098	0.541249
ENSDART00000022799.6	m.40257_g.40257	Zebrafish	OG0002500	6.9108	0.378464	6.9108	0.295273	6.9108	0.110748
ENSDART00000022830.8	m.14446_g.14446	Zebrafish	OG0002167	5.81699	0.197115	5.81699	0.759476	5.81699	0.0164768
ENSDART00000022840.7	m.60647_g.60647	Zebrafish	OG0008614	3.81753	0.595796	3.81753	0.443635	3.81753	0.010734
ENSDART00000022841.7	m.23083_g.23083	Zebrafish	OG0000383	2.3259	0.654132	2.3259	0.137842	2.3259	0.0103338
ENSDART00000022861.8	m.76608_g.76608	Zebrafish	OG0001068	-0.131914	0.690919	-0.131914	0.746227	-0.131914	1
ENSDART00000022866.9	m.55261_g.55261	Zebrafish	OG0004214	4.20916	0.342681	4.20916	0.124964	4.20916	0.146335
ENSDART00000022874.7	m.53468_g.53468	Zebrafish	OG0004852	5.12022	0.219433	5.12022	0.143687	5.12022	0.599876
ENSDART00000022909.8	m.25986_g.25986	Zebrafish	OG0000149	2.83835	0.989648	2.83835	0.502523	2.83835	0.00403402
ENSDART00000022949.7	m.39750_g.39750	Zebrafish	OG0000373	4.50631	0.994337	4.50631	0.0630662	4.50631	0.103951
ENSDART00000022951.6	m.41505_g.41505	Zebrafish	OG0010246	-0.0736166	1	-0.0736166	0.911797	-0.0736166	0.241935
ENSDART00000022959.8	m.47782_g.47782	Zebrafish	OG0000140	-0.227611	0.918277	-0.227611	0.864872	-0.227611	0.82938
ENSDART00000022963.5	m.29373_g.29373	Zebrafish	OG0002518	2.95364	0.000325213	2.95364	0.910432	2.95364	0.0351772
ENSDART00000022998.8	m.35703_g.35703	Zebrafish	OG0000268	-0.778343	1	-0.778343	0.923122	-0.778343	0.555091
ENSDART00000022999.7	m.85941_g.85941	Zebrafish	OG0002713	6.29641	0.094872	6.29641	0.434543	6.29641	0.312664
ENSDART00000023006.4	m.12132_g.12132	Zebrafish	OG0013208	3.43156	0.944461	3.43156	0.0645586	3.43156	0.0175509
ENSDART00000023038.7	m.10715_g.10715	Zebrafish	OG0002511	5.32951	1.27109e-11	5.32951	3.71439e-06	5.32951	0.502479
ENSDART00000023040.7	m.78933_g.78933	Zebrafish	OG0011283	3.79791	0.362026	3.79791	0.237641	3.79791	0.0142463
ENSDART00000023054.9	m.44547_g.44547	Zebrafish	OG0002164	6.53423	0.111475	6.53423	0.958999	6.53423	0.000844886
ENSDART00000023058.7	m.19768_g.19768	Zebrafish	OG0002274	2.89246	0.0684375	2.89246	0.511308	2.89246	0.234488
ENSDART00000023064.8	m.8125_g.8125	Zebrafish	OG0003838	5.10251	0.870761	5.10251	0.457835	5.10251	0.0038322
ENSDART00000023074.7	m.36252_g.36252	Zebrafish	OG0004259	4.21085	0.809883	4.21085	0.317196	4.21085	0.0775025
ENSDART00000023089.8	m.25100_g.25100	Zebrafish	OG0000358	5.68153	0.31599	5.68153	0.702518	5.68153	0.188021
ENSDART00000023094.8	m.21079_g.21079	Zebrafish	OG0000717	7.16937	4.51767e-12	7.16937	0.0686568	7.16937	1.8626e-05
ENSDART00000023101.6	m.58370_g.58370	Zebrafish	OG0004526	6.44075	0.260712	6.44075	0.0719574	6.44075	2.38377e-06
ENSDART00000023105.7	m.60440_g.60440	Zebrafish	OG0011633	1.50319	0.048358	1.50319	0.894645	1.50319	0.0149277
ENSDART00000023123.7	m.33177_g.33177	Zebrafish	OG0005844	4.68146	0.909063	4.68146	0.267137	4.68146	0.000167867
ENSDART00000023151.8	m.69355_g.69355	Zebrafish	OG0002122	4.35068	0.00886251	4.35068	0.874166	4.35068	0.991087
ENSDART00000023153.8	m.33890_g.33890	Zebrafish	OG0001506	2.37078	0.490887	2.37078	0.859229	2.37078	0.521292
ENSDART00000023156.6	m.60620_g.60620	Zebrafish	OG0001873	13.7004	0.222855	13.7004	0.481356	13.7004	0.727676
ENSDART00000023163.4	m.33242_g.33242	Zebrafish	OG0000397	3.92049	0.100971	3.92049	0.258709	3.92049	1
ENSDART00000023206.7	m.29993_g.29993	Zebrafish	OG0001142	3.99128	0.13823	3.99128	0.534711	3.99128	0.602461
ENSDART00000023208.6	m.46678_g.46678	Zebrafish	OG0002478	3.92483	0.0588633	3.92483	0.889551	3.92483	0.971296
ENSDART00000023210.9	m.83309_g.83309	Zebrafish	OG0007167	3.27171	0.220405	3.27171	0.923792	3.27171	0.116485
ENSDART00000023218.8	m.72366_g.72366	Zebrafish	OG0000755	5.72475	0.381199	5.72475	0.345173	5.72475	0.154365
ENSDART00000023238.9	m.28137_g.28137	Zebrafish	OG0007656	5.96795	0.64485	5.96795	0.337929	5.96795	0.385428
ENSDART00000023262.8	m.75977_g.75977	Zebrafish	OG0012660	1.2569	0.414374	1.2569	0.747633	1.2569	0.588369
ENSDART00000023265.8	m.1350_g.1350	Zebrafish	OG0006803	0.522746	0.876595	0.522746	0.607066	0.522746	0.855164
ENSDART00000023278.6	m.51345_g.51345	Zebrafish	OG0002752	3.33847	0.160234	3.33847	0.327639	3.33847	0.917732
ENSDART00000023293.6	m.54911_g.54911	Zebrafish	OG0000224	3.98467	8.53787e-09	3.98467	0.231863	3.98467	0.0316426
ENSDART00000023320.6	m.67632_g.67632	Zebrafish	OG0000131	-1.1865	0.285194	-1.1865	1	-1.1865	0.420679
ENSDART00000023336.8	m.47974_g.47974	Zebrafish	OG0006978	10.7237	0.00344792	10.7237	0.292146	10.7237	0.696102
ENSDART00000023337.7	m.54603_g.54603	Zebrafish	OG0005833	2.14389	0.812256	2.14389	0.651105	2.14389	0.86463
ENSDART00000023379.6	m.40031_g.40031	Zebrafish	OG0006099	1.46343	0.0814561	1.46343	0.148099	1.46343	0.00777285
ENSDART00000023388.7	m.40005_g.40005	Zebrafish	OG0009340	4.53324	0.752778	4.53324	0.684269	4.53324	0.784459
ENSDART00000023452.9	m.79067_g.79067	Zebrafish	OG0004090	3.20242	0.705684	3.20242	0.374965	3.20242	0.331285
ENSDART00000023453.8	m.76455_g.76455	Zebrafish	OG0003984	4.28551	0.732836	4.28551	0.12947	4.28551	0.1472
ENSDART00000023463.7	m.22374_g.22374	Zebrafish	OG0001290	3.65962	0.252934	3.65962	0.343789	3.65962	0.000586651
ENSDART00000023470.5	m.16562_g.16562	Zebrafish	OG0005878	5.12958	0.0113216	5.12958	0.16047	5.12958	0.535916
ENSDART00000023488.5	m.8022_g.8022	Zebrafish	OG0007778	5.4344	0.378443	5.4344	0.151447	5.4344	0.548985
ENSDART00000023509.8	m.61565_g.61565	Zebrafish	OG0013492	4.83312	0.214137	4.83312	0.474017	4.83312	0.0136266
ENSDART00000023515.7	m.67472_g.67472	Zebrafish	OG0003650	6.13625	2.06709e-10	6.13625	0.898383	6.13625	1.24375e-08
ENSDART00000023519.8	m.28585_g.28585	Zebrafish	OG0000920	4.21129	0.000805742	4.21129	0.400293	4.21129	9.68216e-06
ENSDART00000023531.4	m.62281_g.62281	Zebrafish	OG0000560	2.84956	0.622938	2.84956	0.00193325	2.84956	3.99398e-05
ENSDART00000023537.4	m.67986_g.67986	Zebrafish	OG0014431	2.10533	0.862086	2.10533	0.346257	2.10533	0.232185
ENSDART00000023539.7	m.77916_g.77916	Zebrafish	OG0008467	4.51788	0.503023	4.51788	0.970124	4.51788	0.339854
ENSDART00000023543.8	m.54461_g.54461	Zebrafish	OG0000634	4.30223	0.558047	4.30223	0.538258	4.30223	0.851714
ENSDART00000023547.8	m.25666_g.25666	Zebrafish	OG0000684	6.707	0.821147	6.707	0.213754	6.707	0.129954
ENSDART00000023549.6	m.79822_g.79822	Zebrafish	OG0006794	4.42744	1.28741e-06	4.42744	0.399933	4.42744	0.875843
ENSDART00000023568.9	m.78495_g.78495	Zebrafish	OG0004588	1.80674	0.0151852	1.80674	0.853482	1.80674	0.163455
ENSDART00000023571.8	m.39565_g.39565	Zebrafish	OG0004890	6.57574	0.564863	6.57574	0.965831	6.57574	0.012287
ENSDART00000023575.8	m.67964_g.67964	Zebrafish	OG0003103	4.05586	0.0259657	4.05586	0.701326	4.05586	0.163497
ENSDART00000023613.8	m.63699_g.63699	Zebrafish	OG0000560	6.42185	0.23716	6.42185	0.148625	6.42185	0.00615105
ENSDART00000023639.6	m.31342_g.31342	Zebrafish	OG0001037	4.61758	0.0965148	4.61758	0.234042	4.61758	7.53282e-05
ENSDART00000023653.8	m.28729_g.28729	Zebrafish	OG0000663	0.629228	0.984636	0.629228	0.481235	0.629228	0.425671
ENSDART00000023654.5	m.68241_g.68241	Zebrafish	OG0000592	1.43244	0.708538	1.43244	0.448756	1.43244	0.136726
ENSDART00000023674.7	m.16394_g.16394	Zebrafish	OG0011450	1.83103	0.59645	1.83103	0.562503	1.83103	0.785951
ENSDART00000023676.5	m.66853_g.66853	Zebrafish	OG0005317	5.9794	0.0143263	5.9794	0.659945	5.9794	9.23258e-05
ENSDART00000023684.9	m.38235_g.38235	Zebrafish	OG0001474	5.49754	0.0364341	5.49754	0.331899	5.49754	0.00113348
ENSDART00000023692.8	m.68615_g.68615	Zebrafish	OG0006351	9.08085	0.470871	9.08085	0.0474454	9.08085	0.0021099
ENSDART00000023709.5	m.62098_g.62098	Zebrafish	OG0001606	5.61591	4.45705e-12	5.61591	0.00790176	5.61591	6.66914e-28
ENSDART00000023721.7	m.29164_g.29164	Zebrafish	OG0002311	4.8888	0.307929	4.8888	0.996098	4.8888	0.864921
ENSDART00000023745.7	m.10745_g.10745	Zebrafish	OG0002148	2.88773	0.73401	2.88773	0.892924	2.88773	0.729244
ENSDART00000023757.7	m.43077_g.43077	Zebrafish	OG0002844	0.397096	0.181168	0.397096	0.819967	0.397096	0.751778
ENSDART00000023763.6	m.12510_g.12510	Zebrafish	OG0012906	2.6253	0.937135	2.6253	0.469258	2.6253	0.0773914
ENSDART00000023766.8	m.47713_g.47713	Zebrafish	OG0000100	2.5991	0.33774	2.5991	0.933354	2.5991	0.347537
ENSDART00000023770.8	m.61768_g.61768	Zebrafish	OG0000143	6.34215	0.747507	6.34215	0.0232161	6.34215	0.11724
ENSDART00000023779.8	m.67601_g.67601	Zebrafish	OG0001159	8.55757	0.00221848	8.55757	0.967454	8.55757	1.39825e-06
ENSDART00000023784.6	m.79561_g.79561	Zebrafish	OG0002982	5.50069	0.197734	5.50069	0.130177	5.50069	0.459747
ENSDART00000023796.8	m.16857_g.16857	Zebrafish	OG0002210	1.22844	0.287564	1.22844	0.455461	1.22844	0.37396
ENSDART00000023803.5	m.2518_g.2518	Zebrafish	OG0006200	4.31518	0.404559	4.31518	0.421413	4.31518	0.00697526
ENSDART00000023814.9	m.11563_g.11563	Zebrafish	OG0005381	5.63323	0.0965562	5.63323	0.401653	5.63323	0.186647
ENSDART00000023831.5	m.49657_g.49657	Zebrafish	OG0001457	4.64536	0.124622	4.64536	0.101744	4.64536	1.52527e-07
ENSDART00000023833.5	m.44506_g.44506	Zebrafish	OG0003523	8.35072	0.0168619	8.35072	0.996871	8.35072	0.814891
ENSDART00000023834.6	m.57295_g.57295	Zebrafish	OG0003740	7.91203	0.0405543	7.91203	0.358019	7.91203	0.000392777
ENSDART00000023838.7	m.11366_g.11366	Zebrafish	OG0002489	4.80154	0.00187528	4.80154	0.26889	4.80154	2.67322e-06
ENSDART00000023842.7	m.30116_g.30116	Zebrafish	OG0006694	4.50062	0.739083	4.50062	0.266005	4.50062	0.407986
ENSDART00000023851.9	m.46188_g.46188	Zebrafish	OG0003515	4.33467	0.952236	4.33467	0.855426	4.33467	0.815249
ENSDART00000023859.8	m.81131_g.81131	Zebrafish	OG0007860	5.99477	0.891409	5.99477	0.805868	5.99477	0.75505
ENSDART00000023867.7	m.82551_g.82551	Zebrafish	OG0005305	4.88742	0.242276	4.88742	0.696306	4.88742	0.00687191
ENSDART00000023889.8	m.70457_g.70457	Zebrafish	OG0014593	3.94983	0.00608538	3.94983	0.858263	3.94983	0.000222807
ENSDART00000023904.9	m.38515_g.38515	Zebrafish	OG0003641	2.33695	0.00624422	2.33695	0.791694	2.33695	0.000228834
ENSDART00000023926.9	m.7008_g.7008	Zebrafish	OG0002480	1.97332	0.536517	1.97332	0.653181	1.97332	0.162171
ENSDART00000023953.7	m.65024_g.65024	Zebrafish	OG0003320	-0.332094	1	-0.332094	0.623574	-0.332094	0.416534
ENSDART00000023959.9	m.34883_g.34883	Zebrafish	OG0000692	3.7012	0.517127	3.7012	0.197659	3.7012	0.452997
ENSDART00000023963.8	m.12464_g.12464	Zebrafish	OG0002343	4.4283	0.283487	4.4283	0.941664	4.4283	0.120375
ENSDART00000023977.9	m.35071_g.35071	Zebrafish	OG0011462	4.87867	0.574232	4.87867	0.193666	4.87867	0.0168173
ENSDART00000023981.8	m.88716_g.88716	Zebrafish	OG0003013	-0.163384	0.0313189	-0.163384	0.644578	-0.163384	0.159866
ENSDART00000023983.6	m.5289_g.5289	Zebrafish	OG0003025	3.89	0.284498	3.89	0.352567	3.89	0.845805
ENSDART00000023985.9	m.53359_g.53359	Zebrafish	OG0000332	4.50364	0.970407	4.50364	0.10805	4.50364	0.586051
ENSDART00000023995.8	m.67259_g.67259	Zebrafish	OG0002725	2.46287	0.193079	2.46287	0.713327	2.46287	0.0217734
ENSDART00000023997.7	m.21781_g.21781	Zebrafish	OG0009108	5.19483	0.83356	5.19483	0.311856	5.19483	0.149414
ENSDART00000024009.5	m.24323_g.24323	Zebrafish	OG0002984	6.52603	7.12334e-17	6.52603	0.002897	6.52603	3.59655e-25
ENSDART00000024027.2	m.83332_g.83332	Zebrafish	OG0000004	-0.318771	0.234801	-0.318771	0.0583103	-0.318771	0.797245
ENSDART00000024034.6	m.42703_g.42703	Zebrafish	OG0002183	5.02264	0.000104274	5.02264	0.72533	5.02264	0.484132
ENSDART00000024046.7	m.76926_g.76926	Zebrafish	OG0005943	1.56438	0.660877	1.56438	0.306113	1.56438	0.179573
ENSDART00000024058.9	m.48821_g.48821	Zebrafish	OG0002332	1.79378	0.00153501	1.79378	0.112755	1.79378	0.454361
ENSDART00000024064.9	m.59723_g.59723	Zebrafish	OG0000731	5.87126	0.985267	5.87126	0.224331	5.87126	0.000384417
ENSDART00000024068.6	m.61544_g.61544	Zebrafish	OG0013299	2.4458	0.000908869	2.4458	0.388608	2.4458	0.28625
ENSDART00000024075.9	m.65476_g.65476	Zebrafish	OG0002636	3.74618	0.355199	3.74618	0.234827	3.74618	0.00208002
ENSDART00000024076.9	m.41581_g.41581	Zebrafish	OG0002421	4.90369	0.00944493	4.90369	0.255342	4.90369	0.599843
ENSDART00000024082.6	m.31428_g.31428	Zebrafish	OG0007648	5.46857	0.755744	5.46857	0.171912	5.46857	0.29872
ENSDART00000024084.6	m.69885_g.69885	Zebrafish	OG0002102	5.5536	0.000336437	5.5536	0.558945	5.5536	0.474744
ENSDART00000024087.6	m.45701_g.45701	Zebrafish	OG0000440	1.03513	0.879966	1.03513	0.814529	1.03513	0.68594
ENSDART00000024088.9	m.3881_g.3881	Zebrafish	OG0009657	3.97687	0.0305336	3.97687	0.642064	3.97687	0.121914
ENSDART00000024096.9	m.68948_g.68948	Zebrafish	OG0002590	0.774696	0.412501	0.774696	0.132832	0.774696	0.0434924
ENSDART00000024104.6	m.638_g.638	Zebrafish	OG0012705	6.0258	0.00320076	6.0258	0.0580058	6.0258	2.35638e-10
ENSDART00000024127.8	m.69789_g.69789	Zebrafish	OG0002013	2.52886	0.507918	2.52886	0.371349	2.52886	0.131566
ENSDART00000024137.7	m.78881_g.78881	Zebrafish	OG0000126	3.41326	0.55706	3.41326	0.781786	3.41326	0.177534
ENSDART00000024191.9	m.9353_g.9353	Zebrafish	OG0000004	1.55488	0.349676	1.55488	0.218202	1.55488	0.523952
ENSDART00000024193.7	m.6933_g.6933	Zebrafish	OG0004247	6.32327	4.04691e-07	6.32327	0.674422	6.32327	1.44191e-10
ENSDART00000024194.8	m.44217_g.44217	Zebrafish	OG0009119	4.16115	0.000504571	4.16115	0.97753	4.16115	0.00259772
ENSDART00000024199.7	m.16296_g.16296	Zebrafish	OG0000793	9.11591	0.15584	9.11591	0.181478	9.11591	0.51532
ENSDART00000024202.8	m.43065_g.43065	Zebrafish	OG0008448	-0.610204	0.017453	-0.610204	0.0319732	-0.610204	0.0739376
ENSDART00000024206.8	m.53653_g.53653	Zebrafish	OG0000547	2.38149	0.544796	2.38149	0.719982	2.38149	0.80147
ENSDART00000024207.9	m.40879_g.40879	Zebrafish	OG0000284	6.71548	0.433961	6.71548	0.699315	6.71548	0.845854
ENSDART00000024208.6	m.74027_g.74027	Zebrafish	OG0005517	4.80976	0.302002	4.80976	0.462664	4.80976	0.872139
ENSDART00000024224.3	m.5956_g.5956	Zebrafish	OG0004302	4.38267	3.8465e-07	4.38267	0.37306	4.38267	0.000166717
ENSDART00000024256.6	m.18310_g.18310	Zebrafish	OG0000829	1.58268	0.212011	1.58268	0.804112	1.58268	0.680842
ENSDART00000024292.5	m.82422_g.82422	Zebrafish	OG0000669	5.47017	0.474038	5.47017	0.732015	5.47017	0.696677
ENSDART00000024296.7	m.40076_g.40076	Zebrafish	OG0003772	3.76374	0.00700964	3.76374	0.506579	3.76374	0.388365
ENSDART00000024302.7	m.41830_g.41830	Zebrafish	OG0001972	5.15715	0.769224	5.15715	0.106875	5.15715	0.157586
ENSDART00000024304.9	m.7834_g.7834	Zebrafish	OG0014652	8.34135	0.172413	8.34135	0.482313	8.34135	0.0944148
ENSDART00000024309.9	m.48507_g.48507	Zebrafish	OG0009186	5.14374	1.93138e-07	5.14374	0.399289	5.14374	0.0170703
ENSDART00000024312.9	m.15973_g.15973	Zebrafish	OG0008723	3.73212	0.00466428	3.73212	0.520853	3.73212	0.00877962
ENSDART00000024313.8	m.80520_g.80520	Zebrafish	OG0002830	4.80851	0.353085	4.80851	0.615173	4.80851	0.44501
ENSDART00000024316.8	m.59575_g.59575	Zebrafish	OG0007694	6.01461	4.50263e-19	6.01461	0.246724	6.01461	1.31513e-06
ENSDART00000024328.8	m.5467_g.5467	Zebrafish	OG0001780	-0.285365	0.337929	-0.285365	0.961608	-0.285365	1
ENSDART00000024330.8	m.53924_g.53924	Zebrafish	OG0001245	6.13643	0.388666	6.13643	0.370556	6.13643	0.0168235
ENSDART00000024331.6	m.23456_g.23456	Zebrafish	OG0004420	4.60594	0.589693	4.60594	0.0574305	4.60594	0.00486805
ENSDART00000024350.6	m.75845_g.75845	Zebrafish	OG0000055	5.01726	0.255173	5.01726	0.445634	5.01726	0.5668
ENSDART00000024354.7	m.81676_g.81676	Zebrafish	OG0001690	3.64568	0.836448	3.64568	0.942547	3.64568	0.886844
ENSDART00000024367.8	m.7676_g.7676	Zebrafish	OG0003529	-0.198529	0.748821	-0.198529	0.48231	-0.198529	0.461901
ENSDART00000024379.5	m.3029_g.3029	Zebrafish	OG0011229	4.36215	6.08929e-06	4.36215	0.671302	4.36215	0.00376088
ENSDART00000024386.9	m.82972_g.82972	Zebrafish	OG0013331	4.36631	0.370139	4.36631	0.948165	4.36631	0.0311782
ENSDART00000024407.8	m.87213_g.87213	Zebrafish	OG0013682	-0.066602	0.164051	-0.066602	0.451487	-0.066602	0.706926
ENSDART00000024415.8	m.50111_g.50111	Zebrafish	OG0000497	6.03349	0.128661	6.03349	0.909385	6.03349	0.22879
ENSDART00000024418.8	m.22448_g.22448	Zebrafish	OG0004305	1.95377	0.284848	1.95377	0.170402	1.95377	0.236906
ENSDART00000024440.3	m.41472_g.41472	Zebrafish	OG0009285	4.42444	0.528402	4.42444	0.446783	4.42444	0.188057
ENSDART00000024450.7	m.29197_g.29197	Zebrafish	OG0002736	5.89104	0.405514	5.89104	0.405056	5.89104	0.0614707
[truncated: 96,558 more rows]

## Sheet: Table S2
# Table S2: deCOG Table; used to construct Figure 2
# 2.4 deCOG sets formatted for InteractiVenn
Anemone:OG0000000,OG0000003,OG0000004,OG0000005,OG0000006,OG0000009,OG0000011,OG0000012,OG0000016,OG0000023,OG0000024,OG0000025,OG0000031,OG0000038,OG0000042,OG0000043,OG0000048,OG0000049,OG0000050,OG0000051,OG0000053,OG0000055,OG0000057,OG0000059,OG0000064,OG0000067,OG0000072,OG0000074,OG0000077,OG0000081,OG0000085,OG0000086,OG0000088,OG0000089,OG0000090,OG0000091,OG0000092,OG0000096,OG0000097,O…
Axolotl:OG0000000,OG0000001,OG0000002,OG0000003,OG0000004,OG0000005,OG0000006,OG0000007,OG0000008,OG0000009,OG0000010,OG0000011,OG0000013,OG0000014,OG0000015,OG0000016,OG0000017,OG0000018,OG0000019,OG0000020,OG0000021,OG0000022,OG0000023,OG0000024,OG0000025,OG0000026,OG0000027,OG0000028,OG0000029,OG0000031,OG0000032,OG0000033,OG0000034,OG0000035,OG0000036,OG0000037,OG0000038,OG0000039,OG0000040,O…
G0006017,OG0006019,OG0006021,OG0006023,OG0006025,OG0006030,OG0006031,OG0006034,OG0006035,OG0006036,OG0006037,OG0006038,OG0006039,OG0006042,OG0006046,OG0006047,OG0006052,OG0006054,OG0006055,OG0006056,OG0006058,OG0006059,OG0006061,OG0006063,OG0006068,OG0006070,OG0006071,OG0006072,OG0006075,OG0006076,OG0006078,OG0006079,OG0006080,OG0006083,OG0006085,OG0006088,OG0006091,OG0006094,OG0006095,OG0006096,…
Cucumber:OG0000000,OG0000001,OG0000002,OG0000003,OG0000004,OG0000006,OG0000009,OG0000011,OG0000016,OG0000022,OG0000023,OG0000024,OG0000027,OG0000036,OG0000039,OG0000048,OG0000050,OG0000051,OG0000055,OG0000057,OG0000059,OG0000062,OG0000064,OG0000067,OG0000068,OG0000069,OG0000070,OG0000071,OG0000072,OG0000083,OG0000085,OG0000086,OG0000088,OG0000089,OG0000090,OG0000093,OG0000096,OG0000097,OG0000099,…
Planarian:OG0000001,OG0000003,OG0000004,OG0000009,OG0000010,OG0000011,OG0000016,OG0000019,OG0000023,OG0000024,OG0000025,OG0000027,OG0000030,OG0000031,OG0000036,OG0000038,OG0000042,OG0000043,OG0000045,OG0000050,OG0000051,OG0000055,OG0000057,OG0000062,OG0000064,OG0000067,OG0000070,OG0000071,OG0000072,OG0000075,OG0000076,OG0000077,OG0000078,OG0000081,OG0000082,OG0000083,OG0000085,OG0000086,OG0000089…
,OG0007539,OG0007540,OG0007548,OG0007549,OG0007555,OG0007556,OG0007557,OG0007566,OG0007568,OG0007569,OG0007577,OG0007578,OG0007580,OG0007583,OG0007589,OG0007591,OG0007593,OG0007596,OG0007598,OG0007600,OG0007604,OG0007607,OG0007608,OG0007609,OG0007615,OG0007618,OG0007620,OG0007622,OG0007624,OG0007628,OG0007631,OG0007635,OG0007641,OG0007643,OG0007645,OG0007647,OG0007649,OG0007650,OG0007655,OG000765…
Sponge:OG0000000,OG0000001,OG0000002,OG0000003,OG0000004,OG0000005,OG0000006,OG0000007,OG0000009,OG0000010,OG0000011,OG0000012,OG0000013,OG0000014,OG0000016,OG0000018,OG0000019,OG0000020,OG0000021,OG0000024,OG0000025,OG0000027,OG0000030,OG0000031,OG0000037,OG0000038,OG0000040,OG0000042,OG0000043,OG0000044,OG0000045,OG0000046,OG0000047,OG0000049,OG0000050,OG0000051,OG0000054,OG0000056,OG0000057,OG…
0004812,OG0004814,OG0004815,OG0004817,OG0004818,OG0004819,OG0004820,OG0004822,OG0004823,OG0004825,OG0004826,OG0004827,OG0004828,OG0004830,OG0004831,OG0004832,OG0004833,OG0004834,OG0004836,OG0004842,OG0004843,OG0004845,OG0004846,OG0004848,OG0004850,OG0004859,OG0004862,OG0004864,OG0004865,OG0004866,OG0004868,OG0004872,OG0004877,OG0004879,OG0004881,OG0004884,OG0004885,OG0004887,OG0004888,OG0004900,O…
Zebrafish:OG0000000,OG0000001,OG0000003,OG0000004,OG0000009,OG0000011,OG0000013,OG0000014,OG0000016,OG0000019,OG0000023,OG0000024,OG0000027,OG0000031,OG0000036,OG0000038,OG0000043,OG0000045,OG0000048,OG0000050,OG0000051,OG0000055,OG0000057,OG0000059,OG0000062,OG0000064,OG0000068,OG0000069,OG0000070,OG0000071,OG0000072,OG0000075,OG0000076,OG0000078,OG0000081,OG0000083,OG0000087,OG0000089,OG0000093…
,OG0008688,OG0008690,OG0008693,OG0008695,OG0008697,OG0008700,OG0008709,OG0008711,OG0008714,OG0008723,OG0008724,OG0008725,OG0008728,OG0008731,OG0008733,OG0008739,OG0008746,OG0008748,OG0008753,OG0008754,OG0008756,OG0008757,OG0008761,OG0008765,OG0008768,OG0008769,OG0008770,OG0008773,OG0008774,OG0008775,OG0008782,OG0008783,OG0008787,OG0008791,OG0008794,OG0008795,OG0008800,OG0008801,OG0008802,OG000880…

## Sheet: Table S3
# Table S3: COG Presense / absence tables; used to construct Figure 3.
# 2.1 COG presence/absence table								# 2.2 Presence/absence table (restricted to deCOGs)
#COG	Anemone	Axolotl	Cucumber	Planarian	Sponge	Zebrafish		#COG	Anemone	Axolotl	Cucumber	Planarian	Sponge	Zebrafish
OG0000000	1	1	1	0	1	1		OG0000000	1	1	1	0	1	1
OG0000001	1	1	1	1	1	1		OG0000001	0	1	1	1	1	1
OG0000002	1	1	1	1	1	1		OG0000002	0	1	1	0	1	0
OG0000003	1	1	1	1	1	1		OG0000003	1	1	1	1	1	1
OG0000004	1	1	1	1	1	1		OG0000004	1	1	1	1	1	1
OG0000005	1	1	1	0	1	0		OG0000005	1	1	0	0	1	0
OG0000006	1	1	1	0	1	1		OG0000006	1	1	1	0	1	0
OG0000007	0	1	0	0	1	0		OG0000007	0	1	0	0	1	0
OG0000008	0	1	0	0	1	0		OG0000008	0	1	0	0	0	0
OG0000009	1	1	1	1	1	1		OG0000009	1	1	1	1	1	1
OG0000010	0	1	1	1	1	1		OG0000010	0	1	0	1	1	0
OG0000011	1	1	1	1	1	1		OG0000011	1	1	1	1	1	1
OG0000012	1	1	0	0	1	0		OG0000012	1	0	0	0	1	0
OG0000013	0	1	1	0	1	1		OG0000013	0	1	0	0	1	1
OG0000014	1	1	0	0	1	1		OG0000014	0	1	0	0	1	1
OG0000015	0	1	0	0	0	1		OG0000015	0	1	0	0	0	0
OG0000016	1	1	1	1	1	1		OG0000016	1	1	1	1	1	1
OG0000017	0	1	0	0	0	1		OG0000017	0	1	0	0	0	0
OG0000018	1	1	1	0	1	1		OG0000018	0	1	0	0	1	0
OG0000019	1	1	0	1	1	1		OG0000019	0	1	0	1	1	1
OG0000020	1	1	0	0	1	0		OG0000020	0	1	0	0	1	0
OG0000021	0	1	0	0	1	0		OG0000021	0	1	0	0	1	0
OG0000022	1	1	1	0	0	1		OG0000022	0	1	1	0	0	0
OG0000023	1	1	1	1	1	1		OG0000023	1	1	1	1	0	1
OG0000024	1	1	1	1	1	1		OG0000024	1	1	1	1	1	1
OG0000025	1	1	1	1	1	1		OG0000025	1	1	0	1	1	0
OG0000026	1	1	0	0	0	1		OG0000026	0	1	0	0	0	0
OG0000027	1	1	1	1	1	1		OG0000027	0	1	1	1	1	1
OG0000028	0	1	0	0	1	0		OG0000028	0	1	0	0	0	0
OG0000029	1	1	0	0	0	0		OG0000029	0	1	0	0	0	0
OG0000030	1	1	1	1	1	1		OG0000030	0	0	0	1	1	0
OG0000031	1	1	1	1	1	1		OG0000031	1	1	0	1	1	1
OG0000032	0	1	0	0	1	0		OG0000032	0	1	0	0	0	0
OG0000033	0	1	1	0	0	1		OG0000033	0	1	0	0	0	0
OG0000034	1	1	1	0	0	0		OG0000034	0	1	0	0	0	0
OG0000035	0	1	0	0	0	0		OG0000035	0	1	0	0	0	0
OG0000036	1	1	1	1	1	1		OG0000036	0	1	1	1	0	1
OG0000037	1	1	0	0	1	0		OG0000037	0	1	0	0	1	0
OG0000038	1	1	1	1	1	1		OG0000038	1	1	0	1	1	1
OG0000039	0	1	1	0	1	0		OG0000039	0	1	1	0	0	0
OG0000040	0	1	1	0	1	0		OG0000040	0	1	0	0	1	0
OG0000041	1	1	1	0	0	0		OG0000041	0	1	0	0	0	0
OG0000042	1	1	0	1	1	1		OG0000042	1	1	0	1	1	0
OG0000043	1	1	0	1	1	1		OG0000043	1	0	0	1	1	1
OG0000044	1	1	0	0	1	0		OG0000044	0	1	0	0	1	0
OG0000045	1	1	1	1	1	1		OG0000045	0	1	0	1	1	1
OG0000046	0	0	0	0	1	0		OG0000046	0	0	0	0	1	0
OG0000047	0	1	0	0	1	0		OG0000047	0	1	0	0	1	0
OG0000048	1	1	1	0	0	1		OG0000048	1	1	1	0	0	1
OG0000049	1	1	1	1	1	1		OG0000049	1	1	0	0	1	0
OG0000050	1	1	1	1	1	1		OG0000050	1	1	1	1	1	1
OG0000051	1	1	1	1	1	1		OG0000051	1	1	1	1	1	1
OG0000052	0	1	0	0	0	0		OG0000052	0	1	0	0	0	0
OG0000053	1	1	1	0	0	0		OG0000053	1	1	0	0	0	0
OG0000054	0	1	0	0	1	0		OG0000054	0	1	0	0	1	0
OG0000055	1	1	1	1	0	1		OG0000055	1	1	1	1	0	1
OG0000056	0	1	0	0	1	0		OG0000056	0	1	0	0	1	0
OG0000057	1	1	1	1	1	1		OG0000057	1	1	1	1	1	1
OG0000058	1	1	0	0	1	0		OG0000058	0	1	0	0	1	0
OG0000059	1	1	1	0	1	1		OG0000059	1	1	1	0	1	1
OG0000060	0	1	0	0	0	0		OG0000060	0	1	0	0	0	0
OG0000061	0	1	0	0	0	0		OG0000061	0	1	0	0	0	0
OG0000062	1	1	1	1	1	1		OG0000062	0	1	1	1	1	1
OG0000063	0	1	1	0	1	1		OG0000063	0	1	0	0	1	0
OG0000064	1	1	1	1	1	1		OG0000064	1	1	1	1	1	1
OG0000065	0	1	0	0	0	0		OG0000065	0	1	0	0	0	0
OG0000066	0	0	0	0	1	0		OG0000066	0	0	0	0	1	0
OG0000067	1	1	1	1	1	1		OG0000067	1	1	1	1	1	0
OG0000068	0	1	1	0	1	1		OG0000068	0	1	1	0	1	1
OG0000069	1	1	1	0	1	1		OG0000069	0	1	1	0	1	1
OG0000070	0	1	1	1	1	1		OG0000070	0	0	1	1	1	1
OG0000071	0	1	1	1	1	1		OG0000071	0	0	1	1	1	1
OG0000072	1	1	1	1	1	1		OG0000072	1	1	1	1	1	1
OG0000073	0	1	0	0	1	0		OG0000073	0	1	0	0	1	0
OG0000074	1	1	1	0	1	1		OG0000074	1	1	0	0	1	0
OG0000075	1	1	1	1	1	1		OG0000075	0	1	0	1	1	1
OG0000076	1	1	1	1	1	1		OG0000076	0	1	0	1	1	1
OG0000077	1	1	1	1	1	1		OG0000077	1	0	0	1	1	0
OG0000078	1	1	1	1	1	1		OG0000078	0	0	0	1	1	1
OG0000079	1	1	1	0	1	1		OG0000079	0	1	0	0	1	0
OG0000080	1	1	0	1	1	1		OG0000080	0	0	0	0	1	0
OG0000081	1	1	1	1	1	1		OG0000081	1	1	0	1	1	1
OG0000082	1	1	1	1	1	1		OG0000082	0	1	0	1	1	0
OG0000083	1	1	1	1	1	1		OG0000083	0	1	1	1	1	1
OG0000084	0	1	0	0	0	0		OG0000084	0	1	0	0	0	0
OG0000085	1	1	1	1	1	1		OG0000085	1	1	1	1	1	0
OG0000086	1	1	1	1	1	1		OG0000086	1	1	1	1	1	0
OG0000087	1	1	1	0	1	1		OG0000087	0	1	0	0	1	1
OG0000088	1	0	1	0	1	0		OG0000088	1	0	1	0	1	0
OG0000089	1	1	1	1	1	1		OG0000089	1	1	1	1	1	1
OG0000090	1	1	1	1	1	1		OG0000090	1	1	1	1	1	0
OG0000091	1	1	0	1	1	0		OG0000091	1	1	0	1	1	0
OG0000092	1	1	0	1	1	1		OG0000092	1	0	0	1	1	0
OG0000093	1	1	1	1	1	1		OG0000093	0	1	1	1	1	1
OG0000094	1	1	1	1	1	1		OG0000094	0	1	0	1	1	1
OG0000095	0	1	0	0	0	0		OG0000095	0	1	0	0	0	0
OG0000096	1	1	1	1	1	1		OG0000096	1	0	1	1	1	1
OG0000097	1	1	1	1	1	1		OG0000097	1	1	1	1	1	1
OG0000098	1	1	0	1	1	1		OG0000098	0	0	0	1	1	1
OG0000099	1	1	1	0	1	1		OG0000099	1	0	1	0	1	0
OG0000100	1	1	1	1	1	1		OG0000100	1	1	1	1	1	1
OG0000101	1	1	1	1	1	1		OG0000101	1	1	1	1	1	1
OG0000102	1	1	1	0	1	0		OG0000102	0	1	0	0	0	0
OG0000103	0	1	0	0	0	0		OG0000103	0	1	0	0	0	0
OG0000104	1	1	0	1	1	1		OG0000104	0	1	0	1	1	0
OG0000105	1	1	0	0	1	0		OG0000105	1	1	0	0	0	0
OG0000106	0	0	0	0	0	1		OG0000106	0	0	0	0	0	1
OG0000107	1	1	1	1	1	1		OG0000107	1	1	1	1	1	1
OG0000108	1	1	1	1	1	1		OG0000108	0	1	0	1	1	1
OG0000109	1	1	1	1	1	1		OG0000109	1	1	1	1	0	0
OG0000110	1	1	1	1	1	1		OG0000110	1	1	1	1	1	1
OG0000111	1	1	1	1	0	1		OG0000111	1	1	1	1	0	1
OG0000112	1	1	1	1	1	1		OG0000112	0	1	1	1	1	1
OG0000113	0	0	0	0	1	0		OG0000113	0	0	0	0	1	0
OG0000114	1	1	1	1	1	1		OG0000114	0	1	1	1	1	1
OG0000115	1	1	1	1	1	1		OG0000115	0	1	1	1	1	1
OG0000116	0	1	0	1	0	1		OG0000116	0	1	0	1	0	1
OG0000117	1	1	1	1	1	1		OG0000117	1	1	1	1	1	1
OG0000118	1	1	1	1	1	1		OG0000118	1	1	0	1	1	1
OG0000119	1	1	1	1	1	1		OG0000119	0	1	1	1	1	1
OG0000120	1	1	1	1	1	1		OG0000120	1	1	1	1	1	1
OG0000121	1	1	0	1	1	1		OG0000121	0	1	0	0	1	1
OG0000122	1	1	0	1	1	1		OG0000122	0	1	0	1	1	1
OG0000123	1	1	1	1	1	0		OG0000123	0	1	1	1	1	0
OG0000124	0	1	0	0	1	0		OG0000124	0	1	0	0	0	0
OG0000125	0	0	0	0	1	0		OG0000125	0	0	0	0	1	0
OG0000126	1	1	1	1	1	1		OG0000126	1	1	1	1	1	1
OG0000127	1	1	1	1	1	1		OG0000127	1	1	1	1	1	1
OG0000128	1	1	1	1	1	1		OG0000128	1	1	0	1	1	1
OG0000129	1	1	0	0	1	0		OG0000129	1	1	0	0	1	0
OG0000130	1	1	1	1	1	1		OG0000130	1	1	1	1	1	1
OG0000131	1	1	1	1	1	1		OG0000131	0	1	1	1	1	1
OG0000132	1	1	1	1	1	1		OG0000132	1	1	1	1	1	1
OG0000133	1	1	1	1	1	1		OG0000133	0	1	1	1	1	1
OG0000134	0	1	0	0	0	0		OG0000134	0	1	0	0	0	0
OG0000135	1	1	0	1	1	1		OG0000135	1	1	0	1	0	1
OG0000136	1	1	1	0	1	1		OG0000136	1	1	1	0	1	1
OG0000137	1	1	1	1	0	1		OG0000137	1	1	1	1	0	0
OG0000138	1	1	1	1	1	1		OG0000138	1	1	1	1	1	1
OG0000139	1	1	1	1	1	1		OG0000139	1	1	0	1	1	1
OG0000140	1	1	1	1	1	1		OG0000140	1	1	1	1	1	1
OG0000141	1	1	1	1	1	1		OG0000141	1	1	1	1	1	0
OG0000142	1	1	0	0	1	1		OG0000142	0	1	0	0	1	1
OG0000143	0	1	0	1	1	1		OG0000143	0	1	0	1	1	1
OG0000144	1	1	1	1	1	1		OG0000144	1	1	1	1	1	1
OG0000145	1	1	1	1	1	1		OG0000145	0	1	1	0	1	1
OG0000146	1	1	1	1	1	1		OG0000146	0	0	1	1	1	1
OG0000147	1	1	1	1	1	1		OG0000147	0	0	0	0	1	0
OG0000148	1	1	1	1	1	1		OG0000148	0	0	0	1	1	1
OG0000149	1	1	1	1	1	1		OG0000149	1	1	0	1	1	1
OG0000150	1	1	1	1	1	1		OG0000150	0	1	0	0	1	0
OG0000151	1	1	1	1	1	1		OG0000151	1	1	1	1	1	1
OG0000152	1	1	1	1	1	0		OG0000152	0	0	0	1	0	0
OG0000153	1	1	1	1	1	1		OG0000153	0	1	1	1	1	1
OG0000154	1	1	1	0	1	1		OG0000154	1	1	1	0	1	1
OG0000155	0	1	0	0	1	0		OG0000155	0	1	0	0	1	0
OG0000156	0	0	0	0	1	0		OG0000156	0	0	0	0	1	0
OG0000157	1	1	1	0	1	1		OG0000157	1	1	1	0	1	1
OG0000158	1	1	1	1	1	1		OG0000158	1	1	0	1	1	1
OG0000159	1	1	1	1	1	1		OG0000159	0	1	1	0	1	1
OG0000160	1	1	0	0	1	0		OG0000160	0	1	0	0	1	0
OG0000161	0	1	0	0	1	0		OG0000161	0	1	0	0	0	0
OG0000162	1	1	1	1	1	1		OG0000162	1	1	0	1	1	1
OG0000163	0	1	0	0	1	0		OG0000163	0	1	0	0	0	0
OG0000164	0	1	0	0	0	1		OG0000164	0	0	0	0	0	1
OG0000165	1	1	0	1	1	1		OG0000165	0	1	0	1	1	0
OG0000166	1	1	1	1	1	1		OG0000166	0	1	1	0	1	0
OG0000167	1	1	1	1	1	1		OG0000167	0	1	1	1	1	1
OG0000168	1	1	1	0	1	1		OG0000168	1	0	0	0	1	0
OG0000169	1	1	1	1	1	1		OG0000169	0	1	0	1	1	1
OG0000170	1	1	1	1	1	1		OG0000170	0	0	1	1	1	0
OG0000171	1	1	0	1	1	1		OG0000171	1	1	0	1	1	1
OG0000172	1	1	1	1	1	1		OG0000172	0	1	0	1	1	1
OG0000173	1	1	1	0	1	1		OG0000173	1	1	0	0	1	1
OG0000174	0	1	1	0	1	1		OG0000174	0	1	0	0	1	0
OG0000175	1	1	1	1	1	1		OG0000175	1	1	0	1	1	1
OG0000176	1	1	1	1	1	1		OG0000176	1	1	1	1	1	1
OG0000177	0	1	0	0	1	1		OG0000177	0	1	0	0	1	1
OG0000178	1	1	1	1	1	1		OG0000178	1	1	1	1	1	1
OG0000179	1	1	1	1	1	1		OG0000179	0	1	1	1	1	1
OG0000180	1	1	0	0	1	1		OG0000180	1	1	0	0	1	1
OG0000181	0	1	1	1	1	1		OG0000181	0	1	1	1	1	1
OG0000182	0	0	1	1	0	1		OG0000182	0	0	0	1	0	0
OG0000183	0	1	0	0	0	1		OG0000183	0	0	0	0	0	0
OG0000184	1	1	1	0	1	0		OG0000184	1	0	0	0	1	0
OG0000185	1	1	1	1	1	1		OG0000185	0	1	1	1	1	1
OG0000186	1	1	1	1	1	1		OG0000186	1	1	0	1	1	1
OG0000187	0	1	0	1	1	1		OG0000187	0	1	0	1	0	1
OG0000188	1	1	1	1	1	1		OG0000188	0	1	0	1	1	1
OG0000189	1	1	1	1	1	1		OG0000189	1	1	0	0	1	1
OG0000190	1	0	1	0	1	0		OG0000190	1	0	0	0	1	0
OG0000191	1	1	1	0	1	0		OG0000191	0	1	0	0	1	0
OG0000192	0	1	0	0	0	0		OG0000192	0	1	0	0	0	0
OG0000193	1	1	0	1	1	1		OG0000193	1	0	0	1	1	1
OG0000194	0	0	1	1	1	0		OG0000194	0	0	1	1	1	0
OG0000195	1	1	1	1	1	1		OG0000195	0	1	0	1	1	1
OG0000196	1	1	1	1	1	1		OG0000196	0	1	0	1	1	1
OG0000197	1	1	1	1	1	1		OG0000197	1	0	1	1	1	0
OG0000198	1	1	1	1	1	1		OG0000198	1	1	1	1	1	1
OG0000199	1	1	1	1	1	1		OG0000199	0	1	1	1	1	1
OG0000200	1	1	1	0	1	1		OG0000200	0	0	0	0	1	1
OG0000201	1	1	1	1	1	1		OG0000201	0	0	0	1	1	1
OG0000202	1	1	1	0	1	0		OG0000202	0	0	1	0	1	0
OG0000203	1	1	1	1	1	1		OG0000203	1	0	1	1	1	0
OG0000204	1	1	1	1	1	1		OG0000204	1	1	1	1	1	1
OG0000205	1	1	1	1	1	1		OG0000205	1	1	1	1	1	0
OG0000206	1	1	1	1	1	1		OG0000206	0	0	0	1	1	0
OG0000207	0	1	0	0	1	0		OG0000207	0	0	0	0	1	0
OG0000208	1	1	1	0	1	1		OG0000208	1	0	0	0	1	0
OG0000209	1	1	1	1	1	1		OG0000209	0	0	0	1	1	1
OG0000210	0	1	0	0	1	0		OG0000210	0	0	0	0	1	0
OG0000211	1	1	0	1	1	1		OG0000211	0	1	0	0	1	1
OG0000212	0	0	0	0	1	0		OG0000212	0	0	0	0	1	0
OG0000213	1	1	1	1	1	1		OG0000213	1	0	0	0	1	0
OG0000214	1	1	1	1	1	1		OG0000214	0	1	1	1	1	1
OG0000215	1	1	1	0	0	0		OG0000215	0	1	0	0	0	0
OG0000216	0	0	1	0	1	1		OG0000216	0	0	0	0	1	0
OG0000217	1	1	1	1	1	1		OG0000217	0	1	1	0	1	0
OG0000218	1	1	1	1	1	1		OG0000218	0	0	1	1	1	0
OG0000219	1	1	1	1	1	1		OG0000219	1	1	0	1	1	0
OG0000220	1	1	1	1	1	1		OG0000220	0	1	0	1	1	0
OG0000221	1	1	1	0	1	1		OG0000221	0	1	1	0	1	1
OG0000222	1	1	0	0	1	0		OG0000222	0	1	0	0	1	0
OG0000223	1	1	1	1	1	1		OG0000223	0	1	1	1	1	0
OG0000224	1	1	1	1	1	1		OG0000224	1	1	1	0	1	1
OG0000225	0	1	1	1	1	1		OG0000225	0	1	0	1	1	1
OG0000226	1	1	1	1	1	1		OG0000226	0	1	0	1	1	0
OG0000227	1	1	1	1	1	1		OG0000227	0	1	1	0	1	1
OG0000228	1	1	1	1	1	1		OG0000228	1	1	1	1	0	0
OG0000229	1	1	1	1	1	1		OG0000229	1	1	1	1	1	1
OG0000230	1	1	1	1	1	1		OG0000230	0	1	0	1	1	1
OG0000231	1	1	1	1	0	1		OG0000231	1	1	0	1	0	1
OG0000232	0	1	0	0	0	0		OG0000232	0	0	0	0	0	0
OG0000233	0	1	0	0	1	0		OG0000233	0	0	0	0	1	0
OG0000234	1	1	0	1	1	1		OG0000234	0	1	0	1	1	0
OG0000235	1	1	1	1	1	1		OG0000235	1	1	1	1	1	0
OG0000236	1	1	1	1	1	1		OG0000236	0	1	0	1	1	1
OG0000237	1	1	1	0	1	1		OG0000237	0	0	0	0	1	1
OG0000238	1	1	0	0	1	1		OG0000238	0	0	0	0	1	1
OG0000239	0	0	0	0	1	0		OG0000239	0	0	0	0	1	0
OG0000240	1	1	1	1	1	1		OG0000240	1	1	0	1	1	0
OG0000241	1	1	1	1	1	1		OG0000241	1	1	0	1	1	0
OG0000242	0	1	0	0	0	0		OG0000242	0	1	0	0	0	0
OG0000243	1	1	1	1	1	1		OG0000243	0	1	1	1	1	1
OG0000244	0	1	0	0	0	0		OG0000244	0	0	0	0	0	0
OG0000245	1	1	1	1	1	1		OG0000245	1	1	1	1	1	1
OG0000246	1	1	1	1	1	1		OG0000246	0	1	0	1	1	0
OG0000247	0	1	1	1	1	1		OG0000247	0	1	0	0	1	0
OG0000248	0	0	0	0	1	0		OG0000248	0	0	0	0	1	0
OG0000249	1	1	1	1	1	1		OG0000249	1	1	1	1	1	1
OG0000250	1	1	1	1	1	1		OG0000250	0	1	0	0	1	0
OG0000251	1	1	0	0	1	0		OG0000251	0	0	0	0	1	0
OG0000252	1	1	0	0	1	1		OG0000252	1	1	0	0	1	0
OG0000253	1	0	0	0	1	1		OG0000253	0	0	0	0	1	1
OG0000254	1	1	1	1	1	1		OG0000254	0	1	0	1	1	1
OG0000255	1	1	1	1	1	1		OG0000255	0	1	0	1	1	1
OG0000256	1	1	0	1	1	1		OG0000256	0	1	0	1	1	1
OG0000257	1	1	1	1	1	1		OG0000257	1	1	0	1	1	1
OG0000258	1	1	0	1	1	1		OG0000258	0	0	0	1	1	1
OG0000259	1	1	1	1	1	1		OG0000259	1	1	1	1	1	0
OG0000260	1	1	1	0	1	1		OG0000260	0	0	1	0	1	0
OG0000261	0	1	0	0	1	0		OG0000261	0	1	0	0	1	0
OG0000262	0	1	0	0	1	0		OG0000262	0	0	0	0	1	0
OG0000263	1	0	0	0	1	0		OG0000263	0	0	0	0	1	0
OG0000264	1	1	1	1	1	1		OG0000264	1	1	1	1	1	1
OG0000265	1	1	1	1	0	1		OG0000265	1	1	1	1	0	1
OG0000266	1	1	1	1	1	1		OG0000266	0	1	0	1	1	1
OG0000267	0	1	0	0	0	0		OG0000267	0	1	0	0	0	0
OG0000268	1	1	1	1	1	1		OG0000268	1	1	1	1	1	1
OG0000269	1	1	1	1	1	1		OG0000269	1	1	1	1	1	1
OG0000270	1	1	1	1	1	1		OG0000270	0	1	1	1	0	1
OG0000271	1	1	1	1	1	1		OG0000271	0	1	1	1	1	1
OG0000272	1	1	1	1	1	1		OG0000272	0	0	1	1	1	1
OG0000273	1	1	0	0	1	0		OG0000273	0	1	0	0	1	0
OG0000274	0	1	0	1	1	1		OG0000274	0	0	0	1	1	1
OG0000275	0	0	0	0	1	0		OG0000275	0	0	0	0	1	0
OG0000276	1	1	1	0	1	0		OG0000276	1	1	1	0	1	0
OG0000277	1	1	1	1	1	1		OG0000277	0	1	0	1	0	0
OG0000278	1	1	1	1	1	1		OG0000278	1	0	0	1	1	1
OG0000279	1	1	1	1	1	1		OG0000279	0	0	0	1	1	1
OG0000280	0	0	0	0	1	0		OG0000280	0	0	0	0	1	0
OG0000281	1	1	1	1	1	1		OG0000281	1	1	1	1	1	1
OG0000282	1	1	1	1	1	1		OG0000282	0	1	0	1	1	1
OG0000283	1	1	1	0	0	1		OG0000283	1	1	1	0	0	1
OG0000284	1	1	1	1	1	1		OG0000284	1	1	1	1	1	0
OG0000285	1	1	1	1	1	1		OG0000285	0	1	0	1	1	1
OG0000286	1	1	0	0	1	0		OG0000286	0	0	0	0	0	0
OG0000287	1	1	0	1	1	1		OG0000287	1	1	0	1	1	1
OG0000288	1	0	0	0	1	0		OG0000288	1	0	0	0	1	0
OG0000289	1	0	0	0	1	0		OG0000289	0	0	0	0	1	0
OG0000290	0	0	0	0	1	0		OG0000290	0	0	0	0	1	0
OG0000291	1	1	1	1	1	1		OG0000291	1	0	1	1	1	1
OG0000292	1	0	1	0	1	1		OG0000292	1	0	0	0	1	0
OG0000293	0	1	0	0	1	0		OG0000293	0	0	0	0	1	0
OG0000294	0	1	0	0	1	0		OG0000294	0	0	0	0	1	0
OG0000295	1	0	0	1	1	0		OG0000295	0	0	0	1	0	0
OG0000296	1	1	1	1	1	1		OG0000296	1	1	1	1	1	1
OG0000297	1	1	1	1	1	1		OG0000297	0	1	1	1	1	1
OG0000298	1	1	1	1	1	1		OG0000298	1	1	1	1	1	1
OG0000299	1	1	1	1	1	1		OG0000299	1	1	1	1	1	1
OG0000300	1	1	1	1	1	1		OG0000300	0	0	1	1	1	1
OG0000301	0	1	0	0	1	0		OG0000301	0	0	0	0	1	0
OG0000302	1	1	0	1	1	1		OG0000302	0	1	0	1	1	1
OG0000303	1	1	1	0	1	1		OG0000303	0	0	1	0	1	0
OG0000304	1	1	1	1	1	1		OG0000304	0	1	0	1	1	1
OG0000305	0	1	0	0	0	0		OG0000305	0	1	0	0	0	0
OG0000306	0	1	0	1	1	1		OG0000306	0	0	0	1	1	0
OG0000307	0	0	0	0	1	0		OG0000307	0	0	0	0	1	0
OG0000308	1	1	1	1	1	1		OG0000308	0	1	1	1	1	1
OG0000309	1	1	1	1	1	1		OG0000309	1	1	0	1	0	1
OG0000310	0	1	1	1	1	1		OG0000310	0	1	1	1	0	0
OG0000311	1	1	1	1	1	1		OG0000311	0	1	1	1	1	1
OG0000312	1	1	1	1	1	1		OG0000312	0	1	1	1	1	1
OG0000313	1	1	1	1	1	1		OG0000313	0	1	0	1	1	1
OG0000314	1	1	0	0	0	1		OG0000314	0	1	0	0	0	1
OG0000315	0	0	0	0	1	0		OG0000315	0	0	0	0	1	0
OG0000316	0	0	0	0	1	0		OG0000316	0	0	0	0	0	0
OG0000317	1	1	1	1	1	0		OG0000317	0	0	0	1	1	0
OG0000318	1	1	1	0	0	1		OG0000318	1	0	0	0	0	0
OG0000319	1	1	1	1	0	1		OG0000319	1	1	1	1	0	1
OG0000320	0	1	1	0	1	0		OG0000320	0	1	1	0	1	0
OG0000321	0	1	0	1	0	1		OG0000321	0	0	0	1	0	1
OG0000322	0	0	0	0	1	0		OG0000322	0	0	0	0	1	0
OG0000323	1	1	1	1	1	1		OG0000323	0	1	1	1	1	1
OG0000324	1	1	1	0	1	1		OG0000324	0	1	1	0	1	0
OG0000325	1	1	1	1	1	1		OG0000325	0	1	0	1	1	1
OG0000326	1	1	1	0	1	1		OG0000326	1	1	0	0	1	0
OG0000327	1	1	1	1	1	1		OG0000327	0	1	0	1	1	0
OG0000328	1	1	1	0	1	1		OG0000328	0	0	0	0	1	1
OG0000329	1	1	0	1	1	1		OG0000329	0	0	0	1	1	1
OG0000330	1	1	1	1	1	1		OG0000330	0	0	1	1	0	0
OG0000331	1	1	1	1	1	1		OG0000331	0	1	1	1	1	1
OG0000332	1	1	1	1	1	1		OG0000332	1	1	1	1	1	1
OG0000333	1	1	1	1	1	1		OG0000333	1	1	1	1	1	1
OG0000334	0	1	1	1	1	1		OG0000334	0	1	0	1	1	0
OG0000335	1	1	1	1	1	1		OG0000335	1	1	1	1	1	1
OG0000336	1	1	1	1	1	1		OG0000336	1	1	1	1	1	1
OG0000337	1	1	1	1	1	1		OG0000337	1	1	1	1	1	1
OG0000338	1	1	1	1	1	1		OG0000338	0	1	1	1	1	1
OG0000339	1	1	1	0	1	1		OG0000339	0	1	0	0	1	1
OG0000340	1	1	1	1	1	1		OG0000340	1	0	0	1	1	1
OG0000341	0	1	1	1	1	1		OG0000341	0	0	0	1	1	1
OG0000342	1	1	1	0	1	1		OG0000342	1	1	0	0	1	0
OG0000343	1	1	1	1	1	1		OG0000343	0	1	1	1	1	0
OG0000344	1	0	0	0	1	1		OG0000344	1	0	0	0	1	0
OG0000345	1	1	1	1	1	1		OG0000345	0	1	1	1	1	1
OG0000346	0	1	1	0	0	1		OG0000346	0	1	0	0	0	0
OG0000347	1	1	1	0	1	1		OG0000347	0	1	1	0	1	1
OG0000348	1	1	1	0	1	0		OG0000348	0	0	0	0	1	0
OG0000349	1	1	1	1	1	1		OG0000349	0	1	0	1	1	1
OG0000350	1	1	1	1	1	1		OG0000350	0	1	0	1	1	0
OG0000351	1	1	1	1	1	1		OG0000351	0	1	1	1	1	1
OG0000352	1	1	1	1	1	1		OG0000352	0	1	0	1	1	1
OG0000353	1	1	1	0	1	1		OG0000353	1	0	1	0	0	1
OG0000354	1	1	0	0	1	1		OG0000354	0	0	0	0	1	1
OG0000355	1	1	1	1	1	1		OG0000355	0	1	1	1	1	1
OG0000356	1	1	1	0	1	1		OG0000356	1	1	0	0	1	1
OG0000357	1	1	0	1	1	1		OG0000357	0	1	0	1	0	0
OG0000358	1	1	1	1	1	1		OG0000358	0	1	1	0	0	0
OG0000359	1	1	1	1	1	1		OG0000359	1	0	0	1	1	0
OG0000360	0	1	1	0	0	1		OG0000360	0	0	1	0	0	0
OG0000361	1	1	1	0	1	1		OG0000361	0	1	0	0	1	0
OG0000362	0	0	0	0	1	1		OG0000362	0	0	0	0	1	0
OG0000363	1	0	0	0	1	0		OG0000363	1	0	0	0	1	0
OG0000364	1	1	1	1	1	1		OG0000364	1	1	0	1	1	1
OG0000365	1	1	1	0	1	1		OG0000365	0	1	1	0	1	1
OG0000366	1	1	0	1	1	1		OG0000366	0	1	0	1	1	1
OG0000367	0	0	0	0	1	1		OG0000367	0	0	0	0	1	0
OG0000368	1	1	1	1	1	1		OG0000368	1	1	1	1	1	0
OG0000369	1	1	1	1	1	1		OG0000369	1	1	0	1	1	0
OG0000370	1	1	1	1	1	1		OG0000370	0	1	1	1	1	0
OG0000371	0	1	1	1	1	1		OG0000371	0	1	0	1	1	1
OG0000372	1	1	1	1	1	1		OG0000372	1	1	0	0	1	1
OG0000373	1	1	1	1	1	1		OG0000373	1	1	0	1	1	1
OG0000374	1	1	0	1	1	1		OG0000374	0	1	0	1	1	1
OG0000375	1	0	0	0	1	1		OG0000375	1	0	0	0	1	0
OG0000376	1	0	0	0	1	0		OG0000376	1	0	0	0	1	0
OG0000377	1	1	1	1	1	1		OG0000377	1	1	1	1	1	1
OG0000378	1	1	1	0	1	1		OG0000378	0	1	1	0	1	1
OG0000379	1	1	1	1	1	1		OG0000379	1	1	1	1	1	1
OG0000380	1	1	0	1	1	1		OG0000380	0	1	0	0	1	1
OG0000381	1	1	0	0	1	0		OG0000381	0	0	0	0	1	0
OG0000382	1	1	1	1	1	1		OG0000382	1	1	1	1	1	1
OG0000383	1	1	1	1	1	1		OG0000383	0	0	1	0	1	0
OG0000384	1	1	1	1	1	1		OG0000384	1	1	1	0	1	1
OG0000385	1	1	1	1	1	1		OG0000385	1	1	1	1	1	1
OG0000386	1	1	0	1	1	1		OG0000386	1	1	0	1	1	0
OG0000387	0	0	0	1	1	0		OG0000387	0	0	0	1	1	0
OG0000388	1	1	1	1	1	1		OG0000388	0	1	0	0	1	0
OG0000389	0	1	1	1	1	1		OG0000389	0	1	0	1	1	0
OG0000390	1	1	1	1	1	1		OG0000390	0	1	0	1	1	1
OG0000391	1	1	1	1	1	1		OG0000391	0	1	0	1	1	1
OG0000392	1	1	1	1	1	1		OG0000392	0	1	0	1	1	1
OG0000393	1	0	0	0	1	1		OG0000393	0	0	0	0	0	0
OG0000394	0	0	0	0	1	0		OG0000394	0	0	0	0	1	0
OG0000395	0	0	0	0	1	0		OG0000395	0	0	0	0	1	0
OG0000396	1	1	1	1	1	1		OG0000396	1	1	1	1	1	1
OG0000397	1	1	1	1	1	1		OG0000397	0	1	0	1	1	1
OG0000398	0	1	1	1	1	1		OG0000398	0	1	0	0	1	0
OG0000399	1	1	0	0	1	1		OG0000399	0	1	0	0	1	0
OG0000400	0	0	0	0	1	0		OG0000400	0	0	0	0	1	0
OG0000401	1	1	1	1	1	1		OG0000401	0	1	1	1	1	1
OG0000402	1	1	1	1	1	1		OG0000402	0	0	1	1	1	1
OG0000403	1	1	1	1	1	1		OG0000403	0	1	0	1	1	1
OG0000404	1	1	0	0	1	1		OG0000404	0	1	0	0	1	0
OG0000405	1	1	1	1	1	1		OG0000405	0	1	0	1	1	1
OG0000406	1	1	1	0	1	1		OG0000406	0	1	1	0	1	0
OG0000407	1	1	1	0	1	1		OG0000407	1	1	1	0	1	1
OG0000408	1	1	0	1	1	1		OG0000408	1	1	0	1	0	0
OG0000409	1	1	0	0	1	1		OG0000409	1	1	0	0	1	1
OG0000410	1	0	0	0	1	0		OG0000410	0	0	0	0	1	0
OG0000411	1	1	1	1	1	1		OG0000411	1	1	1	1	1	1
OG0000412	1	1	1	0	1	1		OG0000412	1	1	1	0	0	0
OG0000413	1	1	1	1	1	1		OG0000413	0	1	0	0	0	1
OG0000414	1	1	1	1	1	1		OG0000414	1	1	1	1	1	1
OG0000415	1	1	1	1	1	1		OG0000415	0	1	1	1	1	1
OG0000416	1	1	1	1	1	1		OG0000416	0	1	0	1	1	1
OG0000417	0	1	0	0	0	1		OG0000417	0	1	0	0	0	0
OG0000418	1	1	0	1	1	1		OG0000418	0	0	0	1	1	1
OG0000419	1	1	0	0	1	1		OG0000419	1	1	0	0	1	1
OG0000420	1	1	1	1	1	1		OG0000420	0	1	1	1	0	1
OG0000421	1	1	1	1	1	1		OG0000421	1	1	0	1	1	1
OG0000422	1	1	1	1	1	1		OG0000422	1	0	1	1	1	0
OG0000423	1	1	1	1	1	1		OG0000423	1	1	0	1	1	1
OG0000424	1	1	1	1	1	1		OG0000424	0	1	0	1	1	1
OG0000425	1	1	1	1	1	1		OG0000425	1	1	0	1	1	1
OG0000426	0	1	0	0	1	0		OG0000426	0	0	0	0	1	0
OG0000427	1	1	0	1	1	1		OG0000427	1	1	0	1	0	1
OG0000428	0	0	0	0	1	0		OG0000428	0	0	0	0	1	0
OG0000429	1	1	1	0	1	1		OG0000429	0	1	0	0	1	0
OG0000430	1	1	1	0	0	1		OG0000430	1	1	1	0	0	1
OG0000431	1	1	1	1	1	1		OG0000431	0	1	1	1	1	1
OG0000432	1	1	0	1	1	1		OG0000432	1	0	0	0	1	0
OG0000433	1	1	0	1	1	1		OG0000433	0	1	0	1	1	0
OG0000434	1	1	0	0	1	1		OG0000434	0	1	0	0	1	1
OG0000435	0	1	0	1	1	1		OG0000435	0	1	0	1	1	0
OG0000436	1	1	1	1	1	1		OG0000436	0	1	0	1	1	1
OG0000437	1	1	1	1	1	1		OG0000437	1	1	0	1	1	1
OG0000438	1	1	1	1	1	1		OG0000438	1	0	0	1	1	0
OG0000439	1	1	1	1	1	1		OG0000439	0	1	1	1	1	1
OG0000440	1	1	1	1	1	1		OG0000440	1	1	1	1	1	1
OG0000441	1	1	1	1	0	1		OG0000441	1	1	0	1	0	0
OG0000442	1	1	1	1	1	1		OG0000442	0	1	0	1	1	1
OG0000443	0	1	0	1	0	1		OG0000443	0	1	0	1	0	1
OG0000444	1	1	0	1	1	1		OG0000444	0	1	0	1	1	0
OG0000445	1	1	0	0	1	0		OG0000445	0	0	0	0	1	0
OG0000446	1	1	1	1	1	1		OG0000446	1	0	1	1	1	0
OG0000447	1	1	1	0	1	1		OG0000447	0	0	1	0	1	0
OG0000448	1	1	1	1	1	1		OG0000448	0	1	1	1	1	1
OG0000449	1	1	1	1	1	1		OG0000449	0	1	1	1	1	1
OG0000450	1	1	1	1	1	1		OG0000450	0	1	1	1	1	1
OG0000451	1	1	1	1	1	1		OG0000451	0	0	0	1	1	1
OG0000452	1	1	1	1	1	1		OG0000452	0	0	0	1	1	1
OG0000453	1	1	1	1	1	1		OG0000453	0	1	1	0	1	1
OG0000454	0	0	1	0	1	0		OG0000454	0	0	0	0	1	0
OG0000455	1	1	0	1	1	1		OG0000455	0	0	0	1	1	0
OG0000456	1	1	0	1	1	1		OG0000456	1	1	0	1	1	1
OG0000457	0	0	0	0	1	0		OG0000457	0	0	0	0	1	0
OG0000458	1	1	1	0	1	1		OG0000458	0	0	1	0	1	0
OG0000459	1	1	1	1	1	1		OG0000459	0	1	1	0	1	1
OG0000460	1	1	1	1	1	1		OG0000460	1	1	1	0	1	1
OG0000461	1	1	1	1	1	1		OG0000461	1	1	1	1	1	1
OG0000462	1	1	1	1	1	1		OG0000462	1	0	0	1	1	1
OG0000463	1	1	1	0	1	1		OG0000463	0	1	0	0	1	0
OG0000464	1	1	1	1	1	0		OG0000464	1	0	0	1	1	0
OG0000465	0	1	0	1	1	0		OG0000465	0	1	0	1	1	0
OG0000466	1	1	0	1	1	1		OG0000466	0	1	0	1	1	1
OG0000467	0	0	0	0	1	0		OG0000467	0	0	0	0	1	0
OG0000468	1	1	1	1	0	1		OG0000468	0	1	1	1	0	1
OG0000469	1	1	1	1	1	1		OG0000469	1	1	1	1	1	1
OG0000470	1	1	1	1	0	1		OG0000470	1	1	1	1	0	0
OG0000471	1	1	1	1	0	1		OG0000471	0	0	1	1	0	0
OG0000472	1	1	1	1	1	1		OG0000472	1	0	1	1	1	1
OG0000473	1	1	1	1	1	1		OG0000473	0	0	1	1	1	0
OG0000474	1	1	1	1	1	1		OG0000474	0	1	0	0	1	0
OG0000475	1	1	1	1	1	1		OG0000475	1	1	1	1	1	1
OG0000476	0	1	1	1	1	1		OG0000476	0	0	0	1	1	0
OG0000477	0	1	1	1	1	1		OG0000477	0	1	1	1	1	1
OG0000478	0	1	1	0	0	1		OG0000478	0	1	0	0	0	1
OG0000479	1	1	1	1	1	1		OG0000479	1	1	0	0	1	1
OG0000480	1	1	1	0	1	1		OG0000480	0	0	0	0	1	0
OG0000481	1	1	1	1	1	1		OG0000481	1	1	0	1	1	1
OG0000482	1	1	1	1	1	1		OG0000482	0	1	0	1	1	1
OG0000483	1	1	0	0	1	0		OG0000483	0	1	0	0	1	0
OG0000484	1	1	0	1	1	1		OG0000484	0	1	0	0	1	1
OG0000485	1	1	0	1	1	1		OG0000485	0	1	0	1	0	1
OG0000486	0	0	0	0	1	0		OG0000486	0	0	0	0	1	0
OG0000487	1	1	1	1	1	1		OG0000487	0	1	1	1	1	1
OG0000488	1	1	1	0	1	1		OG0000488	1	1	1	0	1	0
OG0000489	1	1	1	1	1	1		OG0000489	1	1	0	1	1	1
OG0000490	1	1	1	1	1	1		OG0000490	1	1	1	1	1	1
OG0000491	0	1	1	0	1	1		OG0000491	0	1	1	0	1	1
OG0000492	1	1	1	1	1	1		OG0000492	0	1	0	1	1	1
OG0000493	0	1	1	0	1	1		OG0000493	0	1	0	0	1	0
OG0000494	1	1	1	1	1	1		OG0000494	1	1	0	1	0	1
OG0000495	1	1	1	0	1	1		OG0000495	0	1	0	0	1	1
OG0000496	1	1	1	1	1	1		OG0000496	0	1	0	1	1	1
OG0000497	1	1	1	1	1	1		OG0000497	0	1	1	1	1	1
OG0000498	1	1	1	1	1	1		OG0000498	0	1	0	1	1	1
OG0000499	1	1	1	1	1	1		OG0000499	1	1	1	1	1	1
OG0000500	0	1	1	1	1	1		OG0000500	0	1	0	1	1	1
OG0000501	1	1	1	1	1	1		OG0000501	0	1	1	1	1	0
OG0000502	1	1	1	1	1	1		OG0000502	0	1	0	1	1	1
OG0000503	0	1	0	0	0	0		OG0000503	0	1	0	0	0	0
OG0000504	1	1	0	1	1	1		OG0000504	0	1	0	1	1	1
OG0000505	1	1	1	1	1	1		OG0000505	1	1	1	1	0	1
OG0000506	1	1	1	1	1	1		OG0000506	1	1	1	1	0	0
OG0000507	1	1	1	1	1	1		OG0000507	1	1	1	0	1	1
OG0000508	1	1	1	1	1	1		OG0000508	1	0	0	1	1	0
OG0000509	1	1	1	1	1	1		OG0000509	1	0	1	1	0	0
OG0000510	1	1	1	1	1	1		OG0000510	1	0	0	1	1	1
OG0000511	0	0	1	0	1	0		OG0000511	0	0	0	0	0	0
OG0000512	0	1	1	1	1	1		OG0000512	0	1	0	1	1	0
OG0000513	1	1	0	0	1	1		OG0000513	1	1	0	0	1	0
OG0000514	1	1	1	1	1	1		OG0000514	0	0	1	0	0	0
OG0000515	1	1	1	1	1	1		OG0000515	0	1	1	1	1	1
OG0000516	1	1	1	1	1	1		OG0000516	1	1	1	0	1	0
OG0000517	1	1	1	1	1	1		OG0000517	0	1	1	1	1	1
OG0000518	1	1	1	1	1	1		OG0000518	1	0	1	1	1	0
OG0000519	1	1	1	1	1	1		OG0000519	0	1	0	0	1	0
OG0000520	1	1	1	1	1	1		OG0000520	0	0	0	1	1	0
OG0000521	1	1	0	1	1	1		OG0000521	0	0	0	1	1	1
OG0000522	1	1	0	1	1	1		OG0000522	1	1	0	0	1	1
OG0000523	0	1	0	0	1	1		OG0000523	0	0	0	0	1	0
OG0000524	1	1	0	1	1	1		OG0000524	0	1	0	1	1	1
OG0000525	1	0	0	1	1	1		OG0000525	0	0	0	1	1	0
OG0000526	1	1	1	1	1	1		OG0000526	0	1	1	1	1	1
OG0000527	1	1	1	1	0	1		OG0000527	0	1	1	1	0	1
OG0000528	0	1	1	0	0	1		OG0000528	0	1	1	0	0	1
OG0000529	1	1	1	1	1	1		OG0000529	0	1	0	0	1	0
OG0000530	1	1	1	1	1	1		OG0000530	0	1	0	0	1	1
OG0000531	1	1	1	1	0	1		OG0000531	1	1	1	1	0	0
OG0000532	1	1	1	1	1	1		OG0000532	1	1	1	1	0	1
OG0000533	1	1	1	1	1	1		OG0000533	1	1	1	1	1	1
OG0000534	1	1	1	0	0	1		OG0000534	1	1	1	0	0	1
OG0000535	1	1	1	1	1	1		OG0000535	1	0	0	1	1	1
OG0000536	1	1	0	1	1	1		OG0000536	1	1	0	1	1	1
OG0000537	1	1	0	0	1	1		OG0000537	1	1	0	0	1	1
OG0000538	1	1	0	1	1	1		OG0000538	0	0	0	1	1	1
OG0000539	0	0	0	0	1	0		OG0000539	0	0	0	0	1	0
OG0000540	1	0	0	0	1	0		OG0000540	0	0	0	0	1	0
OG0000541	1	0	0	0	1	0		OG0000541	0	0	0	0	1	0
OG0000542	1	0	1	0	1	1		OG0000542	0	0	1	0	1	0
OG0000543	1	1	1	1	1	1		OG0000543	0	1	1	1	1	1
OG0000544	1	1	1	1	1	1		OG0000544	1	1	0	1	1	1
OG0000545	1	1	1	1	1	1		OG0000545	1	0	1	1	1	1
OG0000546	1	1	1	0	1	1		OG0000546	0	0	0	0	1	1
OG0000547	1	1	1	1	1	1		OG0000547	1	1	1	1	1	0
OG0000548	1	1	1	0	1	1		OG0000548	0	1	1	0	1	0
OG0000549	1	1	1	1	1	1		OG0000549	1	1	0	1	0	1
OG0000550	1	1	0	1	1	1		OG0000550	0	1	0	1	1	1
OG0000551	0	0	0	0	1	0		OG0000551	0	0	0	0	1	0
OG0000552	1	1	1	1	1	1		OG0000552	0	1	1	0	1	1
OG0000553	1	1	1	1	1	1		OG0000553	0	1	1	1	1	1
OG0000554	1	1	1	1	1	1		OG0000554	0	0	1	1	1	1
OG0000555	1	0	1	1	1	0		OG0000555	1	0	0	0	1	0
OG0000556	1	1	1	1	1	1		OG0000556	1	1	0	1	1	0
OG0000557	1	1	1	0	1	1		OG0000557	1	1	1	0	1	1
OG0000558	1	1	1	1	1	1		OG0000558	1	1	1	1	1	1
OG0000559	1	1	1	1	1	1		OG0000559	0	1	0	1	1	1
OG0000560	1	1	1	1	1	1		OG0000560	1	1	1	1	0	1
OG0000561	1	1	1	1	1	1		OG0000561	0	0	0	1	1	1
OG0000562	0	1	1	1	1	1		OG0000562	0	0	1	1	1	1
OG0000563	1	1	0	0	1	1		OG0000563	0	1	0	0	1	0
OG0000564	1	1	0	1	1	1		OG0000564	0	0	0	0	1	0
OG0000565	1	1	1	1	1	1		OG0000565	0	0	1	1	1	1
OG0000566	0	1	1	1	1	1		OG0000566	0	1	1	1	1	1
OG0000567	1	1	1	1	1	1		OG0000567	1	1	0	1	1	0
OG0000568	1	1	1	1	1	1		OG0000568	1	0	1	1	1	0
OG0000569	1	1	1	1	1	1		OG0000569	1	1	0	1	1	1
OG0000570	1	1	1	1	1	1		OG0000570	1	1	1	0	1	1
OG0000571	1	1	1	0	1	0		OG0000571	1	1	1	0	1	0
OG0000572	1	1	1	0	1	1		OG0000572	0	1	0	0	1	1
OG0000573	1	1	1	1	1	1		OG0000573	1	1	0	1	1	1
OG0000574	1	1	1	0	1	1		OG0000574	0	1	0	0	1	1
OG0000575	1	1	0	1	1	1		OG0000575	0	1	0	1	1	1
OG0000576	1	1	0	1	1	1		OG0000576	1	1	0	0	1	1
OG0000577	0	0	0	0	1	0		OG0000577	0	0	0	0	1	0
OG0000578	1	1	1	1	1	1		OG0000578	1	1	1	1	1	1
OG0000579	1	1	1	0	1	1		OG0000579	1	1	1	0	1	0
OG0000580	1	1	1	1	1	1		OG0000580	1	1	1	1	1	1
OG0000581	1	1	1	0	1	1		OG0000581	0	1	0	0	1	1
OG0000582	1	1	1	0	1	1		OG0000582	1	0	1	0	1	0
OG0000583	1	1	1	1	1	1		OG0000583	0	1	1	0	1	1
OG0000584	1	0	1	0	1	0		OG0000584	0	0	0	0	1	0
OG0000585	1	1	1	0	1	0		OG0000585	0	0	0	0	1	0
OG0000586	0	1	1	0	1	1		OG0000586	0	1	0	0	1	0
OG0000587	1	1	1	1	1	1		OG0000587	0	1	0	0	1	1
OG0000588	1	1	0	1	1	1		OG0000588	1	1	0	1	1	1
OG0000589	1	1	0	1	1	1		OG0000589	0	0	0	1	1	0
OG0000590	1	1	0	1	1	1		OG0000590	0	1	0	1	1	1
OG0000591	1	0	0	0	1	0		OG0000591	1	0	0	0	0	0
OG0000592	1	1	1	1	1	1		OG0000592	1	1	1	1	1	1
OG0000593	1	1	1	1	1	1		OG0000593	0	1	0	1	0	1
OG0000594	1	1	1	1	1	1		OG0000594	0	1	1	1	1	1
OG0000595	1	1	1	0	1	1		OG0000595	0	0	0	0	1	1
OG0000596	1	1	1	1	1	1		OG0000596	1	1	1	1	1	1
OG0000597	1	1	1	1	1	1		OG0000597	1	1	1	1	1	1
OG0000598	1	0	1	1	1	1		OG0000598	1	0	0	1	1	0
OG0000599	1	1	1	1	1	1		OG0000599	0	0	0	1	1	0
OG0000600	1	1	1	1	1	1		OG0000600	0	1	1	1	0	1
OG0000601	1	1	1	1	1	1		OG0000601	0	0	0	1	1	0
OG0000602	1	1	1	1	1	1		OG0000602	0	0	0	1	1	1
OG0000603	1	1	1	1	1	1		OG0000603	1	1	1	1	1	1
OG0000604	1	1	1	1	1	1		OG0000604	0	1	0	1	1	1
OG0000605	1	1	1	1	1	1		OG0000605	1	1	0	1	1	1
OG0000606	1	1	0	1	1	1		OG0000606	1	1	0	1	1	0
OG0000607	1	1	0	1	1	1		OG0000607	0	1	0	0	1	1
OG0000608	1	1	0	1	1	1		OG0000608	1	1	0	1	1	1
OG0000609	1	1	0	0	1	1		OG0000609	0	0	0	0	1	1
OG0000610	1	1	0	0	1	1		OG0000610	0	1	0	0	0	0
OG0000611	1	1	0	0	1	0		OG0000611	0	0	0	0	1	0
OG0000612	1	1	0	0	1	1		OG0000612	0	1	0	0	1	0
OG0000613	1	1	0	0	1	1		OG0000613	1	0	0	0	1	0
OG0000614	0	0	0	0	1	0		OG0000614	0	0	0	0	1	0
OG0000615	1	1	1	1	1	1		OG0000615	1	1	1	1	1	1
OG0000616	1	1	1	1	1	1		OG0000616	0	1	1	0	1	1
OG0000617	1	1	1	1	1	1		OG0000617	1	1	1	1	1	0
OG0000618	1	1	1	1	1	1		OG0000618	0	1	0	1	1	1
OG0000619	1	1	1	1	1	1		OG0000619	0	1	1	1	1	0
OG0000620	1	1	1	1	1	1		OG0000620	0	1	0	1	1	1
OG0000621	1	1	1	1	1	1		OG0000621	1	1	1	0	1	1
OG0000622	1	1	1	1	1	1		OG0000622	1	1	0	1	1	0
OG0000623	0	1	1	0	1	1		OG0000623	0	1	1	0	1	1
OG0000624	1	1	1	1	1	1		OG0000624	0	1	1	0	1	1
OG0000625	1	1	1	1	1	1		OG0000625	0	1	1	1	1	1
OG0000626	1	1	0	1	1	1		OG0000626	0	1	0	1	0	1
OG0000627	1	1	0	1	1	1		OG0000627	1	0	0	1	0	0
OG0000628	0	0	0	0	1	1		OG0000628	0	0	0	0	1	0
OG0000629	0	0	0	0	1	0		OG0000629	0	0	0	0	1	0
OG0000630	0	0	0	0	1	0		OG0000630	0	0	0	0	1	0
OG0000631	0	0	0	1	1	0		OG0000631	0	0	0	1	0	0
OG0000632	0	0	0	0	1	0		OG0000632	0	0	0	0	1	0
OG0000633	1	0	1	0	0	0		OG0000633	0	0	1	0	0	0
OG0000634	1	1	1	1	1	1		OG0000634	1	1	1	1	1	0
OG0000635	1	1	1	0	1	1		OG0000635	0	1	1	0	1	0
OG0000636	1	1	1	0	1	1		OG0000636	0	1	1	0	1	0
OG0000637	1	1	1	0	1	1		OG0000637	0	0	1	0	1	0
OG0000638	1	1	1	1	1	1		OG0000638	1	1	0	0	1	1
OG0000639	1	1	1	1	1	1		OG0000639	1	1	1	1	1	1
OG0000640	1	1	1	1	1	1		OG0000640	0	0	0	1	1	0
OG0000641	1	1	1	1	1	1		OG0000641	0	1	0	1	1	0
OG0000642	1	1	1	1	1	1		OG0000642	1	1	1	1	0	0
OG0000643	1	1	1	1	1	1		OG0000643	1	0	1	1	1	1
OG0000644	1	1	1	1	1	1		OG0000644	1	1	0	0	1	1
OG0000645	1	1	1	1	1	1		OG0000645	0	1	0	1	1	1
OG0000646	1	1	0	0	1	1		OG0000646	0	0	0	0	1	0
OG0000647	1	1	0	0	1	1		OG0000647	0	0	0	0	1	1
OG0000648	1	1	0	0	1	1		OG0000648	0	0	0	0	1	1
OG0000649	1	1	0	1	1	1		OG0000649	0	0	0	1	1	1
OG0000650	1	1	0	1	1	1		OG0000650	0	1	0	1	1	0
OG0000651	0	1	0	0	1	0		OG0000651	0	0	0	0	1	0
OG0000652	0	0	0	0	1	0		OG0000652	0	0	0	0	1	0
OG0000653	0	0	0	1	1	0		OG0000653	0	0	0	1	1	0
OG0000654	1	1	1	1	1	1		OG0000654	1	1	1	1	1	1
OG0000655	1	1	1	0	1	1		OG0000655	0	0	1	0	1	1
OG0000656	1	1	1	1	1	1		OG0000656	0	0	0	1	1	1
OG0000657	1	1	1	1	1	1		OG0000657	1	1	0	1	1	1
OG0000658	0	1	1	1	1	0		OG0000658	0	0	0	0	1	0
OG0000659	1	1	1	1	1	1		OG0000659	1	0	0	1	1	1
OG0000660	0	1	0	0	1	0		OG0000660	0	0	0	0	0	0
OG0000661	0	1	0	1	0	1		OG0000661	0	1	0	1	0	0
OG0000662	1	1	0	0	1	1		OG0000662	0	0	0	0	1	0
OG0000663	0	1	0	0	1	1		OG0000663	0	0	0	0	1	1
OG0000664	0	0	0	0	1	0		OG0000664	0	0	0	0	1	0
OG0000665	0	0	0	0	1	0		OG0000665	0	0	0	0	1	0
OG0000666	1	1	1	1	1	1		OG0000666	1	1	1	1	1	1
OG0000667	1	1	1	1	1	1		OG0000667	1	1	1	1	1	1
OG0000668	1	1	1	1	1	1		OG0000668	0	0	1	1	1	1
OG0000669	1	1	1	1	1	1		OG0000669	0	1	1	1	1	0
OG0000670	1	1	1	1	1	1		OG0000670	0	0	0	1	1	1
OG0000671	1	1	1	1	1	1		OG0000671	0	1	0	0	0	1
OG0000672	1	1	1	1	1	1		OG0000672	1	1	1	0	1	1
OG0000673	1	1	1	1	1	1		OG0000673	1	0	0	1	1	1
OG0000674	0	1	1	1	1	1		OG0000674	0	0	0	1	1	0
OG0000675	1	1	1	1	1	1		OG0000675	1	1	1	0	1	0
OG0000676	1	1	1	1	1	1		OG0000676	1	1	0	1	1	1
OG0000677	1	1	1	1	1	1		OG0000677	0	1	0	1	1	1
OG0000678	1	1	1	0	1	1		OG0000678	0	0	0	0	1	0
OG0000679	1	1	0	0	1	1		OG0000679	0	0	0	0	0	0
OG0000680	0	1	0	1	1	0		OG0000680	0	0	0	1	0	0
OG0000681	1	0	0	0	1	0		OG0000681	0	0	0	0	1	0
OG0000682	1	0	0	1	1	0		OG0000682	0	0	0	1	1	0
OG0000683	1	1	1	0	1	1		OG0000683	0	0	1	0	1	0
OG0000684	1	1	1	1	1	1		OG0000684	1	1	1	1	1	1
OG0000685	1	1	1	0	1	1		OG0000685	0	1	1	0	0	1
OG0000686	1	1	1	0	1	1		OG0000686	1	0	0	0	1	0
OG0000687	1	1	1	1	1	1		OG0000687	0	1	0	1	1	1
OG0000688	1	1	1	1	1	1		OG0000688	1	0	1	1	1	1
OG0000689	1	1	1	1	1	1		OG0000689	0	1	0	1	1	1
OG0000690	1	1	1	1	1	1		OG0000690	0	1	1	1	1	0
OG0000691	1	1	1	1	1	1		OG0000691	1	1	0	1	1	1
OG0000692	1	1	1	0	1	1		OG0000692	1	1	1	0	1	1
OG0000693	1	1	1	1	1	1		OG0000693	0	1	0	1	1	1
OG0000694	1	1	1	1	1	1		OG0000694	0	1	0	0	1	1
OG0000695	1	1	1	1	1	1		OG0000695	0	1	1	1	1	1
OG0000696	1	1	1	1	1	1		OG0000696	0	1	0	1	1	0
OG0000697	1	1	1	1	1	1		OG0000697	1	1	0	1	0	1
OG0000698	1	1	1	1	1	1		OG0000698	0	0	0	0	1	1
OG0000699	1	1	1	1	1	1		OG0000699	1	1	0	1	1	0
OG0000700	0	1	1	1	1	1		OG0000700	0	0	0	0	1	1
OG0000701	0	1	0	0	1	1		OG0000701	0	1	0	0	0	1
OG0000702	1	1	0	1	1	1		OG0000702	0	1	0	1	1	1
OG0000703	1	0	0	0	1	1		OG0000703	0	0	0	0	1	0
OG0000704	0	0	0	0	1	0		OG0000704	0	0	0	0	1	0
OG0000705	0	0	0	0	1	0		OG0000705	0	0	0	0	1	0
OG0000706	1	1	1	1	1	1		OG0000706	1	1	1	1	1	0
OG0000707	1	1	1	1	1	1		OG0000707	0	1	1	1	1	1
OG0000708	1	1	1	1	1	1		OG0000708	0	1	1	1	1	0
OG0000709	0	1	1	0	1	1		OG0000709	0	1	1	0	1	1
OG0000710	1	1	1	1	1	1		OG0000710	0	1	1	0	1	1
OG0000711	0	1	1	0	1	1		OG0000711	0	1	1	0	1	0
OG0000712	1	1	1	1	1	1		OG0000712	1	1	1	0	1	0
OG0000713	1	1	1	1	1	1		OG0000713	0	0	1	1	1	1
OG0000714	0	0	1	0	1	1		OG0000714	0	0	0	0	1	0
OG0000715	0	1	1	1	1	1		OG0000715	0	0	0	1	1	1
OG0000716	1	1	1	0	1	1		OG0000716	0	1	0	0	1	1
OG0000717	1	1	1	1	1	1		OG0000717	0	1	0	1	1	1
OG0000718	1	1	1	1	1	1		OG0000718	1	1	0	1	1	1
OG0000719	1	1	1	1	1	1		OG0000719	0	1	0	1	1	1
OG0000720	1	1	1	0	1	1		OG0000720	1	1	0	0	1	1
OG0000721	0	1	0	0	0	1		OG0000721	0	1	0	0	0	0
OG0000722	1	1	0	1	1	1		OG0000722	0	1	0	1	0	0
OG0000723	0	1	0	0	1	1		OG0000723	0	1	0	0	1	1
OG0000724	1	1	0	1	1	1		OG0000724	0	1	0	1	1	1
OG0000725	1	1	0	1	1	1		OG0000725	1	0	0	1	1	1
OG0000726	1	1	0	1	1	1		OG0000726	0	1	0	0	1	1
OG0000727	0	0	0	0	1	1		OG0000727	0	0	0	0	1	0
OG0000728	0	0	0	0	1	0		OG0000728	0	0	0	0	1	0
OG0000729	1	0	0	0	1	0		OG0000729	0	0	0	0	1	0
OG0000730	1	1	1	1	1	1		OG0000730	1	1	1	1	1	1
OG0000731	1	1	1	1	1	1		OG0000731	1	1	0	1	1	0
OG0000732	1	1	1	1	1	1		OG0000732	0	1	0	1	0	0
OG0000733	1	1	1	0	1	1		OG0000733	0	1	1	0	1	1
OG0000734	1	1	1	1	1	1		OG0000734	0	0	1	1	1	0
OG0000735	0	1	1	1	1	1		OG0000735	0	1	0	1	1	1
OG0000736	1	1	1	1	1	1		OG0000736	0	1	0	1	1	1
OG0000737	1	1	1	1	1	1		OG0000737	1	0	0	1	1	0
OG0000738	1	1	1	1	1	1		OG0000738	1	1	1	0	1	1
OG0000739	1	1	1	0	1	1		OG0000739	1	1	1	0	1	0
OG0000740	1	1	1	1	1	1		OG0000740	0	0	0	1	0	0
OG0000741	1	1	1	1	1	1		OG0000741	0	1	0	1	1	1
OG0000742	1	1	1	0	1	1		OG0000742	0	1	0	0	1	0
OG0000743	1	1	1	1	1	1		OG0000743	1	1	1	1	1	1
OG0000744	1	1	1	1	1	1		OG0000744	1	1	0	1	1	1
OG0000745	1	1	1	1	1	1		OG0000745	0	1	1	1	1	1
OG0000746	1	1	1	1	1	1		OG0000746	0	0	0	1	1	0
OG0000747	1	1	1	0	1	1		OG0000747	1	0	0	0	1	1
OG0000748	1	1	1	1	1	1		OG0000748	1	1	0	1	1	1
OG0000749	1	1	0	1	1	1		OG0000749	1	1	0	1	1	1
OG0000750	1	1	0	1	1	1		OG0000750	0	1	0	1	1	1
OG0000751	0	0	0	0	1	0		OG0000751	0	0	0	0	1	0
OG0000752	1	1	1	1	1	1		OG0000752	0	1	1	1	1	1
OG0000753	1	1	1	1	1	1		OG0000753	0	0	1	1	1	0
OG0000754	1	1	1	1	1	1		OG0000754	1	1	1	1	1	1
OG0000755	1	1	1	1	1	1		OG0000755	1	1	0	1	1	1
OG0000756	1	1	1	1	1	1		OG0000756	0	1	1	1	1	0
OG0000757	1	1	1	1	1	1		OG0000757	1	1	0	1	1	1
OG0000758	1	1	1	0	1	1		OG0000758	1	1	1	0	1	0
OG0000759	1	1	1	1	1	1		OG0000759	0	0	1	1	1	1
OG0000760	1	1	1	0	0	1		OG0000760	1	0	1	0	0	0
OG0000761	1	1	1	1	1	1		OG0000761	0	1	1	1	1	0
OG0000762	1	1	1	1	1	1		OG0000762	0	1	0	1	1	1
OG0000763	1	1	1	1	1	1		OG0000763	0	1	0	0	1	1
OG0000764	0	1	1	0	1	0		OG0000764	0	0	1	0	1	0
OG0000765	1	1	1	1	1	1		OG0000765	0	0	0	1	1	0
OG0000766	1	1	1	1	1	1		OG0000766	0	0	1	1	1	1
OG0000767	1	1	1	1	0	1		OG0000767	1	1	0	1	0	0
OG0000768	1	1	1	1	1	1		OG0000768	1	1	1	1	1	0
OG0000769	1	1	1	0	1	1		OG0000769	0	1	0	0	1	0
OG0000770	1	0	1	1	1	0		OG0000770	1	0	0	1	1	0
OG0000771	1	1	1	1	1	1		OG0000771	0	1	1	1	1	0
OG0000772	1	1	1	1	1	1		OG0000772	0	1	0	1	1	1
OG0000773	1	0	1	1	1	0		OG0000773	1	0	0	1	1	0
OG0000774	0	1	0	0	0	1		OG0000774	0	0	0	0	0	0
OG0000775	1	1	0	1	1	1		OG0000775	1	1	0	1	1	1
OG0000776	1	1	0	0	1	1		OG0000776	0	1	0	0	1	0
OG0000777	1	1	0	1	1	1		OG0000777	1	1	0	1	1	1
OG0000778	1	1	0	1	1	1		OG0000778	0	0	0	1	1	0
OG0000779	1	1	0	1	1	1		OG0000779	0	1	0	1	1	1
OG0000780	1	1	0	1	1	1		OG0000780	0	0	0	0	1	1
OG0000781	0	1	0	1	1	1		OG0000781	0	0	0	1	1	0
OG0000782	1	1	0	0	1	1		OG0000782	0	0	0	0	0	1
OG0000783	1	1	0	0	1	1		OG0000783	0	0	0	0	1	1
OG0000784	0	0	0	0	1	0		OG0000784	0	0	0	0	1	0
OG0000785	1	1	1	1	1	1		OG0000785	0	1	1	0	0	1
OG0000786	1	1	1	1	1	1		OG0000786	0	0	1	1	1	1
OG0000787	1	1	1	1	1	1		OG0000787	1	0	1	1	1	1
OG0000788	0	1	1	0	1	1		OG0000788	0	0	1	0	1	1
OG0000789	1	1	1	1	1	1		OG0000789	1	1	1	1	1	1
OG0000790	1	1	1	1	1	1		OG0000790	1	1	1	1	0	1
OG0000791	1	1	1	1	1	1		OG0000791	1	1	1	1	1	1
OG0000792	1	1	1	1	1	1		OG0000792	0	1	0	1	1	1
OG0000793	0	1	1	1	1	1		OG0000793	0	0	1	1	1	0
OG0000794	0	1	1	0	1	1		OG0000794	0	1	0	0	0	1
OG0000795	1	1	1	1	1	1		OG0000795	0	1	1	1	1	1
OG0000796	1	1	1	1	1	1		OG0000796	1	1	0	1	1	1
OG0000797	1	1	1	1	1	1		OG0000797	1	1	0	0	1	1
OG0000798	1	1	1	1	1	1		OG0000798	0	0	0	1	1	1
OG0000799	1	1	1	1	1	1		OG0000799	0	1	0	1	1	1
OG0000800	1	1	1	1	1	1		OG0000800	1	0	1	1	0	0
OG0000801	1	1	1	1	1	1		OG0000801	0	1	0	1	1	1
OG0000802	1	1	1	1	1	1		OG0000802	0	1	0	1	1	1
OG0000803	1	1	1	0	1	1		OG0000803	1	1	1	0	1	1
OG0000804	1	1	1	1	1	1		OG0000804	0	0	0	1	1	1
OG0000805	1	1	1	0	1	1		OG0000805	1	1	0	0	1	0
OG0000806	0	0	1	1	1	0		OG0000806	0	0	0	1	1	0
OG0000807	1	1	1	1	1	1		OG0000807	0	0	0	1	1	1
OG0000808	1	1	0	1	1	1		OG0000808	1	0	0	1	1	0
OG0000809	1	1	0	1	1	1		OG0000809	1	0	0	1	1	1
OG0000810	1	1	0	1	1	1		OG0000810	0	1	0	1	1	1
OG0000811	0	0	0	0	1	1		OG0000811	0	0	0	0	1	1
OG0000812	0	0	0	0	1	0		OG0000812	0	0	0	0	1	0
OG0000813	0	0	0	0	1	0		OG0000813	0	0	0	0	1	0
OG0000814	0	0	0	1	1	0		OG0000814	0	0	0	1	1	0
OG0000815	0	0	0	0	1	0		OG0000815	0	0	0	0	1	0
OG0000816	0	0	0	1	0	0		OG0000816	0	0	0	1	0	0
OG0000817	1	1	1	1	1	1		OG0000817	0	1	1	1	1	0
OG0000818	1	1	1	1	1	1		OG0000818	0	1	1	1	1	1
OG0000819	0	1	1	1	1	1		OG0000819	0	0	1	1	1	0
OG0000820	1	1	1	1	1	1		OG0000820	1	1	0	1	1	1
OG0000821	1	1	1	0	1	1		OG0000821	0	0	1	0	0	0
OG0000822	1	1	1	1	1	1		OG0000822	1	1	0	1	1	1
OG0000823	1	1	1	1	1	1		OG0000823	1	1	0	1	1	1
OG0000824	1	1	1	0	1	1		OG0000824	0	0	1	0	1	1
OG0000825	1	1	1	1	1	1		OG0000825	1	0	0	1	1	1
OG0000826	1	1	1	1	1	1		OG0000826	1	0	1	1	0	0
OG0000827	1	1	1	0	1	1		OG0000827	1	1	1	0	1	1
OG0000828	1	1	1	1	1	1		OG0000828	1	1	1	1	1	1
OG0000829	1	1	1	1	1	1		OG0000829	1	1	1	1	1	1
OG0000830	1	1	1	0	1	0		OG0000830	1	0	0	0	1	0
OG0000831	1	1	1	1	1	1		OG0000831	0	0	0	0	1	1
OG0000832	1	1	1	1	1	1		OG0000832	0	0	0	1	1	1
OG0000833	1	1	1	1	1	1		OG0000833	0	1	0	1	1	1
OG0000834	1	1	1	1	1	1		OG0000834	0	0	1	1	1	0
OG0000835	0	1	0	1	1	1		OG0000835	0	1	0	1	1	0
OG0000836	1	1	0	1	1	1		OG0000836	1	0	0	1	1	0
OG0000837	1	1	0	1	1	1		OG0000837	0	1	0	1	1	1
OG0000838	1	1	0	1	1	1		OG0000838	1	1	0	1	1	0
OG0000839	0	1	0	0	1	0		OG0000839	0	0	0	0	1	0
OG0000840	1	0	0	1	1	0		OG0000840	0	0	0	0	1	0
OG0000841	0	0	0	0	1	0		OG0000841	0	0	0	0	1	0
OG0000842	0	0	0	0	1	0		OG0000842	0	0	0	0	1	0
OG0000843	1	0	0	0	1	0		OG0000843	0	0	0	0	1	0
OG0000844	1	1	1	1	1	1		OG0000844	1	1	1	1	1	0
OG0000845	1	1	1	1	1	0		OG0000845	0	0	1	1	1	0
OG0000846	1	1	1	1	1	1		OG0000846	0	1	1	1	1	0
OG0000847	1	1	1	1	1	1		OG0000847	1	0	1	1	1	1
OG0000848	1	1	1	1	1	1		OG0000848	1	0	1	1	1	1
OG0000849	1	1	1	1	1	1		OG0000849	1	0	1	1	1	1
OG0000850	1	1	1	1	1	1		OG0000850	1	0	0	1	1	0
OG0000851	1	1	1	1	1	1		OG0000851	0	0	1	1	0	0
OG0000852	1	1	1	1	1	1		OG0000852	0	1	1	1	1	1
OG0000853	1	1	1	0	1	1		OG0000853	0	1	0	0	0	0
OG0000854	1	1	1	1	1	1		OG0000854	1	1	0	1	1	0
OG0000855	1	1	1	1	1	1		OG0000855	1	1	0	1	0	1
OG0000856	1	1	1	1	1	1		OG0000856	0	1	1	1	1	1
OG0000857	1	1	1	1	1	1		OG0000857	0	1	0	1	1	1
OG0000858	1	1	1	1	1	1		OG0000858	0	0	0	1	1	0
OG0000859	1	1	1	1	1	1		OG0000859	1	1	0	1	1	1
OG0000860	1	1	1	1	1	1		OG0000860	1	0	0	1	1	1
OG0000861	0	0	1	0	1	0		OG0000861	0	0	0	0	0	0
OG0000862	1	1	0	1	1	1		OG0000862	0	1	0	1	0	0
OG0000863	1	1	0	1	1	1		OG0000863	0	0	0	0	1	0
OG0000864	1	1	0	0	1	1		OG0000864	0	1	0	0	1	1
OG0000865	0	1	0	0	1	0		OG0000865	0	0	0	0	1	0
OG0000866	1	0	0	0	1	0		OG0000866	0	0	0	0	1	0
OG0000867	0	1	1	1	1	1		OG0000867	0	1	1	1	1	1
OG0000868	1	1	1	1	1	1		OG0000868	0	1	1	0	0	1
OG0000869	1	1	1	1	1	1		OG0000869	0	1	1	1	1	1
OG0000870	1	1	1	1	1	1		OG0000870	0	0	1	1	1	0
OG0000871	1	1	1	1	1	1		OG0000871	0	1	1	0	1	1
OG0000872	1	1	1	1	1	1		OG0000872	1	1	1	0	0	1
OG0000873	0	1	1	1	1	1		OG0000873	0	1	0	1	1	1
OG0000874	1	1	1	0	1	1		OG0000874	0	1	1	0	1	1
OG0000875	1	1	1	1	1	1		OG0000875	0	0	1	1	1	1
OG0000876	1	1	1	1	1	1		OG0000876	1	1	1	1	1	1
OG0000877	1	1	1	1	1	1		OG0000877	0	1	0	1	1	0
OG0000878	1	0	1	1	1	0		OG0000878	1	0	0	1	1	0
OG0000879	1	1	1	0	1	1		OG0000879	0	0	0	0	1	0
OG0000880	1	1	1	1	1	1		OG0000880	0	1	1	1	1	1
OG0000881	1	1	1	1	1	1		OG0000881	0	1	0	0	1	1
OG0000882	0	1	0	0	1	0		OG0000882	0	0	0	0	1	0
OG0000883	1	1	0	1	1	1		OG0000883	1	1	0	1	1	1
OG0000884	1	1	0	1	1	1		OG0000884	1	0	0	1	1	0
OG0000885	0	1	0	0	1	0		OG0000885	0	0	0	0	1	0
OG0000886	1	1	0	1	1	1		OG0000886	0	1	0	1	0	1
OG0000887	1	1	0	1	1	1		OG0000887	0	1	0	0	1	0
OG0000888	1	1	0	1	1	1		OG0000888	1	1	0	1	0	1
OG0000889	0	0	0	0	1	1		OG0000889	0	0	0	0	1	1
OG0000890	0	0	0	0	1	0		OG0000890	0	0	0	0	1	0
OG0000891	1	0	0	0	1	0		OG0000891	0	0	0	0	1	0
OG0000892	0	0	0	0	1	0		OG0000892	0	0	0	0	1	0
OG0000893	0	0	0	0	1	0		OG0000893	0	0	0	0	1	0
OG0000894	0	1	1	1	1	1		OG0000894	0	1	0	1	1	0
OG0000895	1	1	1	1	1	1		OG0000895	1	0	1	1	1	0
OG0000896	1	1	1	0	1	1		OG0000896	1	1	1	0	1	1
OG0000897	1	1	1	1	1	1		OG0000897	1	1	1	1	1	1
OG0000898	1	0	1	1	1	0		OG0000898	0	0	0	1	1	0
OG0000899	1	1	1	1	1	1		OG0000899	1	1	1	1	1	1
OG0000900	1	1	1	1	1	1		OG0000900	0	1	1	1	1	0
OG0000901	1	1	1	1	1	1		OG0000901	1	0	1	1	0	0
OG0000902	1	1	1	1	1	1		OG0000902	0	1	0	1	1	1
OG0000903	1	1	1	0	1	1		OG0000903	0	0	0	0	1	0
OG0000904	1	1	1	1	1	1		OG0000904	0	1	1	1	1	0
OG0000905	1	1	1	1	1	1		OG0000905	1	1	1	1	0	0
OG0000906	0	1	1	0	1	1		OG0000906	0	0	0	0	1	1
OG0000907	1	1	1	1	1	1		OG0000907	1	1	1	1	1	0
OG0000908	1	1	1	0	1	1		OG0000908	0	1	1	0	1	1
OG0000909	1	1	1	1	1	1		OG0000909	0	1	1	1	1	1
OG0000910	1	0	1	0	1	0		OG0000910	1	0	1	0	1	0
OG0000911	1	1	1	1	1	1		OG0000911	1	0	0	0	1	0
OG0000912	0	0	1	0	1	0		OG0000912	0	0	0	0	1	0
OG0000913	1	1	0	1	0	1		OG0000913	1	1	0	1	0	0
OG0000914	1	1	0	1	1	1		OG0000914	1	1	0	1	1	0
OG0000915	1	1	0	0	1	1		OG0000915	1	1	0	0	1	0
OG0000916	1	1	0	1	1	1		OG0000916	0	1	0	0	1	0
OG0000917	0	1	0	1	1	1		OG0000917	0	1	0	1	1	1
OG0000918	1	0	0	0	1	0		OG0000918	0	0	0	0	1	0
OG0000919	1	1	1	1	1	1		OG0000919	1	0	1	1	1	0
OG0000920	1	1	1	0	1	1		OG0000920	1	1	1	0	0	1
OG0000921	0	0	1	0	1	1		OG0000921	0	0	1	0	1	0
OG0000922	1	1	1	1	1	1		OG0000922	1	1	1	1	0	1
OG0000923	1	1	1	1	1	1		OG0000923	0	1	0	1	1	1
OG0000924	1	1	1	0	1	1		OG0000924	0	1	0	0	1	1
OG0000925	1	1	1	1	1	1		OG0000925	0	1	0	1	1	0
OG0000926	1	1	1	1	1	1		OG0000926	0	0	0	1	1	0
OG0000927	1	1	1	0	1	1		OG0000927	0	0	1	0	1	0
OG0000928	1	1	1	1	1	1		OG0000928	0	1	1	1	0	1
OG0000929	1	1	1	1	1	1		OG0000929	0	1	1	1	0	0
OG0000930	1	1	1	1	1	1		OG0000930	0	1	1	1	1	1
OG0000931	1	1	1	1	1	1		OG0000931	1	1	0	1	1	1
OG0000932	1	1	1	1	1	1		OG0000932	0	1	1	1	1	1
OG0000933	0	1	1	1	1	1		OG0000933	0	1	1	1	1	1
OG0000934	1	1	1	1	1	1		OG0000934	0	1	0	1	1	1
OG0000935	1	1	1	1	1	1		OG0000935	1	1	1	1	1	1
OG0000936	1	1	1	1	1	1		OG0000936	1	0	0	1	1	0
OG0000937	1	1	1	1	1	1		OG0000937	1	1	0	1	1	1
OG0000938	1	0	1	0	1	0		OG0000938	0	0	0	0	1	0
OG0000939	1	1	0	1	1	1		OG0000939	1	0	0	0	1	0
OG0000940	1	1	0	1	1	0		OG0000940	0	1	0	0	1	0
OG0000941	1	1	0	1	1	1		OG0000941	0	1	0	1	1	1
OG0000942	1	1	0	1	1	1		OG0000942	0	1	0	1	0	0
OG0000943	1	1	0	1	1	1		OG0000943	0	1	0	1	1	1
OG0000944	0	1	0	0	1	0		OG0000944	0	1	0	0	1	0
OG0000945	1	1	0	0	1	1		OG0000945	0	1	0	0	1	0
OG0000946	1	1	0	1	1	1		OG0000946	0	0	0	1	1	0
OG0000947	1	1	0	1	1	0		OG0000947	0	0	0	0	1	0
OG0000948	1	1	0	1	1	0		OG0000948	0	0	0	0	1	0
OG0000949	1	1	0	1	1	1		OG0000949	0	0	0	0	1	1
OG0000950	0	0	0	1	1	1		OG0000950	0	0	0	1	1	0
OG0000951	0	0	0	0	1	1		OG0000951	0	0	0	0	1	0
OG0000952	0	0	0	0	1	0		OG0000952	0	0	0	0	1	0
OG0000953	0	0	0	0	1	0		OG0000953	0	0	0	0	1	0
OG0000954	1	1	1	1	1	1		OG0000954	0	0	1	1	1	0
OG0000955	1	1	1	1	0	1		OG0000955	1	1	1	1	0	1
OG0000956	1	1	1	1	1	1		OG0000956	1	0	1	1	0	0
OG0000957	1	1	1	1	1	1		OG0000957	0	1	1	1	0	1
OG0000958	1	1	1	1	1	1		OG0000958	0	1	0	1	1	1
OG0000959	1	1	1	0	1	1		OG0000959	0	0	0	0	1	0
OG0000960	1	1	1	0	1	1		OG0000960	0	1	1	0	1	1
OG0000961	1	1	1	1	1	1		OG0000961	0	0	1	1	1	0
OG0000962	1	1	1	1	1	1		OG0000962	0	1	0	1	1	1
OG0000963	1	1	1	1	1	1		OG0000963	0	0	1	1	1	1
OG0000964	1	1	1	0	1	1		OG0000964	0	1	1	0	1	0
OG0000965	1	1	1	1	1	1		OG0000965	1	1	0	1	1	0
OG0000966	1	1	1	1	1	1		OG0000966	1	1	1	0	1	1
OG0000967	1	1	1	1	1	1		OG0000967	0	1	0	1	1	1
OG0000968	1	1	1	0	1	1		OG0000968	1	1	1	0	1	0
OG0000969	1	1	1	1	1	1		OG0000969	1	1	1	1	1	0
OG0000970	1	1	1	1	1	1		OG0000970	1	0	0	1	1	1
OG0000971	1	1	1	0	1	1		OG0000971	1	0	0	0	1	0
OG0000972	1	1	0	1	1	1		OG0000972	0	1	0	1	1	1
OG0000973	1	1	0	1	1	1		OG0000973	0	0	0	1	1	0
OG0000974	1	1	0	0	1	1		OG0000974	0	1	0	0	1	1
OG0000975	1	1	0	1	1	1		OG0000975	1	0	0	1	1	1
OG0000976	1	1	0	1	0	0		OG0000976	1	1	0	0	0	0
OG0000977	1	1	0	1	1	1		OG0000977	1	1	0	1	1	1
OG0000978	0	1	0	1	1	0		OG0000978	0	1	0	1	1	0
OG0000979	0	0	0	0	1	0		OG0000979	0	0	0	0	1	0
OG0000980	1	0	0	0	1	0		OG0000980	0	0	0	0	1	0
OG0000981	0	1	1	0	1	1		OG0000981	0	0	1	0	1	0
OG0000982	1	1	1	1	1	1		OG0000982	1	1	1	1	1	1
OG0000983	0	1	1	0	1	1		OG0000983	0	1	1	0	1	1
OG0000984	1	1	1	1	0	1		OG0000984	1	1	1	1	0	1
OG0000985	1	1	1	1	1	1		OG0000985	0	1	1	1	0	1
OG0000986	1	1	1	1	1	1		OG0000986	0	1	0	1	1	0
OG0000987	1	1	1	1	1	1		OG0000987	0	0	1	1	1	0
OG0000988	1	1	1	1	1	1		OG0000988	0	1	0	1	1	1
OG0000989	1	0	1	1	1	1		OG0000989	1	0	1	1	1	0
OG0000990	1	1	1	1	1	1		OG0000990	1	1	1	1	1	1
OG0000991	1	1	1	0	1	1		OG0000991	0	1	0	0	1	1
OG0000992	1	1	1	1	1	1		OG0000992	0	1	1	1	1	1
OG0000993	1	1	1	1	1	1		OG0000993	0	1	1	1	1	0
OG0000994	1	1	1	1	1	1		OG0000994	0	0	0	1	0	0
OG0000995	1	1	1	1	1	1		OG0000995	0	1	0	1	1	0
OG0000996	1	1	1	1	1	1		OG0000996	1	1	1	1	1	1
OG0000997	1	1	1	0	1	1		OG0000997	0	1	0	0	1	0
OG0000998	1	1	1	1	1	1		OG0000998	0	1	0	1	1	1
OG0000999	1	1	1	1	1	1		OG0000999	0	0	0	1	1	0
OG0001000	1	1	1	1	1	0		OG0001000	0	0	1	1	1	0
OG0001001	1	1	1	1	1	1		OG0001001	1	0	0	1	1	1
OG0001002	1	1	1	1	1	1		OG0001002	0	0	0	1	1	1
OG0001003	1	1	1	0	1	1		OG0001003	0	1	1	0	1	1
OG0001004	1	1	1	1	1	1		OG0001004	0	0	0	1	1	1
OG0001005	1	1	1	1	1	1		OG0001005	0	1	0	1	1	1
OG0001006	1	1	0	1	1	0		OG0001006	0	0	0	0	1	0
OG0001007	1	1	0	1	1	1		OG0001007	1	0	0	1	1	0
OG0001008	1	1	0	0	1	1		OG0001008	0	1	0	0	1	0
OG0001009	1	1	0	1	1	1		OG0001009	0	1	0	1	1	0
OG0001010	1	1	0	1	1	1		OG0001010	1	0	0	1	1	1
OG0001011	1	1	0	1	1	1		OG0001011	0	1	0	1	1	0
OG0001012	1	1	0	0	1	1		OG0001012	0	1	0	0	1	0
OG0001013	0	1	0	0	1	1		OG0001013	0	1	0	0	1	0
OG0001014	0	1	0	1	1	0		OG0001014	0	1	0	1	1	0
OG0001015	1	1	0	0	1	0		OG0001015	0	0	0	0	1	0
OG0001016	1	1	0	1	1	1		OG0001016	1	1	0	1	1	1
OG0001017	0	1	0	0	1	0		OG0001017	0	0	0	0	1	0
OG0001018	0	0	0	0	1	0		OG0001018	0	0	0	0	1	0
OG0001019	1	0	0	1	1	0		OG0001019	0	0	0	1	1	0
OG0001020	0	0	0	1	0	0		OG0001020	0	0	0	1	0	0
OG0001021	1	1	1	0	1	1		OG0001021	0	1	1	0	1	1
OG0001022	1	1	1	1	1	1		OG0001022	1	1	1	1	1	1
OG0001023	1	1	1	1	1	1		OG0001023	1	0	1	1	1	1
OG0001024	1	1	1	1	1	1		OG0001024	1	1	1	1	0	0
OG0001025	1	1	1	1	1	1		OG0001025	0	1	1	1	0	1
OG0001026	1	1	1	0	1	1		OG0001026	1	1	0	0	1	1
OG0001027	1	1	1	0	1	1		OG0001027	1	1	1	0	0	1
OG0001028	1	1	1	1	0	1		OG0001028	1	1	0	1	0	1
OG0001029	1	1	1	1	1	1		OG0001029	1	1	0	1	1	1
OG0001030	1	1	1	1	1	0		OG0001030	1	0	0	1	1	0
OG0001031	1	1	1	1	1	1		OG0001031	0	1	1	1	1	1
OG0001032	1	1	1	1	1	1		OG0001032	0	1	1	1	1	1
OG0001033	1	1	1	0	1	1		OG0001033	0	1	0	0	1	1
OG0001034	0	1	1	1	1	1		OG0001034	0	1	1	1	1	1
OG0001035	0	0	1	0	1	0		OG0001035	0	0	0	0	1	0
OG0001036	1	1	1	1	1	1		OG0001036	0	1	1	1	1	1
OG0001037	1	1	1	1	1	1		OG0001037	1	0	0	1	0	1
OG0001038	1	1	1	1	1	1		OG0001038	1	1	0	1	1	0
OG0001039	0	1	1	1	1	1		OG0001039	0	1	0	0	1	1
OG0001040	0	1	1	0	1	1		OG0001040	0	1	1	0	1	0
OG0001041	1	1	1	1	1	1		OG0001041	0	0	0	0	1	1
OG0001042	1	1	1	1	1	1		OG0001042	0	1	0	1	1	1
OG0001043	1	1	1	1	1	1		OG0001043	0	1	1	1	1	1
OG0001044	1	1	1	1	1	1		OG0001044	0	1	0	1	1	1
OG0001045	1	1	1	1	1	1		OG0001045	1	1	0	1	1	1
OG0001046	1	1	1	1	1	1		OG0001046	0	1	0	1	0	0
OG0001047	1	1	1	0	1	1		OG0001047	1	1	1	0	1	1
OG0001048	1	1	1	0	1	1		OG0001048	0	1	0	0	1	1
OG0001049	1	1	1	1	1	1		OG0001049	1	1	0	1	1	1
OG0001050	1	1	1	0	1	1		OG0001050	0	1	0	0	1	0
OG0001051	1	1	1	1	1	1		OG0001051	0	1	0	1	1	0
OG0001052	1	1	1	1	1	1		OG0001052	0	1	0	1	1	1
OG0001053	1	1	1	0	1	1		OG0001053	0	0	0	0	1	1
OG0001054	1	1	1	1	1	1		OG0001054	0	1	0	1	1	0
OG0001055	1	1	1	1	1	1		OG0001055	1	1	0	1	1	1
OG0001056	0	1	0	1	0	1		OG0001056	0	1	0	1	0	0
OG0001057	1	1	0	1	1	1		OG0001057	1	1	0	1	1	1
OG0001058	1	1	0	0	1	1		OG0001058	0	1	0	0	1	1
OG0001059	1	1	0	1	1	1		OG0001059	0	1	0	1	1	0
OG0001060	1	1	0	0	1	1		OG0001060	0	1	0	0	1	1
OG0001061	1	1	0	0	1	1		OG0001061	0	0	0	0	1	0
OG0001062	0	0	0	0	1	0		OG0001062	0	0	0	0	1	0
OG0001063	0	0	0	0	1	0		OG0001063	0	0	0	0	1	0
OG0001064	1	0	1	0	1	1		OG0001064	0	0	1	0	1	1
OG0001065	1	1	1	1	1	1		OG0001065	1	1	1	1	1	1
OG0001066	1	1	1	1	1	1		OG0001066	0	1	1	1	1	0
OG0001067	1	0	1	1	1	1		OG0001067	1	0	1	1	0	0
OG0001068	1	1	1	1	1	1		OG0001068	1	1	0	1	0	1
OG0001069	1	1	1	1	1	1		OG0001069	1	1	1	1	1	0
OG0001070	1	1	1	1	1	1		OG0001070	1	1	1	1	1	1
OG0001071	1	1	1	0	1	1		OG0001071	0	0	1	0	1	0
OG0001072	1	1	1	0	1	1		OG0001072	0	0	0	0	1	0
OG0001073	1	1	1	1	1	1		OG0001073	1	0	0	1	1	0
OG0001074	1	1	1	1	1	1		OG0001074	0	0	1	1	1	1
OG0001075	1	1	1	1	1	1		OG0001075	1	1	1	1	1	0
OG0001076	1	1	1	1	1	1		OG0001076	0	1	1	1	0	1
OG0001077	1	1	1	1	1	1		OG0001077	1	1	0	1	1	0
OG0001078	0	1	1	0	1	1		OG0001078	0	0	1	0	1	0
OG0001079	1	1	1	1	1	1		OG0001079	0	0	0	1	1	0
OG0001080	1	1	1	1	1	1		OG0001080	1	1	0	1	1	1
OG0001081	1	1	1	1	1	1		OG0001081	1	1	0	1	0	0
OG0001082	1	1	1	1	1	1		OG0001082	0	1	0	0	1	1
OG0001083	1	1	1	1	1	1		OG0001083	0	0	1	1	1	1
OG0001084	1	1	1	1	1	1		OG0001084	0	1	0	1	1	0
OG0001085	1	1	1	1	1	1		OG0001085	0	0	0	1	1	1
OG0001086	1	1	1	1	1	1		OG0001086	0	1	0	1	1	1
OG0001087	1	1	1	0	1	1		OG0001087	0	1	0	0	1	1
OG0001088	1	1	1	1	1	1		OG0001088	0	1	0	0	1	1
OG0001089	1	1	1	1	1	1		OG0001089	0	1	0	1	1	1
OG0001090	0	0	1	0	1	0		OG0001090	0	0	0	0	1	0
OG0001091	1	1	1	1	1	1		OG0001091	0	0	0	1	1	1
OG0001092	1	1	1	0	1	1		OG0001092	0	1	0	0	1	1
OG0001093	0	0	1	0	1	0		OG0001093	0	0	0	0	0	0
OG0001094	1	1	1	1	1	1		OG0001094	0	0	0	1	1	1
OG0001095	1	1	1	1	1	1		OG0001095	0	1	0	1	1	0
OG0001096	1	1	1	1	1	1		OG0001096	1	0	0	1	1	1
OG0001097	1	1	1	1	1	1		OG0001097	0	1	0	1	1	1
OG0001098	1	1	1	0	1	1		OG0001098	0	1	1	0	1	1
OG0001099	0	1	0	0	1	0		OG0001099	0	1	0	0	1	0
OG0001100	1	1	0	1	1	1		OG0001100	0	0	0	1	1	1
OG0001101	1	1	0	0	1	1		OG0001101	0	1	0	0	1	1
OG0001102	1	1	0	1	1	1		OG0001102	0	1	0	1	1	1
OG0001103	1	1	0	0	1	1		OG0001103	0	1	0	0	1	1
OG0001104	0	1	0	0	1	1		OG0001104	0	1	0	0	0	0
OG0001105	1	1	0	0	1	1		OG0001105	1	0	0	0	1	0
OG0001106	1	1	0	0	1	1		OG0001106	0	1	0	0	1	0
OG0001107	0	0	0	0	1	0		OG0001107	0	0	0	0	1	0
OG0001108	1	0	0	0	1	0		OG0001108	0	0	0	0	1	0
OG0001109	0	0	0	0	1	0		OG0001109	0	0	0	0	0	0
OG0001110	1	1	1	0	1	1		OG0001110	1	1	1	0	1	1
OG0001111	1	1	1	1	1	1		OG0001111	1	1	1	1	1	0
OG0001112	1	1	1	1	1	1		OG0001112	0	1	1	1	1	0
OG0001113	1	1	1	1	1	0		OG0001113	0	0	0	1	1	0
OG0001114	1	1	1	1	1	1		OG0001114	0	1	1	1	0	1
OG0001115	1	1	1	1	1	1		OG0001115	0	0	0	1	0	0
OG0001116	0	1	1	1	1	1		OG0001116	0	1	0	1	0	1
OG0001117	1	1	1	0	1	1		OG0001117	1	1	1	0	0	1
OG0001118	1	1	1	1	1	1		OG0001118	1	1	1	1	1	1
OG0001119	0	1	1	0	1	1		OG0001119	0	1	1	0	1	1
OG0001120	1	1	1	1	1	1		OG0001120	1	1	0	1	1	1
OG0001121	1	1	1	1	1	1		OG0001121	1	0	0	0	1	0
OG0001122	1	1	1	1	1	1		OG0001122	1	0	1	1	0	1
OG0001123	1	1	1	1	1	1		OG0001123	0	0	1	1	1	1
OG0001124	1	1	1	1	1	1		OG0001124	1	1	1	1	0	0
OG0001125	0	1	1	1	1	1		OG0001125	0	1	0	1	1	1
OG0001126	1	1	1	1	1	1		OG0001126	0	1	0	1	1	0
OG0001127	1	1	1	1	1	1		OG0001127	1	1	0	1	0	1
OG0001128	1	0	1	1	1	0		OG0001128	0	0	0	1	1	0
OG0001129	1	1	1	1	1	1		OG0001129	1	0	0	1	1	1
OG0001130	1	1	1	1	1	1		OG0001130	0	1	1	1	1	1
OG0001131	1	1	1	0	1	1		OG0001131	0	1	0	0	1	1
OG0001132	1	1	1	1	1	1		OG0001132	0	1	0	1	1	1
OG0001133	1	1	1	1	1	1		OG0001133	1	1	0	1	1	1
OG0001134	0	1	1	0	1	0		OG0001134	0	0	1	0	1	0
OG0001135	1	1	1	1	1	1		OG0001135	1	1	0	1	1	1
OG0001136	0	0	1	1	1	1		OG0001136	0	0	0	1	0	0
OG0001137	0	0	1	0	1	0		OG0001137	0	0	0	0	1	0
OG0001138	0	1	0	0	0	1		OG0001138	0	1	0	0	0	0
OG0001139	1	1	0	1	1	1		OG0001139	0	1	0	1	1	1
OG0001140	1	1	0	1	1	1		OG0001140	0	1	0	1	1	1
OG0001141	1	1	0	0	1	1		OG0001141	1	0	0	0	1	1
OG0001142	1	1	0	1	1	1		OG0001142	0	1	0	1	1	1
OG0001143	0	1	0	0	1	0		OG0001143	0	0	0	0	1	0
OG0001144	1	1	0	0	1	1		OG0001144	1	0	0	0	1	0
OG0001145	0	0	0	0	1	1		OG0001145	0	0	0	0	1	0
OG0001146	0	0	0	0	1	0		OG0001146	0	0	0	0	1	0
OG0001147	1	1	1	1	1	1		OG0001147	1	1	1	1	1	1
OG0001148	1	1	1	1	1	1		OG0001148	0	0	1	0	1	1
OG0001149	1	1	1	1	1	1		OG0001149	1	1	0	1	1	0
OG0001150	1	1	1	1	1	1		OG0001150	0	1	1	1	1	1
OG0001151	1	1	1	0	1	1		OG0001151	0	1	0	0	1	1
OG0001152	1	1	1	1	1	1		OG0001152	0	1	1	1	1	1
OG0001153	1	1	1	1	1	1		OG0001153	1	0	0	1	1	1
OG0001154	1	1	1	1	1	1		OG0001154	0	0	0	1	1	1
OG0001155	1	1	1	1	1	1		OG0001155	1	1	1	0	1	0
OG0001156	1	1	1	1	1	1		OG0001156	0	1	0	0	1	1
OG0001157	1	1	1	1	1	1		OG0001157	0	1	0	1	0	1
OG0001158	1	1	1	0	0	1		OG0001158	1	1	1	0	0	1
OG0001159	1	1	1	1	1	1		OG0001159	0	0	1	1	1	1
OG0001160	1	1	1	1	1	1		OG0001160	0	0	0	1	1	1
OG0001161	1	1	1	1	1	1		OG0001161	1	0	1	1	1	1
OG0001162	1	1	1	1	1	1		OG0001162	0	1	0	1	1	0
OG0001163	1	1	1	1	1	1		OG0001163	1	1	1	1	0	1
OG0001164	1	1	1	1	1	1		OG0001164	1	1	1	1	0	1
OG0001165	1	1	1	1	1	1		OG0001165	0	1	0	1	1	0
OG0001166	1	1	1	1	1	1		OG0001166	0	1	0	1	1	1
OG0001167	1	1	1	1	1	1		OG0001167	0	1	0	1	1	1
OG0001168	1	1	1	1	1	1		OG0001168	1	0	1	0	1	0
OG0001169	1	1	1	1	1	1		OG0001169	0	1	0	1	1	1
OG0001170	1	1	1	1	1	1		OG0001170	0	1	0	1	0	1
OG0001171	1	1	1	1	1	1		OG0001171	0	1	1	0	0	1
OG0001172	1	1	1	1	0	1		OG0001172	0	0	0	1	0	1
OG0001173	1	1	1	1	1	1		OG0001173	0	1	0	0	1	0
OG0001174	1	1	1	0	1	1		OG0001174	1	1	0	0	0	1
OG0001175	1	1	1	1	1	1		OG0001175	0	0	0	1	1	0
OG0001176	1	1	1	0	1	1		OG0001176	1	0	0	0	1	0
OG0001177	1	1	1	1	1	1		OG0001177	0	1	0	1	1	0
OG0001178	1	1	1	1	1	1		OG0001178	0	1	0	1	1	1
OG0001179	1	1	1	0	1	1		OG0001179	0	1	0	0	1	1
OG0001180	1	1	0	1	1	1		OG0001180	1	1	0	0	1	1
OG0001181	1	1	0	1	1	1		OG0001181	1	0	0	1	0	1
OG0001182	0	1	0	1	1	1		OG0001182	0	1	0	0	1	0
OG0001183	1	1	0	1	1	1		OG0001183	1	1	0	1	1	1
OG0001184	0	1	0	1	1	1		OG0001184	0	0	0	0	1	0
OG0001185	1	1	0	1	1	1		OG0001185	0	1	0	1	1	1
OG0001186	1	1	0	0	0	1		OG0001186	1	1	0	0	0	1
OG0001187	1	1	0	0	1	0		OG0001187	0	0	0	0	1	0
OG0001188	1	1	0	1	1	1		OG0001188	1	0	0	1	1	0
OG0001189	0	1	0	0	1	1		OG0001189	0	0	0	0	1	0
OG0001190	1	0	0	0	1	1		OG0001190	1	0	0	0	1	0
OG0001191	0	0	0	0	1	0		OG0001191	0	0	0	0	1	0
OG0001192	0	0	0	0	1	0		OG0001192	0	0	0	0	1	0
OG0001193	0	0	0	0	1	0		OG0001193	0	0	0	0	1	0
OG0001194	1	0	0	0	1	0		OG0001194	1	0	0	0	1	0
OG0001195	1	0	0	0	1	0		OG0001195	0	0	0	0	1	0
OG0001196	0	0	0	0	1	0		OG0001196	0	0	0	0	1	0
OG0001197	0	0	0	0	1	0		OG0001197	0	0	0	0	1	0
OG0001198	1	1	1	1	1	1		OG0001198	1	1	1	1	1	0
OG0001199	1	1	1	1	0	1		OG0001199	1	1	0	1	0	1
OG0001200	0	1	1	0	1	1		OG0001200	0	1	1	0	1	1
OG0001201	1	1	1	1	0	1		OG0001201	1	1	1	1	0	1
OG0001202	1	1	1	1	1	1		OG0001202	1	1	1	1	1	0
OG0001203	1	1	1	1	1	1		OG0001203	0	0	0	1	1	0
OG0001204	1	1	1	1	1	1		OG0001204	0	1	0	1	1	1
OG0001205	1	1	1	1	1	1		OG0001205	0	0	1	1	1	1
OG0001206	1	1	1	1	1	1		OG0001206	0	0	0	0	1	0
OG0001207	1	1	1	1	1	1		OG0001207	0	0	1	1	1	1
OG0001208	1	1	1	1	1	1		OG0001208	0	1	1	1	1	1
OG0001209	1	0	1	0	1	0		OG0001209	0	0	0	0	1	0
OG0001210	1	1	1	1	1	1		OG0001210	1	1	1	1	1	1
OG0001211	1	1	1	1	1	1		OG0001211	0	1	1	1	1	1
OG0001212	0	1	1	1	1	1		OG0001212	0	1	0	1	0	0
OG0001213	1	1	1	1	1	1		OG0001213	1	0	0	1	0	1
OG0001214	1	1	1	1	1	1		OG0001214	0	1	1	1	1	1
OG0001215	1	1	1	0	1	1		OG0001215	0	1	1	0	1	1
OG0001216	1	1	1	1	1	1		OG0001216	0	1	0	1	0	1
OG0001217	1	1	1	1	1	1		OG0001217	1	1	1	1	0	1
OG0001218	1	1	1	0	0	1		OG0001218	1	1	0	0	0	0
OG0001219	0	1	1	1	1	1		OG0001219	0	1	0	1	0	0
OG0001220	1	1	1	0	1	1		OG0001220	0	1	0	0	0	0
OG0001221	1	1	1	1	1	1		OG0001221	1	1	0	0	1	0
OG0001222	1	1	1	1	1	1		OG0001222	1	0	0	0	1	0
OG0001223	1	1	1	1	1	1		OG0001223	0	0	0	1	0	1
OG0001224	1	1	1	1	1	1		OG0001224	0	1	1	1	1	1
OG0001225	1	1	1	1	1	1		OG0001225	0	1	0	1	1	1
OG0001226	0	1	1	1	1	1		OG0001226	0	1	0	0	1	1
OG0001227	1	1	1	1	1	1		OG0001227	1	1	1	1	1	1
OG0001228	0	1	0	1	1	0		OG0001228	0	0	0	0	1	0
OG0001229	1	1	0	1	1	0		OG0001229	0	1	0	1	1	0
OG0001230	1	1	0	1	1	1		OG0001230	0	1	0	1	0	1
OG0001231	1	1	0	1	1	1		OG0001231	0	1	0	1	1	0
OG0001232	1	1	0	1	1	1		OG0001232	1	1	0	1	1	1
OG0001233	1	1	0	1	1	1		OG0001233	0	1	0	1	1	1
OG0001234	1	1	0	1	1	1		OG0001234	1	1	0	0	0	1
OG0001235	0	1	0	0	1	0		OG0001235	0	0	0	0	1	0
OG0001236	1	1	0	0	1	1		OG0001236	1	1	0	0	1	1
OG0001237	0	1	0	0	1	0		OG0001237	0	1	0	0	1	0
OG0001238	0	1	0	1	1	1		OG0001238	0	0	0	1	1	0
OG0001239	1	0	0	0	1	0		OG0001239	1	0	0	0	1	0
OG0001240	0	0	0	0	1	0		OG0001240	0	0	0	0	1	0
OG0001241	0	0	0	0	1	0		OG0001241	0	0	0	0	1	0
OG0001242	0	0	1	0	1	1		OG0001242	0	0	1	0	1	0
OG0001243	1	1	1	0	1	1		OG0001243	1	1	1	0	1	0
OG0001244	1	1	1	1	1	1		OG0001244	1	1	1	1	1	1
OG0001245	1	1	1	1	1	1		OG0001245	1	1	1	1	1	1
OG0001246	1	1	1	1	1	1		OG0001246	0	1	1	0	0	0
OG0001247	1	1	1	1	1	1		OG0001247	0	0	0	1	1	1
OG0001248	1	1	1	1	1	1		OG0001248	1	1	1	1	0	1
OG0001249	1	1	1	0	1	1		OG0001249	0	1	1	0	1	1
OG0001250	1	1	1	1	1	1		OG0001250	1	1	1	1	1	1
OG0001251	1	1	1	1	0	1		OG0001251	0	1	1	1	0	1
OG0001252	1	1	1	1	1	1		OG0001252	0	1	1	1	1	1
OG0001253	1	1	1	1	1	1		OG0001253	0	1	0	1	1	0
OG0001254	1	1	1	0	1	1		OG0001254	0	0	0	0	0	1
OG0001255	0	1	1	0	0	1		OG0001255	0	1	1	0	0	1
OG0001256	1	1	1	1	1	1		OG0001256	0	0	0	0	0	1
OG0001257	1	1	1	1	1	1		OG0001257	1	0	0	1	1	0
OG0001258	1	1	1	0	1	1		OG0001258	0	1	0	0	1	1
OG0001259	1	1	1	1	1	1		OG0001259	1	0	0	0	1	0
OG0001260	1	1	1	1	1	1		OG0001260	0	1	0	0	1	0
OG0001261	1	1	1	1	1	1		OG0001261	0	1	0	1	1	1
OG0001262	1	0	1	1	1	0		OG0001262	0	0	0	1	1	0
OG0001263	0	1	1	1	1	1		OG0001263	0	1	0	1	0	0
OG0001264	1	1	1	1	1	1		OG0001264	0	1	0	1	1	1
OG0001265	1	1	1	1	1	1		OG0001265	0	1	0	0	1	0
OG0001266	1	1	1	1	1	1		OG0001266	0	1	0	1	1	1
OG0001267	0	1	1	1	1	1		OG0001267	0	1	0	0	0	0
OG0001268	0	1	1	1	1	1		OG0001268	0	1	1	1	0	1
OG0001269	0	1	0	0	1	0		OG0001269	0	0	0	0	1	0
OG0001270	0	1	0	0	1	0		OG0001270	0	1	0	0	0	0
OG0001271	0	1	0	0	1	0		OG0001271	0	0	0	0	1	0
OG0001272	1	1	0	1	1	1		OG0001272	0	1	0	1	1	1
OG0001273	1	1	0	1	1	1		OG0001273	1	0	0	1	0	0
OG0001274	1	1	0	1	0	1		OG0001274	1	1	0	1	0	1
OG0001275	0	1	0	1	1	1		OG0001275	0	0	0	0	1	0
OG0001276	1	1	0	0	1	0		OG0001276	0	0	0	0	1	0
OG0001277	1	1	0	1	1	1		OG0001277	0	1	0	1	1	0
OG0001278	1	1	0	0	1	1		OG0001278	1	0	0	0	1	1
OG0001279	1	1	0	1	1	1		OG0001279	0	1	0	1	0	1
OG0001280	1	1	0	1	1	1		OG0001280	0	0	0	1	1	1
OG0001281	0	0	0	0	1	0		OG0001281	0	0	0	0	1	0
OG0001282	1	0	0	1	1	0		OG0001282	1	0	0	0	1	0
OG0001283	1	0	0	1	1	0		OG0001283	0	0	0	0	1	0
OG0001284	0	0	0	0	1	0		OG0001284	0	0	0	0	1	0
OG0001285	0	0	0	0	1	0		OG0001285	0	0	0	0	1	0
OG0001286	1	0	0	0	1	0		OG0001286	1	0	0	0	0	0
OG0001287	0	0	0	0	1	0		OG0001287	0	0	0	0	1	0
OG0001288	1	1	1	1	1	1		OG0001288	1	1	1	1	1	1
OG0001289	1	1	1	1	1	1		OG0001289	0	0	1	1	1	0
OG0001290	1	1	1	1	1	1		OG0001290	0	1	1	1	1	1
OG0001291	1	1	1	1	1	1		OG0001291	1	1	1	1	1	1
OG0001292	0	1	1	1	1	1		OG0001292	0	0	1	1	1	1
OG0001293	1	1	1	1	1	1		OG0001293	0	1	1	1	1	1
OG0001294	1	1	1	1	1	1		OG0001294	0	1	1	1	0	1
OG0001295	1	1	1	1	1	1		OG0001295	0	1	1	1	1	1
OG0001296	1	1	1	1	1	1		OG0001296	0	1	0	1	1	0
OG0001297	1	1	1	1	1	1		OG0001297	1	0	1	1	0	0
OG0001298	1	1	1	1	1	1		OG0001298	0	1	1	1	1	1
OG0001299	1	1	1	1	1	1		OG0001299	0	1	0	1	1	1
OG0001300	1	1	1	0	1	1		OG0001300	0	1	0	0	0	1
OG0001301	1	1	1	0	1	1		OG0001301	1	0	1	0	1	0
OG0001302	1	1	1	1	1	1		OG0001302	0	1	1	1	1	1
OG0001303	1	1	1	1	1	1		OG0001303	0	0	0	1	1	0
OG0001304	1	1	1	1	1	1		OG0001304	1	1	0	0	1	1
OG0001305	1	1	1	1	1	1		OG0001305	0	1	0	1	1	1
OG0001306	1	1	1	1	1	1		OG0001306	0	1	1	1	1	1
OG0001307	1	1	1	0	1	1		OG0001307	0	1	1	0	1	1
OG0001308	1	1	1	1	1	1		OG0001308	0	0	0	1	0	0
OG0001309	1	1	1	1	1	1		OG0001309	1	1	0	1	0	1
OG0001310	1	1	1	1	1	1		OG0001310	0	0	1	1	1	0
OG0001311	1	1	1	1	1	1		OG0001311	1	1	1	1	1	1
OG0001312	1	1	1	1	1	1		OG0001312	0	0	0	1	1	1
OG0001313	1	1	1	1	1	1		OG0001313	0	0	0	1	1	1
OG0001314	0	1	1	0	1	1		OG0001314	0	0	0	0	1	1
OG0001315	1	1	1	1	1	1		OG0001315	1	1	1	1	1	1
OG0001316	1	1	1	1	1	1		OG0001316	0	1	1	1	0	0
OG0001317	1	1	1	0	1	1		OG0001317	0	0	1	0	1	1
OG0001318	1	1	1	1	1	1		OG0001318	0	1	0	1	0	0
OG0001319	1	1	1	1	1	1		OG0001319	1	1	0	1	1	0
OG0001320	1	0	1	0	1	1		OG0001320	1	0	0	0	1	1
OG0001321	1	1	1	1	1	1		OG0001321	1	1	1	0	1	0
OG0001322	1	1	1	1	1	1		OG0001322	0	1	0	0	1	0
OG0001323	1	1	1	1	0	1		OG0001323	0	1	0	0	0	1
OG0001324	1	1	1	1	1	1		OG0001324	1	1	0	1	0	0
OG0001325	1	1	1	1	1	1		OG0001325	1	1	1	1	0	1
OG0001326	1	1	1	1	1	1		OG0001326	0	0	0	1	1	1
OG0001327	1	1	1	0	1	1		OG0001327	1	0	0	0	1	1
OG0001328	1	1	1	1	1	1		OG0001328	0	0	0	0	1	1
OG0001329	1	0	1	1	1	0		OG0001329	1	0	0	1	1	0
OG0001330	0	1	1	0	0	1		OG0001330	0	1	0	0	0	1
OG0001331	1	1	1	0	1	1		OG0001331	0	0	1	0	1	1
OG0001332	1	1	1	1	1	1		OG0001332	0	1	0	1	1	1
OG0001333	1	1	1	1	1	1		OG0001333	0	1	0	0	1	0
OG0001334	1	1	1	1	1	1		OG0001334	0	0	0	1	0	1
OG0001335	1	1	1	1	1	1		OG0001335	0	1	0	1	1	1
OG0001336	1	1	1	1	1	1		OG0001336	1	1	1	1	0	1
OG0001337	0	1	1	1	0	1		OG0001337	0	1	0	1	0	1
OG0001338	0	1	0	0	1	0		OG0001338	0	0	0	0	1	0
OG0001339	0	1	0	0	1	0		OG0001339	0	1	0	0	1	0
OG0001340	1	1	0	0	1	0		OG0001340	0	0	0	0	1	0
OG0001341	1	1	0	0	1	1		OG0001341	1	1	0	0	1	0
OG0001342	1	1	0	1	0	1		OG0001342	0	1	0	0	0	1
OG0001343	1	1	0	1	1	1		OG0001343	0	1	0	1	1	0
OG0001344	1	1	0	0	1	1		OG0001344	0	0	0	0	1	1
OG0001345	1	1	0	1	1	1		OG0001345	0	1	0	1	1	0
OG0001346	1	1	0	0	1	1		OG0001346	1	1	0	0	1	0
OG0001347	1	1	0	0	1	1		OG0001347	1	0	0	0	1	0
OG0001348	1	1	0	0	0	1		OG0001348	0	1	0	0	0	1
OG0001349	1	1	0	1	1	1		OG0001349	0	0	0	1	1	0
OG0001350	0	0	0	0	1	1		OG0001350	0	0	0	0	1	0
OG0001351	0	0	0	0	1	0		OG0001351	0	0	0	0	1	0
OG0001352	0	0	0	1	1	0		OG0001352	0	0	0	1	1	0
OG0001353	0	0	0	0	1	0		OG0001353	0	0	0	0	1	0
OG0001354	0	0	0	1	1	0		OG0001354	0	0	0	1	1	0
OG0001355	0	0	0	0	1	0		OG0001355	0	0	0	0	1	0
OG0001356	1	0	0	0	1	0		OG0001356	0	0	0	0	1	0
OG0001357	1	0	0	0	1	0		OG0001357	0	0	0	0	1	0
OG0001358	1	1	1	1	1	1		OG0001358	0	0	1	1	1	0
OG0001359	1	1	1	1	1	1		OG0001359	0	1	0	1	1	1
OG0001360	1	1	1	1	1	1		OG0001360	0	1	1	0	1	0
OG0001361	1	1	1	1	1	1		OG0001361	0	0	0	0	1	0
OG0001362	0	1	1	1	1	1		OG0001362	0	1	1	1	1	1
OG0001363	1	1	1	1	1	1		OG0001363	1	1	1	1	0	0
OG0001364	1	1	1	1	1	1		OG0001364	0	1	0	1	1	1
OG0001365	0	1	1	0	1	0		OG0001365	0	1	0	0	1	0
OG0001366	1	1	1	1	1	1		OG0001366	1	0	0	1	1	1
OG0001367	1	1	1	1	1	1		OG0001367	0	1	0	1	1	1
OG0001368	1	1	1	1	1	1		OG0001368	0	1	0	1	1	1
OG0001369	1	1	1	1	1	1		OG0001369	1	0	1	0	1	0
OG0001370	1	1	1	1	1	1		OG0001370	0	0	0	0	1	1
OG0001371	1	1	1	1	1	1		OG0001371	0	1	1	1	1	0
OG0001372	1	1	1	1	1	1		OG0001372	1	1	1	1	0	0
OG0001373	1	1	1	1	1	1		OG0001373	1	0	1	0	1	1
OG0001374	1	1	1	1	1	1		OG0001374	0	1	1	1	1	1
OG0001375	1	1	1	0	1	1		OG0001375	1	1	0	0	0	0
OG0001376	1	1	1	0	1	1		OG0001376	0	1	1	0	1	1
OG0001377	1	1	1	1	1	1		OG0001377	0	0	0	0	1	1
OG0001378	1	1	1	1	1	1		OG0001378	1	0	0	1	1	0
OG0001379	1	1	1	1	1	1		OG0001379	0	1	0	1	1	0
OG0001380	1	1	1	1	1	1		OG0001380	1	0	0	1	1	0
OG0001381	1	1	1	1	1	1		OG0001381	0	1	0	1	1	0
OG0001382	1	1	1	0	1	1		OG0001382	1	0	0	0	1	0
OG0001383	1	1	1	1	0	1		OG0001383	1	1	0	1	0	1
OG0001384	1	1	1	1	1	1		OG0001384	0	0	0	1	1	0
OG0001385	1	1	1	1	1	1		OG0001385	1	1	1	1	1	1
OG0001386	1	1	1	1	1	1		OG0001386	0	0	1	1	1	0
OG0001387	1	1	1	1	1	1		OG0001387	1	0	0	1	0	1
OG0001388	1	1	1	1	1	1		OG0001388	0	1	1	1	1	0
OG0001389	0	1	1	1	1	1		OG0001389	0	1	0	1	1	0
OG0001390	0	1	1	0	1	1		OG0001390	0	1	0	0	1	1
OG0001391	1	1	1	1	1	1		OG0001391	0	1	1	1	1	1
OG0001392	1	1	1	1	1	1		OG0001392	0	1	0	1	1	1
OG0001393	0	1	0	0	1	0		OG0001393	0	0	0	0	0	0
OG0001394	0	1	0	0	1	0		OG0001394	0	0	0	0	0	0
OG0001395	1	1	0	1	1	1		OG0001395	0	1	0	1	1	0
OG0001396	1	1	0	1	1	1		OG0001396	0	1	0	1	1	0
OG0001397	1	1	0	1	1	1		OG0001397	0	0	0	1	0	0
OG0001398	1	1	0	1	1	1		OG0001398	0	1	0	1	1	0
OG0001399	1	1	0	0	1	1		OG0001399	1	1	0	0	1	1
OG0001400	1	1	0	0	1	1		OG0001400	0	1	0	0	1	0
OG0001401	0	1	0	1	1	1		OG0001401	0	1	0	0	1	1
OG0001402	1	1	0	1	1	1		OG0001402	0	1	0	0	1	1
OG0001403	1	1	0	1	1	1		OG0001403	0	1	0	1	1	1
OG0001404	1	1	0	1	1	1		OG0001404	1	0	0	1	1	0
OG0001405	1	1	0	0	1	1		OG0001405	0	0	0	0	0	0
OG0001406	1	1	0	0	1	1		OG0001406	0	1	0	0	1	0
OG0001407	1	1	0	1	1	0		OG0001407	0	0	0	0	1	0
OG0001408	0	0	0	0	1	1		OG0001408	0	0	0	0	1	1
OG0001409	0	0	0	0	1	0		OG0001409	0	0	0	0	1	0
OG0001410	1	0	0	1	1	0		OG0001410	1	0	0	1	0	0
OG0001411	0	0	0	0	1	0		OG0001411	0	0	0	0	1	0
OG0001412	1	0	0	0	1	0		OG0001412	0	0	0	0	1	0
OG0001413	0	0	0	0	1	0		OG0001413	0	0	0	0	1	0
OG0001414	1	1	1	1	0	1		OG0001414	0	1	1	1	0	1
OG0001415	1	1	1	1	1	1		OG0001415	0	0	1	1	1	0
OG0001416	1	1	1	1	1	1		OG0001416	0	1	1	1	1	0
OG0001417	1	0	1	0	1	0		OG0001417	0	0	1	0	1	0
OG0001418	1	1	1	0	1	1		OG0001418	0	1	0	0	1	0
OG0001419	1	1	1	1	1	1		OG0001419	1	1	1	1	1	1
OG0001420	1	1	1	0	1	1		OG0001420	0	1	1	0	1	0
OG0001421	1	1	1	1	1	1		OG0001421	1	1	1	1	1	0
OG0001422	1	1	1	1	1	1		OG0001422	0	0	0	1	1	1
OG0001423	0	0	1	0	1	1		OG0001423	0	0	1	0	0	0
OG0001424	1	1	1	1	1	1		OG0001424	1	0	1	1	1	0
OG0001425	1	1	1	1	1	1		OG0001425	0	1	1	0	1	1
OG0001426	1	1	1	1	0	1		OG0001426	1	1	1	1	0	0
OG0001427	1	1	1	0	1	1		OG0001427	0	1	0	0	1	1
OG0001428	1	1	1	0	1	1		OG0001428	0	1	0	0	1	1
OG0001429	1	1	1	1	1	1		OG0001429	0	1	0	1	0	0
OG0001430	1	1	1	1	1	1		OG0001430	1	0	0	1	0	1
OG0001431	1	1	1	1	1	1		OG0001431	0	1	0	1	1	0
OG0001432	1	1	1	1	1	1		OG0001432	0	0	1	1	1	0
OG0001433	0	1	1	0	0	1		OG0001433	0	1	0	0	0	0
OG0001434	1	1	1	1	1	1		OG0001434	0	1	0	1	0	0
OG0001435	1	1	1	0	1	1		OG0001435	1	1	0	0	1	0
OG0001436	0	1	1	1	1	1		OG0001436	0	0	0	1	1	1
OG0001437	1	1	1	1	1	1		OG0001437	0	1	0	1	0	0
OG0001438	1	1	1	1	1	1		OG0001438	0	1	0	0	0	0
OG0001439	1	1	1	1	1	1		OG0001439	0	0	0	1	1	0
OG0001440	1	1	1	1	1	1		OG0001440	1	1	0	1	0	1
OG0001441	1	1	1	1	1	1		OG0001441	0	0	1	0	0	0
OG0001442	1	1	1	1	1	1		OG0001442	0	0	0	1	1	0
OG0001443	1	1	1	1	1	1		OG0001443	0	1	0	1	1	0
OG0001444	0	1	1	1	1	1		OG0001444	0	0	1	0	1	0
OG0001445	1	1	1	1	1	1		OG0001445	0	1	0	1	0	1
OG0001446	1	1	1	1	1	1		OG0001446	1	0	0	1	1	0
OG0001447	1	1	1	1	1	1		OG0001447	0	1	0	1	1	1
OG0001448	0	0	1	0	1	0		OG0001448	0	0	0	0	1	0
OG0001449	0	1	0	0	0	1		OG0001449	0	0	0	0	0	0
OG0001450	1	1	0	0	1	1		OG0001450	0	1	0	0	1	0
OG0001451	0	1	0	1	1	0		OG0001451	0	1	0	1	0	0
OG0001452	1	1	0	1	0	1		OG0001452	0	1	0	1	0	0
OG0001453	1	1	0	0	1	1		OG0001453	0	1	0	0	0	0
OG0001454	1	1	0	0	1	1		OG0001454	1	1	0	0	1	0
OG0001455	1	1	0	1	1	1		OG0001455	1	1	0	1	0	0
OG0001456	1	1	0	0	1	1		OG0001456	0	1	0	0	1	0
OG0001457	1	1	0	0	1	1		OG0001457	1	1	0	0	1	1
OG0001458	1	1	0	1	1	1		OG0001458	0	1	0	0	1	0
OG0001459	1	1	0	1	1	1		OG0001459	0	1	0	0	1	0
OG0001460	0	1	0	1	1	1		OG0001460	0	1	0	1	1	1
OG0001461	1	1	0	1	1	1		OG0001461	0	0	0	1	1	0
OG0001462	1	1	0	0	1	1		OG0001462	0	1	0	0	0	1
OG0001463	0	1	0	1	1	1		OG0001463	0	0	0	1	1	1
OG0001464	1	1	0	1	1	1		OG0001464	0	0	0	1	0	1
OG0001465	1	1	0	0	1	1		OG0001465	0	0	0	0	0	0
OG0001466	0	0	0	0	1	0		OG0001466	0	0	0	0	0	0
OG0001467	0	0	0	0	1	0		OG0001467	0	0	0	0	1	0
OG0001468	0	0	0	0	1	0		OG0001468	0	0	0	0	1	0
OG0001469	0	0	0	0	1	0		OG0001469	0	0	0	0	1	0
OG0001470	0	0	0	0	1	0		OG0001470	0	0	0	0	0	0
OG0001471	1	0	0	1	1	0		OG0001471	0	0	0	1	1	0
OG0001472	0	0	0	1	1	0		OG0001472	0	0	0	1	1	0
OG0001473	1	0	0	0	0	0		OG0001473	1	0	0	0	0	0
OG0001474	1	1	1	1	1	1		OG0001474	1	0	1	1	1	1
OG0001475	1	1	1	0	1	1		OG0001475	0	1	1	0	1	1
OG0001476	1	1	1	1	1	1		OG0001476	0	1	1	1	1	1
OG0001477	1	1	1	1	1	1		OG0001477	0	1	1	1	0	0
OG0001478	1	1	1	1	1	1		OG0001478	1	1	1	1	1	1
OG0001479	1	0	1	0	1	0		OG0001479	1	0	1	0	1	0
OG0001480	1	1	1	1	1	1		OG0001480	0	1	1	1	1	1
OG0001481	1	1	1	1	1	1		OG0001481	0	0	1	1	1	0
OG0001482	1	1	1	0	1	1		OG0001482	0	1	0	0	1	0
OG0001483	0	0	1	1	1	0		OG0001483	0	0	0	1	1	0
OG0001484	1	1	1	1	1	1		OG0001484	0	0	0	1	1	1
OG0001485	1	1	1	1	1	1		OG0001485	0	1	1	0	1	1
OG0001486	1	1	1	0	1	1		OG0001486	1	1	1	0	1	0
OG0001487	1	1	1	1	1	1		OG0001487	0	1	1	1	1	1
OG0001488	1	1	1	1	1	1		OG0001488	0	1	1	1	0	1
OG0001489	1	1	1	1	1	1		OG0001489	0	0	1	0	0	1
OG0001490	1	1	1	1	1	1		OG0001490	1	1	0	0	1	0
OG0001491	1	1	1	1	1	1		OG0001491	1	1	0	1	1	0
OG0001492	1	1	1	1	1	1		OG0001492	1	1	1	1	1	1
OG0001493	1	1	1	0	0	1		OG0001493	1	0	1	0	0	0
OG0001494	1	1	1	0	1	1		OG0001494	1	1	0	0	1	1
OG0001495	1	1	1	0	1	1		OG0001495	0	1	0	0	1	0
OG0001496	1	1	1	1	1	1		OG0001496	0	1	1	1	0	0
OG0001497	1	1	1	1	0	1		OG0001497	0	1	0	1	0	0
OG0001498	1	1	1	0	1	1		OG0001498	1	1	1	0	0	0
OG0001499	1	1	1	0	1	1		OG0001499	0	0	1	0	1	0
OG0001500	1	0	1	0	1	0		OG0001500	1	0	1	0	0	0
OG0001501	1	1	1	1	1	1		OG0001501	0	1	1	1	1	0
OG0001502	1	1	1	0	1	1		OG0001502	1	1	1	0	0	0
OG0001503	1	1	1	1	1	1		OG0001503	0	0	0	1	1	0
OG0001504	1	1	1	0	1	1		OG0001504	1	1	0	0	1	0
OG0001505	1	1	1	1	0	1		OG0001505	1	1	0	1	0	0
OG0001506	1	1	1	1	1	1		OG0001506	0	1	0	1	1	0
OG0001507	1	1	1	1	1	1		OG0001507	0	1	0	1	0	0
OG0001508	1	1	1	0	1	1		OG0001508	1	0	0	0	1	0
OG0001509	1	1	1	1	1	1		OG0001509	0	1	0	1	1	1
OG0001510	1	1	1	1	1	1		OG0001510	0	1	0	1	1	1
OG0001511	1	1	1	1	1	1		OG0001511	1	1	0	1	1	1
OG0001512	1	1	1	1	1	1		OG0001512	0	0	0	1	1	0
OG0001513	1	1	1	1	1	1		OG0001513	0	1	1	1	1	0
OG0001514	1	1	1	0	1	1		OG0001514	0	1	1	0	1	1
OG0001515	1	1	1	1	1	1		OG0001515	0	0	0	1	0	0
OG0001516	1	1	1	0	1	1		OG0001516	1	0	0	0	0	1
OG0001517	1	1	0	0	1	1		OG0001517	0	1	0	0	1	0
OG0001518	1	1	0	1	1	1		OG0001518	1	1	0	1	1	1
OG0001519	1	1	0	1	0	1		OG0001519	0	1	0	1	0	1
OG0001520	0	1	0	1	0	1		OG0001520	0	0	0	1	0	0
OG0001521	1	1	0	0	1	1		OG0001521	1	1	0	0	1	0
OG0001522	0	1	0	1	1	1		OG0001522	0	0	0	1	0	0
OG0001523	1	1	0	1	0	1		OG0001523	1	1	0	1	0	1
OG0001524	1	1	0	1	1	1		OG0001524	0	1	0	1	1	1
OG0001525	1	1	0	1	1	1		OG0001525	0	0	0	0	0	0
OG0001526	1	1	0	0	1	1		OG0001526	1	1	0	0	1	1
OG0001527	1	1	0	1	1	1		OG0001527	1	1	0	1	1	1
OG0001528	1	1	0	1	1	1		OG0001528	0	1	0	0	0	1
OG0001529	1	1	0	0	1	1		OG0001529	0	1	0	0	1	1
OG0001530	1	1	0	1	1	1		OG0001530	1	0	0	1	0	1
OG0001531	1	1	0	1	1	1		OG0001531	0	1	0	1	1	1
OG0001532	1	1	0	1	1	1		OG0001532	0	1	0	1	1	1
OG0001533	1	1	0	0	1	1		OG0001533	0	1	0	0	0	0
OG0001534	1	1	0	1	1	1		OG0001534	0	1	0	1	0	1
OG0001535	0	0	0	1	1	1		OG0001535	0	0	0	1	1	0
OG0001536	1	0	0	0	1	0		OG0001536	0	0	0	0	1	0
OG0001537	0	0	0	0	1	0		OG0001537	0	0	0	0	1	0
OG0001538	0	0	0	0	1	0		OG0001538	0	0	0	0	1	0
OG0001539	0	0	0	0	1	0		OG0001539	0	0	0	0	0	0
OG0001540	1	0	0	0	1	0		OG0001540	0	0	0	0	1	0
OG0001541	0	0	0	0	1	0		OG0001541	0	0	0	0	1	0
OG0001542	1	0	0	0	1	0		OG0001542	0	0	0	0	1	0
OG0001543	0	0	0	0	1	0		OG0001543	0	0	0	0	1	0
OG0001544	1	0	0	0	0	0		OG0001544	1	0	0	0	0	0
OG0001545	1	0	0	0	0	0		OG0001545	1	0	0	0	0	0
OG0001546	1	1	1	1	1	1		OG0001546	1	0	1	1	1	0
OG0001547	1	1	1	1	1	1		OG0001547	0	1	0	1	1	0
OG0001548	1	1	1	1	0	1		OG0001548	0	1	1	1	0	1
OG0001549	1	1	1	1	1	1		OG0001549	0	1	1	1	1	0
OG0001550	1	1	1	1	1	1		OG0001550	1	0	1	1	1	0
OG0001551	1	1	1	1	1	1		OG0001551	1	1	1	1	0	0
OG0001552	1	1	1	1	1	1		OG0001552	1	1	1	1	1	1
OG0001553	1	1	1	1	1	1		OG0001553	0	1	1	1	1	1
OG0001554	1	1	1	1	1	1		OG0001554	0	0	1	1	1	0
OG0001555	0	1	1	1	0	1		OG0001555	0	1	0	1	0	0
OG0001556	1	1	1	0	1	1		OG0001556	1	1	1	0	0	1
OG0001557	1	1	1	1	1	1		OG0001557	1	0	1	1	1	1
OG0001558	1	1	1	1	1	1		OG0001558	0	0	1	1	0	0
OG0001559	1	1	1	0	1	1		OG0001559	1	1	1	0	0	1
OG0001560	1	1	1	1	1	1		OG0001560	1	1	1	0	1	0
OG0001561	1	1	1	1	1	1		OG0001561	1	1	0	1	1	1
OG0001562	1	1	1	1	1	1		OG0001562	0	1	1	1	1	1
OG0001563	1	1	1	0	1	1		OG0001563	0	1	1	0	1	1
OG0001564	1	1	1	0	1	0		OG0001564	0	0	0	0	1	0
OG0001565	1	1	1	1	1	1		OG0001565	1	0	1	1	0	1
OG0001566	1	1	1	1	1	1		OG0001566	1	1	1	1	1	1
OG0001567	1	1	1	1	1	1		OG0001567	0	1	0	1	1	1
OG0001568	1	1	1	1	0	1		OG0001568	0	1	0	0	0	1
OG0001569	1	1	1	1	1	1		OG0001569	1	1	0	1	1	1
OG0001570	1	1	1	1	1	1		OG0001570	0	0	0	1	1	0
OG0001571	1	1	1	1	1	1		OG0001571	0	1	0	1	1	1
OG0001572	1	1	1	1	1	1		OG0001572	0	0	0	0	1	1
OG0001573	1	1	1	1	1	1		OG0001573	1	1	0	1	1	1
OG0001574	1	1	1	1	1	1		OG0001574	0	0	1	1	1	1
OG0001575	1	1	1	1	1	1		OG0001575	0	1	1	1	1	1
OG0001576	1	1	1	1	1	1		OG0001576	0	1	1	1	1	1
OG0001577	1	1	1	1	1	1		OG0001577	0	0	0	1	0	1
OG0001578	1	1	1	1	1	1		OG0001578	0	0	0	0	1	0
OG0001579	1	1	1	1	1	1		OG0001579	0	1	0	1	0	1
OG0001580	1	1	1	1	1	1		OG0001580	0	0	0	1	1	0
OG0001581	1	1	1	1	1	1		OG0001581	1	0	0	0	1	1
OG0001582	1	0	1	0	1	0		OG0001582	0	0	1	0	1	0
OG0001583	1	1	1	0	1	1		OG0001583	0	1	1	0	0	1
OG0001584	1	1	1	1	1	1		OG0001584	1	1	0	1	1	1
OG0001585	1	1	1	1	1	1		OG0001585	1	0	0	1	1	0
OG0001586	1	1	1	1	1	1		OG0001586	0	1	0	1	0	0
OG0001587	1	1	1	1	1	1		OG0001587	0	1	0	1	1	1
OG0001588	1	1	1	0	0	1		OG0001588	1	1	1	0	0	0
OG0001589	0	1	1	0	1	1		OG0001589	0	1	1	0	1	1
OG0001590	0	1	1	1	1	1		OG0001590	0	1	0	1	1	1
OG0001591	0	1	0	1	0	1		OG0001591	0	1	0	0	0	0
OG0001592	1	1	0	0	1	1		OG0001592	0	1	0	0	1	0
OG0001593	1	1	0	0	0	1		OG0001593	0	1	0	0	0	0
OG0001594	1	1	0	1	1	1		OG0001594	1	1	0	1	0	1
OG0001595	0	1	0	1	0	1		OG0001595	0	1	0	1	0	1
OG0001596	1	1	0	0	1	1		OG0001596	0	0	0	0	1	1
OG0001597	1	1	0	1	1	1		OG0001597	0	1	0	1	1	0
OG0001598	1	1	0	1	1	1		OG0001598	1	1	0	1	0	1
OG0001599	1	1	0	0	1	1		OG0001599	0	0	0	0	1	1
OG0001600	1	1	0	0	1	1		OG0001600	0	1	0	0	0	0
OG0001601	1	1	0	1	1	1		OG0001601	0	1	0	0	0	0
OG0001602	1	1	0	1	1	1		OG0001602	0	0	0	1	1	0
OG0001603	0	1	0	1	1	1		OG0001603	0	1	0	1	0	1
OG0001604	1	1	0	0	1	1		OG0001604	0	0	0	0	1	0
OG0001605	1	1	0	0	1	1		OG0001605	0	1	0	0	1	1
OG0001606	1	1	0	1	1	1		OG0001606	1	1	0	1	1	1
OG0001607	1	1	0	1	1	1		OG0001607	0	1	0	1	1	1
OG0001608	1	1	0	0	1	1		OG0001608	0	0	0	0	1	0
OG0001609	1	1	0	0	1	1		OG0001609	0	0	0	0	1	0
OG0001610	1	1	0	1	1	1		OG0001610	0	1	0	1	1	0
OG0001611	1	1	0	0	1	1		OG0001611	0	1	0	0	1	1
OG0001612	1	1	0	0	1	1		OG0001612	1	1	0	0	1	0
OG0001613	1	1	0	0	1	1		OG0001613	1	0	0	0	0	0
OG0001614	0	0	0	0	1	0		OG0001614	0	0	0	0	1	0
OG0001615	0	0	0	0	1	0		OG0001615	0	0	0	0	1	0
OG0001616	0	0	0	0	1	0		OG0001616	0	0	0	0	1	0
OG0001617	1	0	0	0	1	0		OG0001617	0	0	0	0	1	0
OG0001618	0	0	0	0	1	0		OG0001618	0	0	0	0	1	0
OG0001619	1	0	0	0	1	0		OG0001619	1	0	0	0	1	0
OG0001620	0	0	0	0	1	0		OG0001620	0	0	0	0	1	0
OG0001621	0	0	0	0	1	0		OG0001621	0	0	0	0	1	0
OG0001622	1	1	1	1	1	1		OG0001622	0	1	1	1	0	1
OG0001623	1	1	1	1	0	1		OG0001623	0	1	1	1	0	0
OG0001624	1	1	1	1	1	1		OG0001624	1	1	1	1	1	1
OG0001625	1	1	1	0	1	1		OG0001625	1	1	1	0	1	1
OG0001626	1	1	1	0	1	1		OG0001626	0	1	1	0	1	1
OG0001627	1	1	1	1	1	1		OG0001627	0	1	1	0	1	0
OG0001628	0	1	1	0	1	1		OG0001628	0	0	1	0	1	1
OG0001629	1	1	1	1	1	1		OG0001629	1	1	1	1	1	1
OG0001630	1	1	1	0	1	1		OG0001630	0	1	1	0	1	1
OG0001631	1	1	1	1	1	1		OG0001631	0	1	0	1	1	1
OG0001632	1	1	1	0	0	1		OG0001632	1	1	1	0	0	1
OG0001633	1	1	1	1	1	1		OG0001633	1	1	1	0	1	0
OG0001634	1	1	1	1	1	1		OG0001634	1	1	0	1	1	0
OG0001635	1	1	1	1	1	1		OG0001635	0	1	1	1	0	0
OG0001636	1	1	1	1	1	1		OG0001636	0	1	1	1	1	0
OG0001637	1	1	1	0	0	1		OG0001637	1	1	1	0	0	0
OG0001638	0	1	1	0	1	1		OG0001638	0	1	0	0	1	1
OG0001639	1	1	1	1	1	1		OG0001639	0	1	1	1	0	1
OG0001640	1	1	1	1	1	1		OG0001640	0	0	1	1	1	0
OG0001641	0	1	1	1	1	1		OG0001641	0	1	1	1	1	0
OG0001642	1	1	1	1	1	1		OG0001642	1	1	1	1	0	1
OG0001643	1	1	1	1	1	1		OG0001643	0	1	1	1	1	1
OG0001644	1	1	1	1	0	1		OG0001644	1	1	0	0	0	1
OG0001645	1	1	1	1	1	1		OG0001645	0	1	0	1	1	1
OG0001646	1	1	1	0	1	1		OG0001646	0	1	0	0	1	1
OG0001647	1	1	1	1	1	1		OG0001647	0	0	0	1	1	1
OG0001648	1	1	1	1	1	1		OG0001648	0	1	1	1	1	0
OG0001649	1	1	1	1	1	1		OG0001649	0	1	0	1	1	1
OG0001650	1	1	1	1	1	1		OG0001650	1	0	0	1	0	1
OG0001651	1	1	1	1	1	1		OG0001651	1	1	1	1	1	1
OG0001652	1	1	1	0	1	1		OG0001652	0	1	0	0	1	1
OG0001653	0	0	1	0	1	0		OG0001653	0	0	1	0	1	0
OG0001654	1	1	1	1	1	1		OG0001654	0	0	0	0	0	1
OG0001655	1	1	1	1	1	1		OG0001655	1	1	1	1	1	0
OG0001656	1	1	1	0	1	1		OG0001656	1	1	1	0	0	0
OG0001657	1	1	1	1	1	1		OG0001657	0	1	1	0	0	1
OG0001658	1	1	1	1	1	1		OG0001658	0	0	0	1	0	1
OG0001659	1	1	1	1	1	1		OG0001659	0	1	0	1	1	1
OG0001660	1	1	1	1	1	1		OG0001660	0	1	0	1	1	1
OG0001661	0	1	1	1	1	1		OG0001661	0	0	0	1	0	1
OG0001662	1	1	1	0	1	1		OG0001662	0	1	0	0	1	1
OG0001663	1	0	1	0	1	0		OG0001663	0	0	0	0	1	0
OG0001664	1	1	1	0	1	1		OG0001664	1	1	0	0	0	1
OG0001665	1	1	1	1	1	1		OG0001665	0	0	0	0	1	1
OG0001666	1	1	1	0	0	1		OG0001666	0	0	0	0	0	0
OG0001667	1	1	1	1	1	1		OG0001667	1	1	1	1	1	1
OG0001668	0	1	1	1	1	1		OG0001668	0	1	0	1	1	1
OG0001669	0	0	1	0	1	0		OG0001669	0	0	0	0	1	0
OG0001670	1	1	1	0	1	1		OG0001670	0	1	0	0	1	0
OG0001671	0	1	0	0	1	0		OG0001671	0	1	0	0	0	0
OG0001672	1	1	0	1	1	1		OG0001672	0	1	0	1	1	1
OG0001673	1	1	0	1	1	1		OG0001673	0	1	0	1	1	1
OG0001674	1	1	0	0	1	1		OG0001674	0	1	0	0	1	1
OG0001675	0	1	0	1	0	1		OG0001675	0	1	0	1	0	1
OG0001676	1	1	0	1	1	1		OG0001676	1	1	0	1	1	0
OG0001677	1	1	0	1	1	1		OG0001677	1	0	0	1	1	1
OG0001678	1	1	0	1	1	1		OG0001678	1	1	0	1	1	1
OG0001679	0	1	0	0	1	1		OG0001679	0	1	0	0	1	0
OG0001680	0	1	0	0	0	1		OG0001680	0	1	0	0	0	0
OG0001681	1	1	0	1	1	1		OG0001681	0	0	0	1	1	1
OG0001682	1	1	0	1	1	0		OG0001682	0	0	0	0	0	0
OG0001683	0	0	0	0	1	0		OG0001683	0	0	0	0	1	0
OG0001684	0	0	0	1	1	0		OG0001684	0	0	0	1	1	0
OG0001685	1	0	0	0	1	0		OG0001685	0	0	0	0	1	0
OG0001686	0	0	0	0	1	0		OG0001686	0	0	0	0	1	0
OG0001687	0	0	1	0	0	0		OG0001687	0	0	1	0	0	0
OG0001688	1	1	1	1	1	1		OG0001688	0	1	1	1	0	0
OG0001689	1	1	1	1	1	1		OG0001689	0	0	1	1	0	0
OG0001690	0	1	1	0	1	1		OG0001690	0	1	1	0	1	0
OG0001691	1	1	1	1	1	1		OG0001691	1	0	1	1	1	0
OG0001692	1	1	1	0	1	1		OG0001692	1	0	0	0	1	0
OG0001693	0	1	1	0	1	1		OG0001693	0	1	1	0	1	1
OG0001694	0	1	1	0	1	0		OG0001694	0	0	0	0	1	0
OG0001695	1	0	1	1	1	0		OG0001695	1	0	1	1	1	0
OG0001696	1	1	1	1	1	1		OG0001696	0	1	0	0	1	1
OG0001697	1	1	1	0	1	1		OG0001697	1	1	0	0	1	0
OG0001698	1	1	1	1	1	1		OG0001698	0	0	1	0	1	0
OG0001699	1	1	1	1	1	1		OG0001699	0	1	0	0	1	1
OG0001700	1	1	1	1	1	1		OG0001700	0	1	1	0	1	0
OG0001701	0	1	1	1	1	1		OG0001701	0	0	1	1	1	0
OG0001702	1	1	1	1	1	1		OG0001702	1	1	1	1	0	1
OG0001703	1	1	1	1	1	1		OG0001703	1	1	1	1	1	1
OG0001704	1	1	1	1	1	1		OG0001704	1	0	0	1	1	0
OG0001705	1	1	1	0	1	1		OG0001705	0	1	0	0	1	1
OG0001706	1	1	1	0	1	1		OG0001706	0	1	0	0	1	0
OG0001707	1	1	1	1	1	1		OG0001707	0	1	1	0	1	1
OG0001708	1	1	1	1	1	1		OG0001708	0	1	1	1	1	0
OG0001709	1	1	1	1	1	1		OG0001709	0	1	1	1	1	0
OG0001710	1	1	1	1	1	1		OG0001710	0	0	0	1	0	1
OG0001711	1	1	1	1	0	1		OG0001711	1	1	1	1	0	1
OG0001712	1	1	1	0	1	1		OG0001712	0	1	0	0	1	0
OG0001713	1	1	1	1	1	1		OG0001713	0	1	0	1	1	0
OG0001714	1	1	1	1	1	1		OG0001714	0	0	0	1	1	0
OG0001715	1	1	1	1	1	1		OG0001715	1	1	1	0	1	0
OG0001716	1	1	1	1	1	1		OG0001716	1	1	0	1	1	1
OG0001717	1	1	1	0	1	1		OG0001717	1	1	0	0	1	0
OG0001718	1	1	1	1	1	1		OG0001718	0	1	0	1	1	1
OG0001719	1	1	1	0	1	1		OG0001719	1	1	0	0	1	1
OG0001720	1	1	1	1	1	1		OG0001720	0	1	0	1	1	1
OG0001721	1	1	1	0	1	0		OG0001721	0	0	0	0	1	0
OG0001722	1	1	1	1	1	1		OG0001722	1	1	0	1	1	1
OG0001723	1	1	1	1	1	1		OG0001723	0	0	0	1	1	0
OG0001724	1	1	1	0	1	1		OG0001724	0	1	0	0	1	0
OG0001725	1	1	1	1	1	1		OG0001725	1	1	1	1	1	0
OG0001726	1	1	1	1	1	1		OG0001726	0	1	1	1	1	1
OG0001727	1	1	1	0	1	1		OG0001727	0	0	1	0	1	0
OG0001728	1	1	1	1	1	1		OG0001728	1	1	0	0	0	1
OG0001729	1	1	1	1	1	1		OG0001729	0	1	1	1	1	1
OG0001730	0	1	1	0	1	1		OG0001730	0	0	0	0	0	1
OG0001731	1	1	1	1	1	1		OG0001731	0	1	0	0	1	1
OG0001732	1	1	1	1	1	1		OG0001732	0	1	0	1	1	1
OG0001733	1	1	1	1	1	1		OG0001733	0	1	1	1	1	1
OG0001734	1	1	1	1	1	1		OG0001734	0	0	0	1	1	1
OG0001735	1	1	1	1	1	1		OG0001735	0	1	0	1	1	1
OG0001736	1	1	1	1	1	1		OG0001736	0	1	0	1	1	1
OG0001737	1	1	1	0	1	1		OG0001737	0	1	0	0	1	1
OG0001738	1	1	1	1	1	1		OG0001738	0	0	1	1	1	0
OG0001739	1	1	1	1	1	1		OG0001739	1	1	0	1	1	1
OG0001740	1	1	1	0	1	1		OG0001740	1	1	0	0	1	0
OG0001741	1	1	1	1	1	1		OG0001741	1	1	0	1	1	1
OG0001742	1	1	1	1	1	1		OG0001742	0	1	0	1	0	1
OG0001743	0	1	0	0	0	1		OG0001743	0	1	0	0	0	1
OG0001744	0	1	0	1	1	1		OG0001744	0	1	0	1	1	1
OG0001745	1	1	0	1	1	1		OG0001745	0	1	0	1	1	1
OG0001746	0	1	0	1	0	1		OG0001746	0	0	0	1	0	1
OG0001747	0	1	0	0	0	1		OG0001747	0	1	0	0	0	1
OG0001748	1	1	0	1	1	1		OG0001748	0	0	0	1	1	1
OG0001749	1	1	0	1	0	0		OG0001749	1	1	0	1	0	0
OG0001750	1	1	0	1	1	1		OG0001750	0	1	0	1	0	0
OG0001751	1	1	0	1	1	1		OG0001751	0	1	0	0	1	0
OG0001752	1	1	0	0	1	1		OG0001752	1	1	0	0	1	0
OG0001753	1	1	0	0	1	1		OG0001753	0	1	0	0	1	0
OG0001754	1	1	0	0	0	1		OG0001754	1	1	0	0	0	1
OG0001755	1	1	0	1	1	1		OG0001755	1	1	0	1	1	0
OG0001756	1	1	0	1	1	1		OG0001756	0	0	0	1	1	0
OG0001757	0	1	0	1	1	1		OG0001757	0	1	0	1	1	1
OG0001758	1	1	0	0	1	1		OG0001758	0	1	0	0	1	0
OG0001759	1	1	0	1	1	1		OG0001759	1	1	0	1	1	1
OG0001760	1	1	0	0	1	1		OG0001760	1	1	0	0	1	0
OG0001761	0	1	0	1	1	1		OG0001761	0	0	0	0	1	0
OG0001762	0	0	0	0	1	1		OG0001762	0	0	0	0	1	0
OG0001763	1	0	0	0	1	0		OG0001763	1	0	0	0	1	0
OG0001764	1	0	0	0	1	0		OG0001764	0	0	0	0	1	0
OG0001765	1	0	0	0	1	0		OG0001765	0	0	0	0	1	0
OG0001766	0	0	0	1	1	0		OG0001766	0	0	0	1	1	0
OG0001767	0	0	0	0	1	0		OG0001767	0	0	0	0	0	0
OG0001768	0	0	0	0	1	0		OG0001768	0	0	0	0	1	0
OG0001769	0	0	0	0	1	0		OG0001769	0	0	0	0	1	0
OG0001770	0	1	1	1	0	1		OG0001770	0	1	1	1	0	1
OG0001771	1	1	1	1	1	1		OG0001771	1	1	1	1	1	1
OG0001772	1	1	1	1	1	1		OG0001772	0	0	1	1	1	1
OG0001773	1	1	1	1	0	1		OG0001773	0	1	1	1	0	1
OG0001774	1	1	1	1	1	1		OG0001774	0	1	1	1	1	0
OG0001775	1	1	1	1	1	1		OG0001775	1	0	1	1	1	0
OG0001776	1	1	1	1	1	1		OG0001776	0	1	1	1	1	1
OG0001777	1	1	1	0	1	1		OG0001777	1	1	1	0	1	1
OG0001778	1	1	1	0	1	1		OG0001778	1	1	1	0	1	0
OG0001779	1	1	1	1	1	1		OG0001779	0	0	1	1	1	0
OG0001780	1	1	1	0	1	1		OG0001780	1	0	1	0	0	0
OG0001781	1	1	1	0	1	1		OG0001781	0	1	1	0	1	0
OG0001782	0	1	1	0	1	0		OG0001782	0	0	1	0	1	0
OG0001783	1	1	1	1	1	1		OG0001783	1	1	0	1	1	0
OG0001784	1	1	1	1	1	1		OG0001784	1	1	0	1	1	1
OG0001785	0	0	1	0	1	0		OG0001785	0	0	0	0	1	0
OG0001786	1	1	1	1	1	1		OG0001786	1	1	1	1	1	1
OG0001787	1	1	1	1	0	1		OG0001787	1	1	1	1	0	0
OG0001788	1	1	1	1	1	1		OG0001788	0	0	0	1	0	0
OG0001789	1	1	1	1	1	1		OG0001789	0	1	0	1	0	0
OG0001790	1	1	1	1	1	1		OG0001790	0	1	1	1	0	1
OG0001791	1	1	1	1	1	1		OG0001791	1	1	0	1	1	0
OG0001792	1	1	1	1	1	1		OG0001792	0	0	0	1	1	0
OG0001793	1	1	1	1	0	1		OG0001793	0	1	1	1	0	1
OG0001794	0	1	1	1	1	1		OG0001794	0	1	0	1	1	1
OG0001795	1	1	1	0	1	1		OG0001795	0	1	1	0	1	1
OG0001796	1	1	1	1	1	1		OG0001796	0	0	0	1	1	0
OG0001797	1	1	1	1	1	1		OG0001797	0	1	0	1	1	0
OG0001798	1	1	1	1	1	1		OG0001798	0	0	0	0	0	1
OG0001799	0	1	1	1	1	1		OG0001799	0	0	0	1	1	0
OG0001800	1	1	1	1	1	1		OG0001800	0	1	1	1	1	1
OG0001801	1	1	1	1	1	1		OG0001801	1	1	0	1	1	1
OG0001802	1	1	1	1	1	1		OG0001802	1	1	0	1	1	1
OG0001803	1	1	1	1	1	1		OG0001803	0	1	1	1	1	1
OG0001804	1	1	1	0	1	1		OG0001804	1	1	1	0	1	1
OG0001805	1	1	1	0	1	1		OG0001805	1	1	0	0	1	1
OG0001806	1	1	1	0	1	1		OG0001806	0	1	0	0	0	0
OG0001807	1	1	1	0	1	1		OG0001807	1	1	0	0	1	1
OG0001808	1	1	1	1	1	1		OG0001808	0	1	1	1	1	1
OG0001809	1	1	1	0	1	0		OG0001809	0	1	1	0	1	0
OG0001810	1	1	1	0	1	1		OG0001810	1	1	0	0	1	1
OG0001811	1	1	1	1	1	1		OG0001811	1	0	0	1	1	1
OG0001812	0	1	1	0	1	1		OG0001812	0	1	0	0	1	1
OG0001813	1	1	1	0	1	1		OG0001813	1	0	1	0	1	0
OG0001814	0	1	1	0	1	0		OG0001814	0	0	0	0	0	0
OG0001815	1	1	1	1	1	1		OG0001815	0	1	0	1	0	0
OG0001816	0	1	1	1	1	1		OG0001816	0	0	1	1	1	1
OG0001817	0	0	1	1	1	1		OG0001817	0	0	0	1	1	0
OG0001818	0	1	1	1	1	1		OG0001818	0	1	0	1	1	0
OG0001819	1	1	1	0	1	1		OG0001819	0	1	0	0	1	1
OG0001820	1	1	1	1	1	1		OG0001820	0	0	0	1	0	0
OG0001821	1	1	1	1	1	1		OG0001821	0	1	0	1	1	1
OG0001822	1	1	1	1	1	1		OG0001822	0	1	0	0	1	1
OG0001823	1	1	1	1	1	1		OG0001823	1	0	0	1	0	0
OG0001824	1	1	1	0	0	1		OG0001824	0	1	0	0	0	1
OG0001825	1	1	0	1	1	1		OG0001825	1	0	0	0	1	0
OG0001826	1	1	0	1	1	1		OG0001826	0	1	0	1	1	0
OG0001827	0	1	0	0	1	0		OG0001827	0	1	0	0	0	0
OG0001828	1	1	0	1	1	1		OG0001828	0	0	0	1	1	1
OG0001829	1	1	0	1	1	1		OG0001829	0	1	0	1	1	1
OG0001830	1	1	0	1	1	1		OG0001830	1	0	0	0	1	1
OG0001831	1	1	0	0	0	1		OG0001831	0	1	0	0	0	0
OG0001832	1	1	0	1	1	1		OG0001832	0	1	0	1	0	1
OG0001833	1	1	0	0	1	1		OG0001833	0	1	0	0	1	0
OG0001834	0	1	0	1	0	1		OG0001834	0	0	0	1	0	0
OG0001835	1	1	0	1	1	1		OG0001835	1	1	0	1	1	1
OG0001836	1	1	0	0	1	1		OG0001836	1	0	0	0	0	1
OG0001837	1	1	0	1	1	0		OG0001837	0	0	0	1	1	0
OG0001838	1	1	0	0	1	1		OG0001838	0	1	0	0	1	0
OG0001839	0	1	0	0	1	1		OG0001839	0	0	0	0	1	1
OG0001840	1	1	0	1	1	1		OG0001840	0	0	0	0	0	0
OG0001841	1	1	0	0	1	1		OG0001841	1	0	0	0	1	0
OG0001842	0	1	0	1	1	1		OG0001842	0	1	0	1	1	0
OG0001843	1	1	0	1	1	1		OG0001843	0	0	0	1	1	1
OG0001844	1	1	0	1	1	1		OG0001844	1	1	0	0	1	1
OG0001845	1	1	0	1	1	1		OG0001845	0	1	0	1	1	0
OG0001846	1	1	0	1	0	1		OG0001846	0	1	0	1	0	0
OG0001847	1	1	0	1	1	1		OG0001847	0	0	0	1	1	1
OG0001848	1	1	0	1	1	1		OG0001848	1	1	0	1	0	1
OG0001849	1	1	0	1	1	1		OG0001849	0	1	0	0	0	0
OG0001850	0	0	0	0	1	0		OG0001850	0	0	0	0	1	0
OG0001851	0	0	0	0	1	0		OG0001851	0	0	0	0	1	0
OG0001852	0	0	0	0	1	0		OG0001852	0	0	0	0	1	0
OG0001853	1	0	0	0	1	0		OG0001853	0	0	0	0	1	0
OG0001854	0	0	0	1	1	0		OG0001854	0	0	0	1	0	0
OG0001855	0	0	0	0	1	0		OG0001855	0	0	0	0	1	0
OG0001856	1	1	1	1	1	1		OG0001856	0	1	1	1	1	1
OG0001857	1	1	1	1	1	1		OG0001857	0	1	1	1	0	0
OG0001858	0	1	1	0	1	1		OG0001858	0	0	1	0	1	1
OG0001859	1	1	1	1	1	1		OG0001859	0	0	1	1	1	0
OG0001860	1	1	1	1	1	1		OG0001860	0	0	1	1	1	1
OG0001861	1	1	1	1	0	1		OG0001861	1	1	1	1	0	1
OG0001862	1	1	1	1	1	1		OG0001862	1	1	1	1	1	0
OG0001863	1	1	1	1	1	1		OG0001863	0	0	1	1	1	0
OG0001864	1	1	1	1	1	0		OG0001864	1	0	1	1	1	0
OG0001865	1	1	1	1	0	1		OG0001865	1	1	0	1	0	1
OG0001866	1	1	1	1	1	1		OG0001866	0	1	1	1	1	1
OG0001867	1	1	1	1	1	1		OG0001867	1	1	1	1	0	0
OG0001868	1	1	1	0	1	1		OG0001868	1	1	1	0	0	0
OG0001869	1	1	1	1	1	1		OG0001869	0	1	1	1	1	1
OG0001870	1	1	1	0	1	1		OG0001870	0	1	1	0	1	1
OG0001871	1	1	1	0	1	1		OG0001871	0	1	1	0	1	0
OG0001872	1	1	1	1	1	1		OG0001872	0	1	1	1	1	1
OG0001873	1	1	1	1	1	1		OG0001873	0	1	1	1	1	0
OG0001874	1	1	1	1	1	1		OG0001874	0	0	1	0	1	1
OG0001875	1	1	1	0	1	1		OG0001875	0	1	0	0	1	1
OG0001876	1	1	1	1	1	0		OG0001876	1	0	0	1	1	0
OG0001877	1	1	1	1	1	1		OG0001877	0	0	1	1	0	0
OG0001878	1	1	1	1	1	1		OG0001878	1	0	0	1	0	0
OG0001879	1	1	1	1	1	1		OG0001879	0	1	0	0	1	1
OG0001880	1	1	1	1	1	1		OG0001880	0	1	1	1	0	1
OG0001881	1	1	1	1	1	1		OG0001881	0	1	0	0	1	0
OG0001882	1	1	1	1	1	1		OG0001882	0	0	0	1	0	1
OG0001883	1	1	1	0	1	1		OG0001883	1	1	1	0	1	1
OG0001884	1	1	1	1	1	1		OG0001884	0	1	1	0	1	1
OG0001885	1	1	1	0	1	1		OG0001885	0	1	0	0	1	0
OG0001886	1	1	1	1	1	1		OG0001886	0	1	0	0	1	0
OG0001887	0	1	1	1	1	1		OG0001887	0	0	0	1	0	1
OG0001888	1	1	1	0	1	1		OG0001888	0	1	0	0	1	1
OG0001889	1	0	1	0	1	0		OG0001889	1	0	0	0	1	0
OG0001890	1	1	1	1	1	1		OG0001890	0	1	0	1	1	0
OG0001891	1	1	1	0	1	1		OG0001891	0	0	1	0	1	1
OG0001892	1	1	1	1	1	1		OG0001892	0	0	1	1	1	0
OG0001893	0	1	1	1	1	1		OG0001893	0	1	0	1	0	0
OG0001894	1	1	1	1	1	1		OG0001894	0	0	0	1	1	0
OG0001895	1	1	1	1	1	1		OG0001895	0	1	0	1	1	1
OG0001896	1	1	1	1	1	1		OG0001896	1	1	0	1	1	1
OG0001897	1	1	1	1	1	1		OG0001897	0	1	0	1	1	1
OG0001898	1	1	1	0	1	1		OG0001898	1	1	0	0	0	0
OG0001899	1	1	1	1	0	1		OG0001899	1	1	1	1	0	0
OG0001900	1	1	1	1	1	1		OG0001900	1	1	0	0	1	1
OG0001901	1	1	1	1	1	1		OG0001901	0	1	1	1	1	1
OG0001902	1	1	1	1	1	1		OG0001902	0	0	1	1	1	1
OG0001903	1	1	1	1	0	1		OG0001903	0	1	0	1	0	1
OG0001904	0	1	1	1	1	1		OG0001904	0	0	0	1	1	1
OG0001905	1	1	1	0	1	1		OG0001905	0	1	0	0	0	1
OG0001906	1	1	1	1	1	1		OG0001906	0	0	1	1	1	0
OG0001907	0	1	1	1	0	1		OG0001907	0	1	1	1	0	1
OG0001908	1	1	1	1	1	1		OG0001908	1	1	1	1	1	0
OG0001909	1	1	1	0	1	1		OG0001909	1	0	0	0	1	0
OG0001910	1	1	1	1	1	1		OG0001910	1	0	1	0	1	0
OG0001911	1	1	1	1	1	1		OG0001911	1	1	0	1	0	1
OG0001912	1	1	1	1	1	1		OG0001912	0	1	0	0	0	1
OG0001913	1	1	1	1	1	1		OG0001913	1	1	0	1	1	0
OG0001914	1	1	1	0	1	1		OG0001914	0	0	0	0	1	1
OG0001915	1	1	1	1	1	1		OG0001915	0	0	0	1	1	1
OG0001916	1	1	1	1	1	1		OG0001916	0	1	0	1	1	1
OG0001917	1	1	1	0	1	1		OG0001917	0	1	0	0	1	1
OG0001918	0	1	1	0	0	0		OG0001918	0	0	0	0	0	0
OG0001919	1	0	1	0	0	0		OG0001919	1	0	0	0	0	0
OG0001920	1	1	1	1	1	1		OG0001920	0	0	0	1	1	0
OG0001921	1	1	1	1	1	1		OG0001921	0	1	0	1	1	1
OG0001922	1	1	1	1	1	1		OG0001922	0	0	0	1	1	0
OG0001923	0	1	0	0	1	0		OG0001923	0	0	0	0	0	0
OG0001924	1	1	0	1	1	1		OG0001924	1	0	0	1	1	1
OG0001925	1	1	0	0	1	1		OG0001925	0	1	0	0	1	1
OG0001926	1	1	0	1	1	1		OG0001926	0	1	0	1	1	1
OG0001927	1	1	0	1	1	1		OG0001927	0	1	0	1	0	1
OG0001928	1	1	0	0	1	0		OG0001928	1	0	0	0	1	0
OG0001929	1	1	0	1	1	1		OG0001929	0	1	0	0	1	0
OG0001930	1	1	0	0	1	1		OG0001930	0	1	0	0	1	1
OG0001931	1	1	0	1	1	1		OG0001931	1	1	0	1	0	1
OG0001932	1	1	0	1	1	1		OG0001932	0	1	0	1	0	1
OG0001933	0	1	0	1	1	1		OG0001933	0	1	0	1	0	1
OG0001934	0	1	0	0	1	1		OG0001934	0	1	0	0	1	1
OG0001935	1	1	0	0	1	1		OG0001935	0	0	0	0	1	1
OG0001936	1	1	0	0	0	1		OG0001936	0	1	0	0	0	1
OG0001937	0	1	0	0	0	1		OG0001937	0	1	0	0	0	1
OG0001938	1	1	0	1	1	1		OG0001938	1	1	0	1	1	0
OG0001939	1	1	0	1	1	0		OG0001939	0	0	0	0	1	0
OG0001940	1	1	0	1	1	1		OG0001940	1	0	0	1	1	0
OG0001941	1	1	0	1	1	1		OG0001941	0	0	0	1	0	0
OG0001942	1	1	0	0	1	1		OG0001942	0	0	0	0	1	0
OG0001943	1	1	0	1	1	1		OG0001943	0	0	0	1	0	1
OG0001944	1	1	0	1	1	1		OG0001944	0	1	0	1	1	1
OG0001945	0	1	0	1	1	1		OG0001945	0	0	0	1	1	0
OG0001946	0	1	0	1	1	0		OG0001946	0	0	0	0	1	0
OG0001947	1	1	0	1	1	1		OG0001947	0	0	0	0	1	0
OG0001948	0	0	0	0	0	1		OG0001948	0	0	0	0	0	0
OG0001949	0	0	0	0	1	1		OG0001949	0	0	0	0	1	0
OG0001950	0	0	0	0	1	0		OG0001950	0	0	0	0	1	0
OG0001951	0	0	0	0	1	0		OG0001951	0	0	0	0	1	0
OG0001952	1	0	0	0	1	0		OG0001952	0	0	0	0	1	0
OG0001953	0	0	0	0	1	0		OG0001953	0	0	0	0	1	0
OG0001954	0	0	0	0	1	0		OG0001954	0	0	0	0	1	0
OG0001955	1	0	0	0	1	0		OG0001955	0	0	0	0	1	0
OG0001956	0	0	0	0	1	0		OG0001956	0	0	0	0	0	0
OG0001957	0	1	1	0	1	1		OG0001957	0	0	1	0	0	0
OG0001958	1	1	1	0	1	1		OG0001958	1	0	1	0	1	1
OG0001959	1	1	1	0	1	1		OG0001959	0	1	1	0	0	1
OG0001960	1	1	1	1	1	1		OG0001960	0	1	1	1	1	1
OG0001961	1	1	1	1	1	1		OG0001961	0	1	1	1	0	1
OG0001962	1	1	1	1	1	1		OG0001962	1	1	0	1	1	0
OG0001963	1	1	1	0	1	1		OG0001963	1	0	1	0	0	0
OG0001964	1	1	1	1	1	1		OG0001964	0	1	1	1	1	1
OG0001965	1	1	1	1	1	1		OG0001965	1	1	1	1	0	1
OG0001966	1	1	1	1	1	1		OG0001966	0	1	1	1	1	1
OG0001967	1	1	1	1	1	1		OG0001967	0	1	1	1	1	1
OG0001968	1	1	1	1	0	1		OG0001968	1	1	1	1	0	1
OG0001969	1	1	1	1	1	1		OG0001969	0	1	1	1	1	1
OG0001970	1	1	1	1	1	1		OG0001970	0	1	1	1	1	1
OG0001971	1	0	1	1	1	0		OG0001971	1	0	1	0	1	0
OG0001972	1	1	1	1	0	1		OG0001972	1	1	1	1	0	1
OG0001973	1	1	1	1	0	1		OG0001973	1	1	1	1	0	1
OG0001974	0	0	1	0	0	1		OG0001974	0	0	1	0	0	0
OG0001975	0	0	1	0	1	0		OG0001975	0	0	0	0	1	0
OG0001976	1	1	1	1	1	1		OG0001976	0	1	0	1	1	1
OG0001977	0	1	1	1	0	1		OG0001977	0	1	0	0	0	0
OG0001978	1	1	1	1	1	1		OG0001978	1	1	1	1	1	0
OG0001979	1	1	1	1	1	1		OG0001979	1	1	0	0	1	1
OG0001980	1	1	1	1	1	1		OG0001980	0	1	1	1	1	1
OG0001981	1	1	1	1	1	1		OG0001981	0	1	1	1	1	1
OG0001982	0	1	1	0	1	1		OG0001982	0	1	1	0	1	1
OG0001983	1	1	1	1	1	1		OG0001983	0	1	0	1	1	1
OG0001984	1	1	1	1	1	1		OG0001984	0	1	0	1	1	1
OG0001985	1	1	1	0	1	1		OG0001985	0	1	0	0	1	1
OG0001986	1	1	1	1	1	1		OG0001986	1	1	1	1	1	0
OG0001987	1	1	1	1	1	1		OG0001987	0	1	1	1	0	1
OG0001988	1	1	1	1	1	1		OG0001988	0	1	0	1	0	0
OG0001989	1	1	1	1	1	1		OG0001989	0	0	1	1	1	0
OG0001990	1	1	1	0	1	1		OG0001990	0	0	0	0	0	0
OG0001991	0	0	1	1	1	0		OG0001991	0	0	1	1	1	0
OG0001992	1	1	1	1	1	1		OG0001992	1	1	0	1	1	1
OG0001993	0	1	1	0	0	0		OG0001993	0	1	0	0	0	0
OG0001994	1	1	1	1	1	1		OG0001994	0	1	0	1	1	1
OG0001995	1	1	1	1	1	1		OG0001995	0	1	0	1	1	1
OG0001996	1	1	1	1	0	1		OG0001996	1	1	0	1	0	1
[truncated: 14,119 more rows]

## Sheet: Table S4
# Table S4: Phyletic Assignments; used to construct Figure 4
# Origin_in_Tree	COG	Phyletic_Assignment		['Anemone', 'Axolotl', 'Cucumber', 'Planarian', 'Sponge', 'Zebrafish']		['Anemone', 'Axolotl', 'Cucumber', 'Planarian', 'Zebrafish']		['Axolotl', 'Cucumber', 'Planarian', 'Zebrafish']		['Axolotl', 'Cucumber', 'Zebrafish']		['Axolotl', 'Zebrafish']
1-Sponge	OG0000003	Eukaryote		OG0000003	Eukaryote	OG0000003	Eukaryote	OG0000001	Eukaryote	OG0000000	Eukaryote	OG0000000	Eukaryote		Euk	Met	Bilat	Vert
1-Sponge	OG0000004	Eukaryote		OG0000004	Eukaryote	OG0000004	Eukaryote	OG0000003	Eukaryote	OG0000001	Eukaryote	OG0000001	Eukaryote	Sponge	149	11	0	0
1-Sponge	OG0000009	Eukaryote		OG0000009	Eukaryote	OG0000009	Eukaryote	OG0000004	Eukaryote	OG0000003	Eukaryote	OG0000003	Eukaryote	Anemone	193	17	0	0
1-Sponge	OG0000011	Eukaryote		OG0000011	Eukaryote	OG0000011	Eukaryote	OG0000009	Eukaryote	OG0000004	Eukaryote	OG0000004	Eukaryote	Planarian	464	39	3	0
1-Sponge	OG0000016	Eukaryote		OG0000016	Eukaryote	OG0000016	Eukaryote	OG0000011	Eukaryote	OG0000009	Eukaryote	OG0000009	Eukaryote	Cucumber	698	95	15	0
1-Sponge	OG0000024	Eukaryote		OG0000024	Eukaryote	OG0000023	Eukaryote	OG0000016	Eukaryote	OG0000011	Eukaryote	OG0000011	Eukaryote	Axolotl	2131	363	106	170
1-Sponge	OG0000050	Eukaryote		OG0000050	Eukaryote	OG0000024	Eukaryote	OG0000023	Eukaryote	OG0000016	Eukaryote	OG0000013	Eukaryote
1-Sponge	OG0000051	Eukaryote		OG0000051	Eukaryote	OG0000050	Eukaryote	OG0000024	Eukaryote	OG0000023	Eukaryote	OG0000014	Eukaryote
1-Sponge	OG0000057	Eukaryote		OG0000057	Eukaryote	OG0000051	Eukaryote	OG0000027	Eukaryote	OG0000024	Eukaryote	OG0000016	Eukaryote
1-Sponge	OG0000064	Eukaryote		OG0000064	Eukaryote	OG0000055	Eukaryote	OG0000036	Eukaryote	OG0000027	Eukaryote	OG0000019	Metazoa
1-Sponge	OG0000072	Eukaryote		OG0000072	Eukaryote	OG0000057	Eukaryote	OG0000050	Eukaryote	OG0000036	Eukaryote	OG0000023	Eukaryote
1-Sponge	OG0000089	Eukaryote		OG0000089	Eukaryote	OG0000064	Eukaryote	OG0000051	Eukaryote	OG0000048	Eukaryote	OG0000024	Eukaryote
1-Sponge	OG0000097	Eukaryote		OG0000097	Eukaryote	OG0000072	Eukaryote	OG0000055	Eukaryote	OG0000050	Eukaryote	OG0000027	Eukaryote
1-Sponge	OG0000100	Eukaryote		OG0000100	Eukaryote	OG0000089	Eukaryote	OG0000057	Eukaryote	OG0000051	Eukaryote	OG0000031	Eukaryote
1-Sponge	OG0000101	Eukaryote		OG0000101	Eukaryote	OG0000097	Eukaryote	OG0000062	Eukaryote	OG0000055	Eukaryote	OG0000036	Eukaryote
1-Sponge	OG0000107	Eukaryote		OG0000107	Eukaryote	OG0000100	Eukaryote	OG0000064	Eukaryote	OG0000057	Eukaryote	OG0000038	Eukaryote
1-Sponge	OG0000110	Eukaryote		OG0000110	Eukaryote	OG0000101	Eukaryote	OG0000072	Eukaryote	OG0000059	Eukaryote	OG0000045	Metazoa
1-Sponge	OG0000117	Eukaryote		OG0000117	Eukaryote	OG0000107	Eukaryote	OG0000083	Eukaryote	OG0000062	Eukaryote	OG0000048	Eukaryote
1-Sponge	OG0000120	Eukaryote		OG0000120	Eukaryote	OG0000110	Eukaryote	OG0000089	Eukaryote	OG0000064	Eukaryote	OG0000050	Eukaryote
1-Sponge	OG0000126	Eukaryote		OG0000126	Eukaryote	OG0000111	Eukaryote	OG0000093	Eukaryote	OG0000068	Eukaryote	OG0000051	Eukaryote
1-Sponge	OG0000127	Eukaryote		OG0000127	Eukaryote	OG0000117	Eukaryote	OG0000097	Eukaryote	OG0000069	Eukaryote	OG0000055	Eukaryote
1-Sponge	OG0000130	Eukaryote		OG0000130	Eukaryote	OG0000120	Eukaryote	OG0000100	Eukaryote	OG0000072	Eukaryote	OG0000057	Eukaryote
1-Sponge	OG0000132	Eukaryote		OG0000132	Eukaryote	OG0000126	Eukaryote	OG0000101	Eukaryote	OG0000083	Eukaryote	OG0000059	Eukaryote
1-Sponge	OG0000138	Metazoa		OG0000138	Metazoa	OG0000127	Eukaryote	OG0000107	Eukaryote	OG0000089	Eukaryote	OG0000062	Eukaryote
1-Sponge	OG0000140	Eukaryote		OG0000140	Eukaryote	OG0000130	Eukaryote	OG0000110	Eukaryote	OG0000093	Eukaryote	OG0000064	Eukaryote
1-Sponge	OG0000144	Eukaryote		OG0000144	Eukaryote	OG0000132	Eukaryote	OG0000111	Eukaryote	OG0000097	Eukaryote	OG0000068	Eukaryote
1-Sponge	OG0000151	Eukaryote		OG0000151	Eukaryote	OG0000138	Metazoa	OG0000112	Eukaryote	OG0000100	Eukaryote	OG0000069	Eukaryote
1-Sponge	OG0000176	Eukaryote		OG0000176	Eukaryote	OG0000140	Eukaryote	OG0000114	Eukaryote	OG0000101	Eukaryote	OG0000072	Eukaryote
1-Sponge	OG0000178	Eukaryote		OG0000178	Eukaryote	OG0000144	Eukaryote	OG0000115	Eukaryote	OG0000107	Eukaryote	OG0000075	Eukaryote
1-Sponge	OG0000198	Eukaryote		OG0000198	Eukaryote	OG0000151	Eukaryote	OG0000117	Eukaryote	OG0000110	Eukaryote	OG0000076	Eukaryote
1-Sponge	OG0000204	Eukaryote		OG0000204	Eukaryote	OG0000176	Eukaryote	OG0000119	Eukaryote	OG0000111	Eukaryote	OG0000081	Eukaryote
1-Sponge	OG0000229	Eukaryote		OG0000229	Eukaryote	OG0000178	Eukaryote	OG0000120	Eukaryote	OG0000112	Eukaryote	OG0000083	Eukaryote
1-Sponge	OG0000245	Eukaryote		OG0000245	Eukaryote	OG0000198	Eukaryote	OG0000126	Eukaryote	OG0000114	Eukaryote	OG0000087	Eukaryote
1-Sponge	OG0000249	Eukaryote		OG0000249	Eukaryote	OG0000204	Eukaryote	OG0000127	Eukaryote	OG0000115	Eukaryote	OG0000089	Eukaryote
1-Sponge	OG0000264	Eukaryote		OG0000264	Eukaryote	OG0000229	Eukaryote	OG0000130	Eukaryote	OG0000117	Eukaryote	OG0000093	Eukaryote
1-Sponge	OG0000268	Eukaryote		OG0000268	Eukaryote	OG0000245	Eukaryote	OG0000131	Eukaryote	OG0000119	Eukaryote	OG0000094	Eukaryote
1-Sponge	OG0000269	Eukaryote		OG0000269	Eukaryote	OG0000249	Eukaryote	OG0000132	Eukaryote	OG0000120	Eukaryote	OG0000097	Eukaryote
1-Sponge	OG0000281	Eukaryote		OG0000281	Eukaryote	OG0000264	Eukaryote	OG0000133	Eukaryote	OG0000126	Eukaryote	OG0000100	Eukaryote
1-Sponge	OG0000296	Eukaryote		OG0000296	Eukaryote	OG0000265	Eukaryote	OG0000138	Metazoa	OG0000127	Eukaryote	OG0000101	Eukaryote
1-Sponge	OG0000298	Eukaryote		OG0000298	Eukaryote	OG0000268	Eukaryote	OG0000140	Eukaryote	OG0000130	Eukaryote	OG0000107	Eukaryote
1-Sponge	OG0000299	Eukaryote		OG0000299	Eukaryote	OG0000269	Eukaryote	OG0000144	Eukaryote	OG0000131	Eukaryote	OG0000108	Eukaryote
1-Sponge	OG0000332	Eukaryote		OG0000332	Eukaryote	OG0000281	Eukaryote	OG0000151	Eukaryote	OG0000132	Eukaryote	OG0000110	Eukaryote
1-Sponge	OG0000333	Eukaryote		OG0000333	Eukaryote	OG0000296	Eukaryote	OG0000153	Eukaryote	OG0000133	Eukaryote	OG0000111	Eukaryote
1-Sponge	OG0000335	Metazoa		OG0000335	Metazoa	OG0000298	Eukaryote	OG0000167	Eukaryote	OG0000136	Metazoa	OG0000112	Eukaryote
1-Sponge	OG0000336	Eukaryote		OG0000336	Eukaryote	OG0000299	Eukaryote	OG0000176	Eukaryote	OG0000138	Metazoa	OG0000114	Eukaryote
1-Sponge	OG0000337	Eukaryote		OG0000337	Eukaryote	OG0000319	Eukaryote	OG0000178	Eukaryote	OG0000140	Eukaryote	OG0000115	Eukaryote
1-Sponge	OG0000377	Eukaryote		OG0000377	Eukaryote	OG0000332	Eukaryote	OG0000179	Eukaryote	OG0000144	Eukaryote	OG0000116	Eukaryote
1-Sponge	OG0000379	Eukaryote		OG0000379	Eukaryote	OG0000333	Eukaryote	OG0000181	Eukaryote	OG0000145	Metazoa	OG0000117	Eukaryote
1-Sponge	OG0000382	Eukaryote		OG0000382	Eukaryote	OG0000335	Metazoa	OG0000185	Eukaryote	OG0000151	Eukaryote	OG0000118	Eukaryote
1-Sponge	OG0000385	Eukaryote		OG0000385	Eukaryote	OG0000336	Eukaryote	OG0000198	Eukaryote	OG0000153	Eukaryote	OG0000119	Eukaryote
1-Sponge	OG0000396	Eukaryote		OG0000396	Eukaryote	OG0000337	Eukaryote	OG0000199	Eukaryote	OG0000154	Eukaryote	OG0000120	Eukaryote
1-Sponge	OG0000411	Eukaryote		OG0000411	Eukaryote	OG0000377	Eukaryote	OG0000204	Eukaryote	OG0000157	Eukaryote	OG0000121	Eukaryote
1-Sponge	OG0000414	Eukaryote		OG0000414	Eukaryote	OG0000379	Eukaryote	OG0000214	Eukaryote	OG0000159	Eukaryote	OG0000122	Eukaryote
1-Sponge	OG0000440	Eukaryote		OG0000440	Eukaryote	OG0000382	Eukaryote	OG0000229	Eukaryote	OG0000167	Eukaryote	OG0000126	Eukaryote
1-Sponge	OG0000461	Metazoa		OG0000461	Metazoa	OG0000385	Eukaryote	OG0000243	Eukaryote	OG0000176	Eukaryote	OG0000127	Eukaryote
1-Sponge	OG0000469	Metazoa		OG0000469	Metazoa	OG0000396	Eukaryote	OG0000245	Eukaryote	OG0000178	Eukaryote	OG0000128	Eukaryote
1-Sponge	OG0000475	Eukaryote		OG0000475	Eukaryote	OG0000411	Eukaryote	OG0000249	Eukaryote	OG0000179	Eukaryote	OG0000130	Eukaryote
1-Sponge	OG0000490	Eukaryote		OG0000490	Eukaryote	OG0000414	Eukaryote	OG0000264	Eukaryote	OG0000181	Eukaryote	OG0000131	Eukaryote
1-Sponge	OG0000499	Eukaryote		OG0000499	Eukaryote	OG0000440	Eukaryote	OG0000265	Eukaryote	OG0000185	Eukaryote	OG0000132	Eukaryote
1-Sponge	OG0000533	Eukaryote		OG0000533	Eukaryote	OG0000461	Metazoa	OG0000268	Eukaryote	OG0000198	Eukaryote	OG0000133	Eukaryote
1-Sponge	OG0000558	Eukaryote		OG0000558	Eukaryote	OG0000469	Metazoa	OG0000269	Eukaryote	OG0000199	Eukaryote	OG0000135	Eukaryote
1-Sponge	OG0000578	Eukaryote		OG0000578	Eukaryote	OG0000475	Eukaryote	OG0000270	Eukaryote	OG0000204	Eukaryote	OG0000136	Metazoa
1-Sponge	OG0000580	Eukaryote		OG0000580	Eukaryote	OG0000490	Eukaryote	OG0000271	Eukaryote	OG0000214	Eukaryote	OG0000138	Metazoa
1-Sponge	OG0000592	Eukaryote		OG0000592	Eukaryote	OG0000499	Eukaryote	OG0000281	Eukaryote	OG0000221	Metazoa	OG0000139	Eukaryote
1-Sponge	OG0000596	Eukaryote		OG0000596	Eukaryote	OG0000505	Eukaryote	OG0000296	Eukaryote	OG0000224	Eukaryote	OG0000140	Eukaryote
1-Sponge	OG0000597	Eukaryote		OG0000597	Eukaryote	OG0000532	Eukaryote	OG0000297	Metazoa	OG0000227	Eukaryote	OG0000142	Eukaryote
1-Sponge	OG0000603	Eukaryote		OG0000603	Eukaryote	OG0000533	Eukaryote	OG0000298	Eukaryote	OG0000229	Eukaryote	OG0000143	Eukaryote
1-Sponge	OG0000615	Eukaryote		OG0000615	Eukaryote	OG0000558	Eukaryote	OG0000299	Eukaryote	OG0000243	Eukaryote	OG0000144	Eukaryote
1-Sponge	OG0000639	Eukaryote		OG0000639	Eukaryote	OG0000560	Eukaryote	OG0000308	Eukaryote	OG0000245	Eukaryote	OG0000145	Metazoa
1-Sponge	OG0000654	Eukaryote		OG0000654	Eukaryote	OG0000578	Eukaryote	OG0000311	Eukaryote	OG0000249	Eukaryote	OG0000149	Eukaryote
1-Sponge	OG0000666	Eukaryote		OG0000666	Eukaryote	OG0000580	Eukaryote	OG0000312	Eukaryote	OG0000264	Eukaryote	OG0000151	Eukaryote
1-Sponge	OG0000667	Eukaryote		OG0000667	Eukaryote	OG0000592	Eukaryote	OG0000319	Eukaryote	OG0000265	Eukaryote	OG0000153	Eukaryote
1-Sponge	OG0000684	Eukaryote		OG0000684	Eukaryote	OG0000596	Eukaryote	OG0000323	Eukaryote	OG0000268	Eukaryote	OG0000154	Eukaryote
1-Sponge	OG0000730	Eukaryote		OG0000730	Eukaryote	OG0000597	Eukaryote	OG0000331	Eukaryote	OG0000269	Eukaryote	OG0000157	Eukaryote
1-Sponge	OG0000743	Eukaryote		OG0000743	Eukaryote	OG0000603	Eukaryote	OG0000332	Eukaryote	OG0000270	Eukaryote	OG0000158	Eukaryote
1-Sponge	OG0000754	Eukaryote		OG0000754	Eukaryote	OG0000615	Eukaryote	OG0000333	Eukaryote	OG0000271	Eukaryote	OG0000159	Eukaryote
1-Sponge	OG0000789	Eukaryote		OG0000789	Eukaryote	OG0000639	Eukaryote	OG0000335	Metazoa	OG0000281	Eukaryote	OG0000162	Eukaryote
1-Sponge	OG0000791	Eukaryote		OG0000791	Eukaryote	OG0000654	Eukaryote	OG0000336	Eukaryote	OG0000283	Eukaryote	OG0000167	Eukaryote
1-Sponge	OG0000828	Metazoa		OG0000828	Metazoa	OG0000666	Eukaryote	OG0000337	Eukaryote	OG0000296	Eukaryote	OG0000169	Eukaryote
1-Sponge	OG0000829	Eukaryote		OG0000829	Eukaryote	OG0000667	Eukaryote	OG0000338	Eukaryote	OG0000297	Metazoa	OG0000171	Eukaryote
1-Sponge	OG0000876	Eukaryote		OG0000876	Eukaryote	OG0000684	Eukaryote	OG0000345	Eukaryote	OG0000298	Eukaryote	OG0000172	Eukaryote
1-Sponge	OG0000897	Eukaryote		OG0000897	Eukaryote	OG0000730	Eukaryote	OG0000351	Eukaryote	OG0000299	Eukaryote	OG0000173	Metazoa
1-Sponge	OG0000899	Eukaryote		OG0000899	Eukaryote	OG0000743	Eukaryote	OG0000355	Eukaryote	OG0000308	Eukaryote	OG0000175	Eukaryote
1-Sponge	OG0000935	Eukaryote		OG0000935	Eukaryote	OG0000754	Eukaryote	OG0000377	Eukaryote	OG0000311	Eukaryote	OG0000176	Eukaryote
1-Sponge	OG0000982	Eukaryote		OG0000982	Eukaryote	OG0000789	Eukaryote	OG0000379	Eukaryote	OG0000312	Eukaryote	OG0000177	Eukaryote
1-Sponge	OG0000990	Eukaryote		OG0000990	Eukaryote	OG0000790	Eukaryote	OG0000382	Eukaryote	OG0000319	Eukaryote	OG0000178	Eukaryote
1-Sponge	OG0000996	Eukaryote		OG0000996	Eukaryote	OG0000791	Eukaryote	OG0000385	Eukaryote	OG0000323	Eukaryote	OG0000179	Eukaryote
1-Sponge	OG0001022	Eukaryote		OG0001022	Eukaryote	OG0000828	Metazoa	OG0000396	Eukaryote	OG0000331	Eukaryote	OG0000180	Eukaryote
1-Sponge	OG0001065	Eukaryote		OG0001065	Eukaryote	OG0000829	Eukaryote	OG0000401	Eukaryote	OG0000332	Eukaryote	OG0000181	Eukaryote
1-Sponge	OG0001070	Eukaryote		OG0001070	Eukaryote	OG0000876	Eukaryote	OG0000411	Eukaryote	OG0000333	Eukaryote	OG0000185	Eukaryote
1-Sponge	OG0001118	Eukaryote		OG0001118	Eukaryote	OG0000897	Eukaryote	OG0000414	Eukaryote	OG0000335	Metazoa	OG0000186	Eukaryote
1-Sponge	OG0001147	Eukaryote		OG0001147	Eukaryote	OG0000899	Eukaryote	OG0000415	Eukaryote	OG0000336	Eukaryote	OG0000187	Eukaryote
1-Sponge	OG0001210	Eukaryote		OG0001210	Eukaryote	OG0000922	Eukaryote	OG0000420	Eukaryote	OG0000337	Eukaryote	OG0000188	Eukaryote
1-Sponge	OG0001227	Eukaryote		OG0001227	Eukaryote	OG0000935	Eukaryote	OG0000431	Eukaryote	OG0000338	Eukaryote	OG0000189	Eukaryote
1-Sponge	OG0001244	Eukaryote		OG0001244	Eukaryote	OG0000955	Eukaryote	OG0000439	Eukaryote	OG0000345	Eukaryote	OG0000195	Eukaryote
1-Sponge	OG0001245	Eukaryote		OG0001245	Eukaryote	OG0000982	Eukaryote	OG0000440	Eukaryote	OG0000347	Eukaryote	OG0000196	Eukaryote
1-Sponge	OG0001250	Eukaryote		OG0001250	Eukaryote	OG0000984	Metazoa	OG0000448	Eukaryote	OG0000351	Eukaryote	OG0000198	Eukaryote
1-Sponge	OG0001288	Eukaryote		OG0001288	Eukaryote	OG0000990	Eukaryote	OG0000449	Eukaryote	OG0000355	Eukaryote	OG0000199	Eukaryote
1-Sponge	OG0001291	Eukaryote		OG0001291	Eukaryote	OG0000996	Eukaryote	OG0000450	Eukaryote	OG0000365	Eukaryote	OG0000204	Eukaryote
1-Sponge	OG0001311	Eukaryote		OG0001311	Eukaryote	OG0001022	Eukaryote	OG0000461	Metazoa	OG0000377	Eukaryote	OG0000211	Eukaryote
1-Sponge	OG0001315	Eukaryote		OG0001315	Eukaryote	OG0001065	Eukaryote	OG0000468	Eukaryote	OG0000378	Eukaryote	OG0000214	Eukaryote
1-Sponge	OG0001385	Metazoa		OG0001385	Metazoa	OG0001070	Eukaryote	OG0000469	Metazoa	OG0000379	Eukaryote	OG0000221	Metazoa
1-Sponge	OG0001419	Eukaryote		OG0001419	Eukaryote	OG0001118	Eukaryote	OG0000475	Eukaryote	OG0000382	Eukaryote	OG0000224	Eukaryote
1-Sponge	OG0001478	Eukaryote		OG0001478	Eukaryote	OG0001147	Eukaryote	OG0000477	Eukaryote	OG0000384	Eukaryote	OG0000225	Eukaryote
1-Sponge	OG0001492	Eukaryote		OG0001492	Eukaryote	OG0001163	Eukaryote	OG0000487	Eukaryote	OG0000385	Eukaryote	OG0000227	Eukaryote
1-Sponge	OG0001552	Metazoa		OG0001552	Metazoa	OG0001164	Eukaryote	OG0000490	Eukaryote	OG0000396	Eukaryote	OG0000229	Eukaryote
1-Sponge	OG0001566	Eukaryote		OG0001566	Eukaryote	OG0001201	Eukaryote	OG0000497	Metazoa	OG0000401	Eukaryote	OG0000230	Eukaryote
1-Sponge	OG0001624	Eukaryote		OG0001624	Eukaryote	OG0001210	Eukaryote	OG0000499	Eukaryote	OG0000407	Eukaryote	OG0000231	Eukaryote
1-Sponge	OG0001629	Eukaryote		OG0001629	Eukaryote	OG0001217	Eukaryote	OG0000505	Eukaryote	OG0000411	Eukaryote	OG0000236	Eukaryote
1-Sponge	OG0001651	Eukaryote		OG0001651	Eukaryote	OG0001227	Eukaryote	OG0000515	Eukaryote	OG0000414	Eukaryote	OG0000243	Eukaryote
1-Sponge	OG0001667	Eukaryote		OG0001667	Eukaryote	OG0001244	Eukaryote	OG0000517	Metazoa	OG0000415	Eukaryote	OG0000245	Eukaryote
1-Sponge	OG0001703	Eukaryote		OG0001703	Eukaryote	OG0001245	Eukaryote	OG0000526	Eukaryote	OG0000420	Eukaryote	OG0000249	Eukaryote
1-Sponge	OG0001771	Eukaryote		OG0001771	Eukaryote	OG0001248	Eukaryote	OG0000527	Eukaryote	OG0000430	Eukaryote	OG0000254	Eukaryote
1-Sponge	OG0001786	Metazoa		OG0001786	Metazoa	OG0001250	Eukaryote	OG0000532	Eukaryote	OG0000431	Eukaryote	OG0000255	Eukaryote
1-Sponge	OG0002043	Metazoa		OG0002043	Metazoa	OG0001288	Eukaryote	OG0000533	Eukaryote	OG0000439	Eukaryote	OG0000256	Eukaryote
1-Sponge	OG0002047	Eukaryote		OG0002047	Eukaryote	OG0001291	Eukaryote	OG0000543	Eukaryote	OG0000440	Eukaryote	OG0000257	Eukaryote
1-Sponge	OG0002072	Eukaryote		OG0002072	Eukaryote	OG0001311	Eukaryote	OG0000553	Eukaryote	OG0000448	Eukaryote	OG0000264	Eukaryote
1-Sponge	OG0002102	Eukaryote		OG0002102	Eukaryote	OG0001315	Eukaryote	OG0000558	Eukaryote	OG0000449	Eukaryote	OG0000265	Eukaryote
1-Sponge	OG0002264	Eukaryote		OG0002264	Eukaryote	OG0001325	Eukaryote	OG0000560	Eukaryote	OG0000450	Eukaryote	OG0000266	Eukaryote
1-Sponge	OG0002277	Eukaryote		OG0002277	Eukaryote	OG0001336	Eukaryote	OG0000566	Eukaryote	OG0000453	Eukaryote	OG0000268	Eukaryote
1-Sponge	OG0002300	Eukaryote		OG0002300	Eukaryote	OG0001385	Metazoa	OG0000578	Eukaryote	OG0000459	Eukaryote	OG0000269	Eukaryote
1-Sponge	OG0002306	Eukaryote		OG0002306	Eukaryote	OG0001419	Eukaryote	OG0000580	Eukaryote	OG0000460	Eukaryote	OG0000270	Eukaryote
1-Sponge	OG0002312	Metazoa		OG0002312	Metazoa	OG0001478	Eukaryote	OG0000592	Eukaryote	OG0000461	Metazoa	OG0000271	Eukaryote
1-Sponge	OG0002407	Eukaryote		OG0002407	Eukaryote	OG0001492	Eukaryote	OG0000594	Eukaryote	OG0000468	Eukaryote	OG0000281	Eukaryote
1-Sponge	OG0002411	Eukaryote		OG0002411	Eukaryote	OG0001552	Metazoa	OG0000596	Eukaryote	OG0000469	Metazoa	OG0000282	Eukaryote
1-Sponge	OG0002412	Eukaryote		OG0002412	Eukaryote	OG0001566	Eukaryote	OG0000597	Eukaryote	OG0000475	Eukaryote	OG0000283	Eukaryote
1-Sponge	OG0002507	Eukaryote		OG0002507	Eukaryote	OG0001624	Eukaryote	OG0000600	Eukaryote	OG0000477	Eukaryote	OG0000285	Eukaryote
1-Sponge	OG0002543	Eukaryote		OG0002543	Eukaryote	OG0001629	Eukaryote	OG0000603	Eukaryote	OG0000487	Eukaryote	OG0000287	Eukaryote
1-Sponge	OG0002630	Eukaryote		OG0002630	Eukaryote	OG0001642	Eukaryote	OG0000615	Eukaryote	OG0000490	Eukaryote	OG0000296	Eukaryote
1-Sponge	OG0002645	Eukaryote		OG0002645	Eukaryote	OG0001651	Eukaryote	OG0000625	Eukaryote	OG0000491	Eukaryote	OG0000297	Metazoa
1-Sponge	OG0002695	Eukaryote		OG0002695	Eukaryote	OG0001667	Eukaryote	OG0000639	Eukaryote	OG0000497	Metazoa	OG0000298	Eukaryote
1-Sponge	OG0002827	Eukaryote		OG0002827	Eukaryote	OG0001702	Eukaryote	OG0000654	Eukaryote	OG0000499	Eukaryote	OG0000299	Eukaryote
1-Sponge	OG0002859	Eukaryote		OG0002859	Eukaryote	OG0001703	Eukaryote	OG0000666	Eukaryote	OG0000505	Eukaryote	OG0000302	Eukaryote
1-Sponge	OG0002898	Eukaryote		OG0002898	Eukaryote	OG0001711	Metazoa	OG0000667	Eukaryote	OG0000507	Eukaryote	OG0000304	Eukaryote
1-Sponge	OG0002984	Eukaryote		OG0002984	Eukaryote	OG0001771	Eukaryote	OG0000684	Eukaryote	OG0000515	Eukaryote	OG0000308	Eukaryote
1-Sponge	OG0003002	Eukaryote		OG0003002	Eukaryote	OG0001786	Metazoa	OG0000695	Eukaryote	OG0000517	Metazoa	OG0000309	Metazoa
1-Sponge	OG0003054	Eukaryote		OG0003054	Eukaryote	OG0001861	Eukaryote	OG0000707	Eukaryote	OG0000526	Eukaryote	OG0000311	Eukaryote
1-Sponge	OG0003190	Eukaryote		OG0003190	Eukaryote	OG0001965	Eukaryote	OG0000730	Eukaryote	OG0000527	Eukaryote	OG0000312	Eukaryote
1-Sponge	OG0003222	Eukaryote		OG0003222	Eukaryote	OG0001968	Eukaryote	OG0000743	Eukaryote	OG0000528	Eukaryote	OG0000313	Eukaryote
1-Sponge	OG0003242	Eukaryote		OG0003242	Eukaryote	OG0001972	Eukaryote	OG0000745	Eukaryote	OG0000532	Eukaryote	OG0000314	Eukaryote
1-Sponge	OG0003430	Eukaryote		OG0003430	Eukaryote	OG0001973	Eukaryote	OG0000752	Eukaryote	OG0000533	Eukaryote	OG0000319	Eukaryote
1-Sponge	OG0003458	Eukaryote		OG0003458	Eukaryote	OG0002039	Eukaryote	OG0000754	Eukaryote	OG0000534	Metazoa	OG0000323	Eukaryote
1-Sponge	OG0003475	Eukaryote		OG0003475	Eukaryote	OG0002043	Metazoa	OG0000789	Eukaryote	OG0000543	Eukaryote	OG0000325	Eukaryote
1-Sponge	OG0003507	Eukaryote		OG0003507	Eukaryote	OG0002047	Eukaryote	OG0000790	Eukaryote	OG0000552	Eukaryote	OG0000331	Eukaryote
1-Sponge	OG0003630	Eukaryote		OG0003630	Eukaryote	OG0002059	Eukaryote	OG0000791	Eukaryote	OG0000553	Eukaryote	OG0000332	Eukaryote
1-Sponge	OG0003692	Eukaryote		OG0003692	Eukaryote	OG0002072	Eukaryote	OG0000795	Eukaryote	OG0000557	Eukaryote	OG0000333	Eukaryote
1-Sponge	OG0003966	Eukaryote		OG0003966	Eukaryote	OG0002102	Eukaryote	OG0000818	Eukaryote	OG0000558	Eukaryote	OG0000335	Metazoa
1-Sponge	OG0003977	Eukaryote		OG0003977	Eukaryote	OG0002149	Eukaryote	OG0000828	Metazoa	OG0000560	Eukaryote	OG0000336	Eukaryote
1-Sponge	OG0004034	Metazoa		OG0004034	Metazoa	OG0002150	Eukaryote	OG0000829	Eukaryote	OG0000566	Eukaryote	OG0000337	Eukaryote
1-Sponge	OG0004247	Eukaryote		OG0004247	Eukaryote	OG0002159	Eukaryote	OG0000852	Eukaryote	OG0000570	Eukaryote	OG0000338	Eukaryote
1-Sponge	OG0004318	Eukaryote		OG0004318	Eukaryote	OG0002190	Eukaryote	OG0000856	Eukaryote	OG0000578	Eukaryote	OG0000339	Eukaryote
1-Sponge	OG0004502	Eukaryote		OG0004502	Eukaryote	OG0002211	Eukaryote	OG0000867	Eukaryote	OG0000580	Eukaryote	OG0000345	Eukaryote
1-Sponge	OG0004555	Eukaryote		OG0004555	Eukaryote	OG0002264	Eukaryote	OG0000869	Eukaryote	OG0000583	Eukaryote	OG0000347	Eukaryote
1-Sponge	OG0005001	Eukaryote		OG0005001	Eukaryote	OG0002277	Eukaryote	OG0000876	Eukaryote	OG0000592	Eukaryote	OG0000349	Eukaryote
1-Sponge	OG0005306	Eukaryote		OG0005306	Eukaryote	OG0002280	Eukaryote	OG0000880	Eukaryote	OG0000594	Eukaryote	OG0000351	Eukaryote
1-Sponge	OG0005405	Eukaryote		OG0005405	Eukaryote	OG0002300	Eukaryote	OG0000897	Eukaryote	OG0000596	Eukaryote	OG0000352	Eukaryote
1-Sponge	OG0005842	Eukaryote		OG0005842	Eukaryote	OG0002306	Eukaryote	OG0000899	Eukaryote	OG0000597	Eukaryote	OG0000355	Eukaryote
1-Sponge	OG0005883	Eukaryote		OG0005883	Eukaryote	OG0002312	Metazoa	OG0000909	Eukaryote	OG0000600	Eukaryote	OG0000356	Eukaryote
1-Sponge	OG0006864	Eukaryote		OG0006864	Eukaryote	OG0002407	Eukaryote	OG0000922	Eukaryote	OG0000603	Eukaryote	OG0000364	Eukaryote
1-Sponge	OG0006920	Eukaryote		OG0006920	Eukaryote	OG0002411	Eukaryote	OG0000928	Eukaryote	OG0000615	Eukaryote	OG0000365	Eukaryote
2-Anemone	OG0000023	Eukaryote			#N/A	OG0002412	Eukaryote	OG0000930	Eukaryote	OG0000616	Eukaryote	OG0000366	Eukaryote
2-Anemone	OG0000055	Eukaryote			#N/A	OG0002483	Eukaryote	OG0000932	Eukaryote	OG0000621	Eukaryote	OG0000371	Eukaryote
2-Anemone	OG0000111	Eukaryote			#N/A	OG0002507	Eukaryote	OG0000933	Eukaryote	OG0000623	Eukaryote	OG0000372	Eukaryote
2-Anemone	OG0000265	Eukaryote			#N/A	OG0002543	Eukaryote	OG0000935	Eukaryote	OG0000624	Eukaryote	OG0000373	Eukaryote
2-Anemone	OG0000319	Eukaryote			#N/A	OG0002617	Metazoa	OG0000955	Eukaryote	OG0000625	Eukaryote	OG0000374	Eukaryote
2-Anemone	OG0000505	Eukaryote			#N/A	OG0002630	Eukaryote	OG0000957	Eukaryote	OG0000639	Eukaryote	OG0000377	Eukaryote
2-Anemone	OG0000532	Eukaryote			#N/A	OG0002645	Eukaryote	OG0000982	Eukaryote	OG0000654	Eukaryote	OG0000378	Eukaryote
2-Anemone	OG0000560	Eukaryote			#N/A	OG0002695	Eukaryote	OG0000984	Metazoa	OG0000666	Eukaryote	OG0000379	Eukaryote
2-Anemone	OG0000790	Eukaryote			#N/A	OG0002827	Eukaryote	OG0000985	Eukaryote	OG0000667	Eukaryote	OG0000380	Metazoa
2-Anemone	OG0000922	Eukaryote			#N/A	OG0002859	Eukaryote	OG0000990	Eukaryote	OG0000672	Metazoa	OG0000382	Eukaryote
2-Anemone	OG0000955	Eukaryote			#N/A	OG0002898	Eukaryote	OG0000992	Eukaryote	OG0000684	Eukaryote	OG0000384	Eukaryote
2-Anemone	OG0000984	Metazoa			#N/A	OG0002984	Eukaryote	OG0000996	Eukaryote	OG0000685	Eukaryote	OG0000385	Eukaryote
2-Anemone	OG0001163	Eukaryote			#N/A	OG0003002	Eukaryote	OG0001022	Eukaryote	OG0000692	Eukaryote	OG0000390	Eukaryote
2-Anemone	OG0001164	Eukaryote			#N/A	OG0003054	Eukaryote	OG0001025	Eukaryote	OG0000695	Eukaryote	OG0000391	Eukaryote
2-Anemone	OG0001201	Eukaryote			#N/A	OG0003190	Eukaryote	OG0001031	Eukaryote	OG0000707	Eukaryote	OG0000392	Eukaryote
2-Anemone	OG0001217	Eukaryote			#N/A	OG0003211	Metazoa	OG0001032	Eukaryote	OG0000709	Eukaryote	OG0000396	Eukaryote
2-Anemone	OG0001248	Eukaryote			#N/A	OG0003222	Eukaryote	OG0001034	Eukaryote	OG0000710	Eukaryote	OG0000397	Eukaryote
2-Anemone	OG0001325	Eukaryote			#N/A	OG0003242	Eukaryote	OG0001036	Eukaryote	OG0000730	Eukaryote	OG0000401	Eukaryote
2-Anemone	OG0001336	Eukaryote			#N/A	OG0003430	Eukaryote	OG0001043	Eukaryote	OG0000733	Eukaryote	OG0000403	Eukaryote
2-Anemone	OG0001642	Eukaryote			#N/A	OG0003442	Eukaryote	OG0001065	Eukaryote	OG0000738	Eukaryote	OG0000405	Eukaryote
2-Anemone	OG0001702	Eukaryote			#N/A	OG0003458	Eukaryote	OG0001070	Eukaryote	OG0000743	Eukaryote	OG0000407	Eukaryote
2-Anemone	OG0001711	Metazoa			#N/A	OG0003475	Eukaryote	OG0001076	Eukaryote	OG0000745	Eukaryote	OG0000409	Eukaryote
2-Anemone	OG0001861	Eukaryote			#N/A	OG0003507	Eukaryote	OG0001114	Eukaryote	OG0000752	Eukaryote	OG0000411	Eukaryote
2-Anemone	OG0001965	Eukaryote			#N/A	OG0003630	Eukaryote	OG0001118	Eukaryote	OG0000754	Eukaryote	OG0000413	Eukaryote
2-Anemone	OG0001968	Eukaryote			#N/A	OG0003692	Eukaryote	OG0001130	Eukaryote	OG0000785	Eukaryote	OG0000414	Eukaryote
2-Anemone	OG0001972	Eukaryote			#N/A	OG0003909	Eukaryote	OG0001147	Eukaryote	OG0000789	Eukaryote	OG0000415	Eukaryote
2-Anemone	OG0001973	Eukaryote			#N/A	OG0003966	Eukaryote	OG0001150	Eukaryote	OG0000790	Eukaryote	OG0000416	Eukaryote
2-Anemone	OG0002039	Eukaryote			#N/A	OG0003968	Eukaryote	OG0001152	Eukaryote	OG0000791	Eukaryote	OG0000419	Eukaryote
2-Anemone	OG0002059	Eukaryote			#N/A	OG0003977	Eukaryote	OG0001163	Eukaryote	OG0000795	Eukaryote	OG0000420	Eukaryote
2-Anemone	OG0002149	Eukaryote			#N/A	OG0004031	Eukaryote	OG0001164	Eukaryote	OG0000803	Eukaryote	OG0000421	Eukaryote
2-Anemone	OG0002150	Eukaryote			#N/A	OG0004034	Metazoa	OG0001201	Eukaryote	OG0000818	Eukaryote	OG0000423	Eukaryote
2-Anemone	OG0002159	Eukaryote			#N/A	OG0004199	Eukaryote	OG0001208	Metazoa	OG0000827	Eukaryote	OG0000424	Eukaryote
2-Anemone	OG0002190	Eukaryote			#N/A	OG0004247	Eukaryote	OG0001210	Eukaryote	OG0000828	Metazoa	OG0000425	Eukaryote
2-Anemone	OG0002211	Eukaryote			#N/A	OG0004318	Eukaryote	OG0001211	Eukaryote	OG0000829	Eukaryote	OG0000427	Eukaryote
2-Anemone	OG0002280	Eukaryote			#N/A	OG0004502	Eukaryote	OG0001214	Eukaryote	OG0000852	Eukaryote	OG0000430	Eukaryote
2-Anemone	OG0002483	Eukaryote			#N/A	OG0004539	Metazoa	OG0001217	Eukaryote	OG0000856	Eukaryote	OG0000431	Eukaryote
2-Anemone	OG0002617	Metazoa			#N/A	OG0004555	Eukaryote	OG0001224	Eukaryote	OG0000867	Eukaryote	OG0000434	Eukaryote
2-Anemone	OG0003211	Metazoa			#N/A	OG0004560	Metazoa	OG0001227	Eukaryote	OG0000868	Eukaryote	OG0000436	Metazoa
2-Anemone	OG0003442	Eukaryote			#N/A	OG0004583	Eukaryote	OG0001244	Eukaryote	OG0000869	Eukaryote	OG0000437	Eukaryote
2-Anemone	OG0003909	Eukaryote			#N/A	OG0004875	Eukaryote	OG0001245	Eukaryote	OG0000871	Eukaryote	OG0000439	Eukaryote
2-Anemone	OG0003968	Eukaryote			#N/A	OG0004992	Eukaryote	OG0001248	Eukaryote	OG0000872	Eukaryote	OG0000440	Eukaryote
2-Anemone	OG0004031	Eukaryote			#N/A	OG0005001	Eukaryote	OG0001250	Eukaryote	OG0000874	Eukaryote	OG0000442	Eukaryote
2-Anemone	OG0004199	Eukaryote			#N/A	OG0005306	Eukaryote	OG0001251	Metazoa	OG0000876	Eukaryote	OG0000443	Eukaryote
2-Anemone	OG0004539	Metazoa			#N/A	OG0005405	Eukaryote	OG0001252	Eukaryote	OG0000880	Eukaryote	OG0000448	Eukaryote
2-Anemone	OG0004560	Metazoa			#N/A	OG0005842	Eukaryote	OG0001268	Eukaryote	OG0000896	Eukaryote	OG0000449	Eukaryote
2-Anemone	OG0004583	Eukaryote			#N/A	OG0005883	Eukaryote	OG0001288	Eukaryote	OG0000897	Eukaryote	OG0000450	Eukaryote
2-Anemone	OG0004875	Eukaryote			#N/A	OG0006213	Eukaryote	OG0001290	Eukaryote	OG0000899	Eukaryote	OG0000453	Eukaryote
2-Anemone	OG0004992	Eukaryote			#N/A	OG0006311	Eukaryote	OG0001291	Eukaryote	OG0000908	Eukaryote	OG0000456	Eukaryote
2-Anemone	OG0006213	Eukaryote			#N/A	OG0006864	Eukaryote	OG0001293	Eukaryote	OG0000909	Eukaryote	OG0000459	Eukaryote
2-Anemone	OG0006311	Eukaryote			#N/A	OG0006920	Eukaryote	OG0001294	Eukaryote	OG0000920	Eukaryote	OG0000460	Eukaryote
3-Planarian	OG0000001	Eukaryote					#N/A	OG0001295	Eukaryote	OG0000922	Eukaryote	OG0000461	Metazoa
3-Planarian	OG0000027	Eukaryote					#N/A	OG0001298	Eukaryote	OG0000928	Eukaryote	OG0000466	Eukaryote
3-Planarian	OG0000036	Eukaryote					#N/A	OG0001302	Eukaryote	OG0000930	Eukaryote	OG0000468	Eukaryote
3-Planarian	OG0000062	Eukaryote					#N/A	OG0001306	Eukaryote	OG0000932	Eukaryote	OG0000469	Metazoa
3-Planarian	OG0000083	Eukaryote					#N/A	OG0001311	Eukaryote	OG0000933	Eukaryote	OG0000475	Eukaryote
3-Planarian	OG0000093	Eukaryote					#N/A	OG0001315	Eukaryote	OG0000935	Eukaryote	OG0000477	Eukaryote
3-Planarian	OG0000112	Eukaryote					#N/A	OG0001325	Eukaryote	OG0000955	Eukaryote	OG0000478	Eukaryote
3-Planarian	OG0000114	Eukaryote					#N/A	OG0001336	Eukaryote	OG0000957	Eukaryote	OG0000479	Eukaryote
3-Planarian	OG0000115	Eukaryote					#N/A	OG0001362	Metazoa	OG0000960	Metazoa	OG0000481	Eukaryote
3-Planarian	OG0000119	Eukaryote					#N/A	OG0001374	Eukaryote	OG0000966	Eukaryote	OG0000482	Eukaryote
3-Planarian	OG0000131	Eukaryote					#N/A	OG0001385	Metazoa	OG0000982	Eukaryote	OG0000484	Eukaryote
3-Planarian	OG0000133	Eukaryote					#N/A	OG0001391	Eukaryote	OG0000983	Eukaryote	OG0000485	Eukaryote
3-Planarian	OG0000153	Eukaryote					#N/A	OG0001414	Eukaryote	OG0000984	Metazoa	OG0000487	Eukaryote
3-Planarian	OG0000167	Eukaryote					#N/A	OG0001419	Eukaryote	OG0000985	Eukaryote	OG0000489	Eukaryote
3-Planarian	OG0000179	Eukaryote					#N/A	OG0001476	Eukaryote	OG0000990	Eukaryote	OG0000490	Eukaryote
3-Planarian	OG0000181	Eukaryote					#N/A	OG0001478	Eukaryote	OG0000992	Eukaryote	OG0000491	Eukaryote
3-Planarian	OG0000185	Eukaryote					#N/A	OG0001480	Eukaryote	OG0000996	Eukaryote	OG0000492	Eukaryote
3-Planarian	OG0000199	Eukaryote					#N/A	OG0001487	Eukaryote	OG0001003	Eukaryote	OG0000494	Metazoa
3-Planarian	OG0000214	Eukaryote					#N/A	OG0001488	Eukaryote	OG0001021	Eukaryote	OG0000495	Eukaryote
3-Planarian	OG0000243	Eukaryote					#N/A	OG0001492	Eukaryote	OG0001022	Eukaryote	OG0000496	Eukaryote
3-Planarian	OG0000270	Eukaryote					#N/A	OG0001548	Eukaryote	OG0001025	Eukaryote	OG0000497	Metazoa
3-Planarian	OG0000271	Eukaryote					#N/A	OG0001552	Metazoa	OG0001027	Eukaryote	OG0000498	Eukaryote
3-Planarian	OG0000297	Metazoa					#N/A	OG0001553	Eukaryote	OG0001031	Eukaryote	OG0000499	Eukaryote
3-Planarian	OG0000308	Eukaryote					#N/A	OG0001562	Eukaryote	OG0001032	Eukaryote	OG0000500	Eukaryote
3-Planarian	OG0000311	Eukaryote					#N/A	OG0001566	Eukaryote	OG0001034	Eukaryote	OG0000502	Eukaryote
3-Planarian	OG0000312	Eukaryote					#N/A	OG0001575	Eukaryote	OG0001036	Eukaryote	OG0000504	Eukaryote
3-Planarian	OG0000323	Eukaryote					#N/A	OG0001576	Eukaryote	OG0001043	Eukaryote	OG0000505	Eukaryote
3-Planarian	OG0000331	Eukaryote					#N/A	OG0001622	Metazoa	OG0001047	Metazoa	OG0000507	Eukaryote
3-Planarian	OG0000338	Eukaryote					#N/A	OG0001624	Eukaryote	OG0001065	Eukaryote	OG0000515	Eukaryote
3-Planarian	OG0000345	Eukaryote					#N/A	OG0001629	Eukaryote	OG0001070	Eukaryote	OG0000517	Metazoa
3-Planarian	OG0000351	Eukaryote					#N/A	OG0001639	Eukaryote	OG0001076	Eukaryote	OG0000522	Eukaryote
3-Planarian	OG0000355	Eukaryote					#N/A	OG0001642	Eukaryote	OG0001098	Eukaryote	OG0000524	Eukaryote
3-Planarian	OG0000401	Eukaryote					#N/A	OG0001643	Eukaryote	OG0001110	Eukaryote	OG0000526	Eukaryote
3-Planarian	OG0000415	Eukaryote					#N/A	OG0001651	Eukaryote	OG0001114	Eukaryote	OG0000527	Eukaryote
3-Planarian	OG0000420	Eukaryote					#N/A	OG0001667	Eukaryote	OG0001117	Eukaryote	OG0000528	Eukaryote
3-Planarian	OG0000431	Eukaryote					#N/A	OG0001702	Eukaryote	OG0001118	Eukaryote	OG0000530	Eukaryote
3-Planarian	OG0000439	Eukaryote					#N/A	OG0001703	Eukaryote	OG0001119	Eukaryote	OG0000532	Eukaryote
3-Planarian	OG0000448	Eukaryote					#N/A	OG0001711	Metazoa	OG0001130	Eukaryote	OG0000533	Eukaryote
3-Planarian	OG0000449	Eukaryote					#N/A	OG0001726	Eukaryote	OG0001147	Eukaryote	OG0000534	Metazoa
3-Planarian	OG0000450	Eukaryote					#N/A	OG0001729	Eukaryote	OG0001150	Eukaryote	OG0000536	Eukaryote
3-Planarian	OG0000468	Eukaryote					#N/A	OG0001733	Eukaryote	OG0001152	Eukaryote	OG0000537	Eukaryote
3-Planarian	OG0000477	Eukaryote					#N/A	OG0001770	Bilateria	OG0001158	Eukaryote	OG0000543	Eukaryote
3-Planarian	OG0000487	Eukaryote					#N/A	OG0001771	Eukaryote	OG0001163	Eukaryote	OG0000544	Eukaryote
3-Planarian	OG0000497	Metazoa					#N/A	OG0001773	Metazoa	OG0001164	Eukaryote	OG0000549	Eukaryote
3-Planarian	OG0000515	Eukaryote					#N/A	OG0001776	Eukaryote	OG0001171	Eukaryote	OG0000550	Eukaryote
3-Planarian	OG0000517	Metazoa					#N/A	OG0001786	Metazoa	OG0001200	Eukaryote	OG0000552	Eukaryote
3-Planarian	OG0000526	Eukaryote					#N/A	OG0001790	Eukaryote	OG0001201	Eukaryote	OG0000553	Eukaryote
3-Planarian	OG0000527	Eukaryote					#N/A	OG0001793	Eukaryote	OG0001208	Metazoa	OG0000557	Eukaryote
3-Planarian	OG0000543	Eukaryote					#N/A	OG0001800	Eukaryote	OG0001210	Eukaryote	OG0000558	Eukaryote
3-Planarian	OG0000553	Eukaryote					#N/A	OG0001803	Eukaryote	OG0001211	Eukaryote	OG0000559	Eukaryote
3-Planarian	OG0000566	Eukaryote					#N/A	OG0001808	Eukaryote	OG0001214	Eukaryote	OG0000560	Eukaryote
3-Planarian	OG0000594	Eukaryote					#N/A	OG0001856	Eukaryote	OG0001215	Eukaryote	OG0000566	Eukaryote
3-Planarian	OG0000600	Eukaryote					#N/A	OG0001861	Eukaryote	OG0001217	Eukaryote	OG0000569	Eukaryote
3-Planarian	OG0000625	Eukaryote					#N/A	OG0001866	Eukaryote	OG0001224	Eukaryote	OG0000570	Eukaryote
3-Planarian	OG0000695	Eukaryote					#N/A	OG0001869	Eukaryote	OG0001227	Eukaryote	OG0000572	Eukaryote
3-Planarian	OG0000707	Eukaryote					#N/A	OG0001872	Eukaryote	OG0001244	Eukaryote	OG0000573	Eukaryote
3-Planarian	OG0000745	Eukaryote					#N/A	OG0001880	Eukaryote	OG0001245	Eukaryote	OG0000574	Eukaryote
3-Planarian	OG0000752	Eukaryote					#N/A	OG0001901	Metazoa	OG0001248	Eukaryote	OG0000575	Eukaryote
3-Planarian	OG0000795	Eukaryote					#N/A	OG0001907	Eukaryote	OG0001249	Metazoa	OG0000576	Eukaryote
3-Planarian	OG0000818	Eukaryote					#N/A	OG0001960	Metazoa	OG0001250	Eukaryote	OG0000578	Eukaryote
3-Planarian	OG0000852	Eukaryote					#N/A	OG0001961	Eukaryote	OG0001251	Metazoa	OG0000580	Eukaryote
3-Planarian	OG0000856	Eukaryote					#N/A	OG0001964	Eukaryote	OG0001252	Eukaryote	OG0000581	Eukaryote
3-Planarian	OG0000867	Eukaryote					#N/A	OG0001965	Eukaryote	OG0001255	Eukaryote	OG0000583	Eukaryote
3-Planarian	OG0000869	Eukaryote					#N/A	OG0001966	Eukaryote	OG0001268	Eukaryote	OG0000587	Eukaryote
3-Planarian	OG0000880	Eukaryote					#N/A	OG0001967	Eukaryote	OG0001288	Eukaryote	OG0000588	Eukaryote
3-Planarian	OG0000909	Eukaryote					#N/A	OG0001968	Eukaryote	OG0001290	Eukaryote	OG0000590	Eukaryote
3-Planarian	OG0000928	Eukaryote					#N/A	OG0001969	Eukaryote	OG0001291	Eukaryote	OG0000592	Eukaryote
3-Planarian	OG0000930	Eukaryote					#N/A	OG0001970	Eukaryote	OG0001293	Eukaryote	OG0000593	Eukaryote
3-Planarian	OG0000932	Eukaryote					#N/A	OG0001972	Eukaryote	OG0001294	Eukaryote	OG0000594	Eukaryote
3-Planarian	OG0000933	Eukaryote					#N/A	OG0001973	Eukaryote	OG0001295	Eukaryote	OG0000596	Eukaryote
3-Planarian	OG0000957	Eukaryote					#N/A	OG0001980	Eukaryote	OG0001298	Eukaryote	OG0000597	Eukaryote
3-Planarian	OG0000985	Eukaryote					#N/A	OG0001981	Eukaryote	OG0001302	Eukaryote	OG0000600	Eukaryote
3-Planarian	OG0000992	Eukaryote					#N/A	OG0001987	Eukaryote	OG0001306	Eukaryote	OG0000603	Eukaryote
3-Planarian	OG0001025	Eukaryote					#N/A	OG0002001	Eukaryote	OG0001307	Eukaryote	OG0000604	Eukaryote
3-Planarian	OG0001031	Eukaryote					#N/A	OG0002035	Eukaryote	OG0001311	Eukaryote	OG0000605	Eukaryote
3-Planarian	OG0001032	Eukaryote					#N/A	OG0002039	Eukaryote	OG0001315	Eukaryote	OG0000607	Eukaryote
3-Planarian	OG0001034	Eukaryote					#N/A	OG0002043	Metazoa	OG0001325	Eukaryote	OG0000608	Eukaryote
3-Planarian	OG0001036	Eukaryote					#N/A	OG0002047	Eukaryote	OG0001336	Eukaryote	OG0000615	Eukaryote
3-Planarian	OG0001043	Eukaryote					#N/A	OG0002059	Eukaryote	OG0001362	Metazoa	OG0000616	Eukaryote
3-Planarian	OG0001076	Eukaryote					#N/A	OG0002072	Eukaryote	OG0001374	Eukaryote	OG0000618	Eukaryote
3-Planarian	OG0001114	Eukaryote					#N/A	OG0002094	Eukaryote	OG0001376	Metazoa	OG0000620	Eukaryote
3-Planarian	OG0001130	Eukaryote					#N/A	OG0002098	Eukaryote	OG0001385	Metazoa	OG0000621	Eukaryote
3-Planarian	OG0001150	Eukaryote					#N/A	OG0002102	Eukaryote	OG0001391	Eukaryote	OG0000623	Eukaryote
3-Planarian	OG0001152	Eukaryote					#N/A	OG0002145	Eukaryote	OG0001414	Eukaryote	OG0000624	Eukaryote
3-Planarian	OG0001208	Metazoa					#N/A	OG0002149	Eukaryote	OG0001419	Eukaryote	OG0000625	Eukaryote
3-Planarian	OG0001211	Eukaryote					#N/A	OG0002150	Eukaryote	OG0001425	Eukaryote	OG0000626	Eukaryote
3-Planarian	OG0001214	Eukaryote					#N/A	OG0002159	Eukaryote	OG0001475	Eukaryote	OG0000638	Eukaryote
3-Planarian	OG0001224	Eukaryote					#N/A	OG0002171	Metazoa	OG0001476	Eukaryote	OG0000639	Eukaryote
3-Planarian	OG0001251	Metazoa					#N/A	OG0002176	Eukaryote	OG0001478	Eukaryote	OG0000644	Eukaryote
3-Planarian	OG0001252	Eukaryote					#N/A	OG0002177	Eukaryote	OG0001480	Eukaryote	OG0000645	Eukaryote
3-Planarian	OG0001268	Eukaryote					#N/A	OG0002186	Eukaryote	OG0001485	Eukaryote	OG0000654	Eukaryote
3-Planarian	OG0001290	Eukaryote					#N/A	OG0002190	Eukaryote	OG0001487	Eukaryote	OG0000657	Eukaryote
3-Planarian	OG0001293	Eukaryote					#N/A	OG0002211	Eukaryote	OG0001488	Eukaryote	OG0000666	Eukaryote
3-Planarian	OG0001294	Eukaryote					#N/A	OG0002264	Eukaryote	OG0001492	Eukaryote	OG0000667	Eukaryote
3-Planarian	OG0001295	Eukaryote					#N/A	OG0002267	Eukaryote	OG0001514	Eukaryote	OG0000671	Eukaryote
3-Planarian	OG0001298	Eukaryote					#N/A	OG0002270	Eukaryote	OG0001548	Eukaryote	OG0000672	Metazoa
3-Planarian	OG0001302	Eukaryote					#N/A	OG0002277	Eukaryote	OG0001552	Metazoa	OG0000676	Eukaryote
3-Planarian	OG0001306	Eukaryote					#N/A	OG0002280	Eukaryote	OG0001553	Eukaryote	OG0000677	Eukaryote
3-Planarian	OG0001362	Metazoa					#N/A	OG0002281	Eukaryote	OG0001556	Eukaryote	OG0000684	Eukaryote
3-Planarian	OG0001374	Eukaryote					#N/A	OG0002300	Eukaryote	OG0001559	Eukaryote	OG0000685	Eukaryote
3-Planarian	OG0001391	Eukaryote					#N/A	OG0002306	Eukaryote	OG0001562	Eukaryote	OG0000687	Eukaryote
3-Planarian	OG0001414	Eukaryote					#N/A	OG0002312	Metazoa	OG0001563	Eukaryote	OG0000689	Eukaryote
3-Planarian	OG0001476	Eukaryote					#N/A	OG0002315	Eukaryote	OG0001566	Eukaryote	OG0000691	Eukaryote
3-Planarian	OG0001480	Eukaryote					#N/A	OG0002372	Eukaryote	OG0001575	Eukaryote	OG0000692	Eukaryote
3-Planarian	OG0001487	Eukaryote					#N/A	OG0002375	Eukaryote	OG0001576	Eukaryote	OG0000693	Eukaryote
3-Planarian	OG0001488	Eukaryote					#N/A	OG0002391	Eukaryote	OG0001583	Eukaryote	OG0000694	Eukaryote
3-Planarian	OG0001548	Eukaryote					#N/A	OG0002394	Eukaryote	OG0001589	Eukaryote	OG0000695	Eukaryote
3-Planarian	OG0001553	Eukaryote					#N/A	OG0002404	Eukaryote	OG0001622	Metazoa	OG0000697	Eukaryote
3-Planarian	OG0001562	Eukaryote					#N/A	OG0002407	Eukaryote	OG0001624	Eukaryote	OG0000701	Vertebrata
3-Planarian	OG0001575	Eukaryote					#N/A	OG0002411	Eukaryote	OG0001625	Eukaryote	OG0000702	Eukaryote
3-Planarian	OG0001576	Eukaryote					#N/A	OG0002412	Eukaryote	OG0001626	Eukaryote	OG0000707	Eukaryote
3-Planarian	OG0001622	Metazoa					#N/A	OG0002422	Eukaryote	OG0001629	Eukaryote	OG0000709	Eukaryote
3-Planarian	OG0001639	Eukaryote					#N/A	OG0002424	Eukaryote	OG0001630	Eukaryote	OG0000710	Eukaryote
3-Planarian	OG0001643	Eukaryote					#N/A	OG0002483	Eukaryote	OG0001632	Metazoa	OG0000716	Eukaryote
3-Planarian	OG0001726	Eukaryote					#N/A	OG0002494	Eukaryote	OG0001639	Eukaryote	OG0000717	Eukaryote
3-Planarian	OG0001729	Eukaryote					#N/A	OG0002496	Eukaryote	OG0001642	Eukaryote	OG0000718	Eukaryote
3-Planarian	OG0001733	Eukaryote					#N/A	OG0002498	Eukaryote	OG0001643	Eukaryote	OG0000719	Eukaryote
3-Planarian	OG0001770	Bilateria					#N/A	OG0002500	Eukaryote	OG0001651	Eukaryote	OG0000720	Metazoa
3-Planarian	OG0001773	Metazoa					#N/A	OG0002506	Eukaryote	OG0001657	Eukaryote	OG0000723	Metazoa
3-Planarian	OG0001776	Eukaryote					#N/A	OG0002507	Eukaryote	OG0001667	Eukaryote	OG0000724	Eukaryote
3-Planarian	OG0001790	Eukaryote					#N/A	OG0002508	Eukaryote	OG0001693	Metazoa	OG0000726	Eukaryote
3-Planarian	OG0001793	Eukaryote					#N/A	OG0002509	Eukaryote	OG0001702	Eukaryote	OG0000730	Eukaryote
3-Planarian	OG0001800	Eukaryote					#N/A	OG0002512	Eukaryote	OG0001703	Eukaryote	OG0000733	Eukaryote
3-Planarian	OG0001803	Eukaryote					#N/A	OG0002543	Eukaryote	OG0001707	Eukaryote	OG0000735	Eukaryote
3-Planarian	OG0001808	Eukaryote					#N/A	OG0002615	Eukaryote	OG0001711	Metazoa	OG0000736	Eukaryote
3-Planarian	OG0001856	Eukaryote					#N/A	OG0002617	Metazoa	OG0001726	Eukaryote	OG0000738	Eukaryote
3-Planarian	OG0001866	Eukaryote					#N/A	OG0002630	Eukaryote	OG0001729	Eukaryote	OG0000741	Eukaryote
3-Planarian	OG0001869	Eukaryote					#N/A	OG0002638	Eukaryote	OG0001733	Eukaryote	OG0000743	Eukaryote
3-Planarian	OG0001872	Eukaryote					#N/A	OG0002639	Eukaryote	OG0001770	Bilateria	OG0000744	Eukaryote
3-Planarian	OG0001880	Eukaryote					#N/A	OG0002645	Eukaryote	OG0001771	Eukaryote	OG0000745	Eukaryote
3-Planarian	OG0001901	Metazoa					#N/A	OG0002653	Eukaryote	OG0001773	Metazoa	OG0000748	Eukaryote
3-Planarian	OG0001907	Eukaryote					#N/A	OG0002654	Eukaryote	OG0001776	Eukaryote	OG0000749	Eukaryote
3-Planarian	OG0001960	Metazoa					#N/A	OG0002689	Eukaryote	OG0001777	Eukaryote	OG0000750	Metazoa
3-Planarian	OG0001961	Eukaryote					#N/A	OG0002695	Eukaryote	OG0001786	Metazoa	OG0000752	Eukaryote
3-Planarian	OG0001964	Eukaryote					#N/A	OG0002699	Eukaryote	OG0001790	Eukaryote	OG0000754	Eukaryote
3-Planarian	OG0001966	Eukaryote					#N/A	OG0002811	Metazoa	OG0001793	Eukaryote	OG0000755	Eukaryote
3-Planarian	OG0001967	Eukaryote					#N/A	OG0002817	Eukaryote	OG0001795	Metazoa	OG0000757	Eukaryote
3-Planarian	OG0001969	Eukaryote					#N/A	OG0002824	Metazoa	OG0001800	Eukaryote	OG0000762	Eukaryote
3-Planarian	OG0001970	Eukaryote					#N/A	OG0002827	Eukaryote	OG0001803	Eukaryote	OG0000763	Eukaryote
3-Planarian	OG0001980	Eukaryote					#N/A	OG0002833	Metazoa	OG0001804	Eukaryote	OG0000772	Eukaryote
3-Planarian	OG0001981	Eukaryote					#N/A	OG0002849	Eukaryote	OG0001808	Eukaryote	OG0000775	Metazoa
3-Planarian	OG0001987	Eukaryote					#N/A	OG0002859	Eukaryote	OG0001856	Eukaryote	OG0000777	Eukaryote
3-Planarian	OG0002001	Eukaryote					#N/A	OG0002873	Eukaryote	OG0001861	Eukaryote	OG0000779	Eukaryote
3-Planarian	OG0002035	Eukaryote					#N/A	OG0002891	Eukaryote	OG0001866	Eukaryote	OG0000785	Eukaryote
3-Planarian	OG0002094	Eukaryote					#N/A	OG0002898	Eukaryote	OG0001869	Eukaryote	OG0000789	Eukaryote
3-Planarian	OG0002098	Eukaryote					#N/A	OG0002982	Eukaryote	OG0001870	Eukaryote	OG0000790	Eukaryote
3-Planarian	OG0002145	Eukaryote					#N/A	OG0002984	Eukaryote	OG0001872	Eukaryote	OG0000791	Eukaryote
3-Planarian	OG0002171	Metazoa					#N/A	OG0002988	Eukaryote	OG0001880	Eukaryote	OG0000792	Eukaryote
3-Planarian	OG0002176	Eukaryote					#N/A	OG0002994	Eukaryote	OG0001883	Eukaryote	OG0000794	Eukaryote
3-Planarian	OG0002177	Eukaryote					#N/A	OG0002997	Eukaryote	OG0001884	Eukaryote	OG0000795	Eukaryote
3-Planarian	OG0002186	Eukaryote					#N/A	OG0002999	Eukaryote	OG0001901	Metazoa	OG0000796	Eukaryote
3-Planarian	OG0002267	Eukaryote					#N/A	OG0003002	Eukaryote	OG0001907	Eukaryote	OG0000797	Eukaryote
3-Planarian	OG0002270	Eukaryote					#N/A	OG0003032	Bilateria	OG0001959	Eukaryote	OG0000799	Eukaryote
3-Planarian	OG0002281	Eukaryote					#N/A	OG0003040	Eukaryote	OG0001960	Metazoa	OG0000801	Eukaryote
3-Planarian	OG0002315	Eukaryote					#N/A	OG0003054	Eukaryote	OG0001961	Eukaryote	OG0000802	Eukaryote
3-Planarian	OG0002372	Eukaryote					#N/A	OG0003182	Eukaryote	OG0001964	Eukaryote	OG0000803	Eukaryote
3-Planarian	OG0002375	Eukaryote					#N/A	OG0003184	Eukaryote	OG0001965	Eukaryote	OG0000810	Eukaryote
3-Planarian	OG0002391	Eukaryote					#N/A	OG0003190	Eukaryote	OG0001966	Eukaryote	OG0000818	Eukaryote
3-Planarian	OG0002394	Eukaryote					#N/A	OG0003193	Eukaryote	OG0001967	Eukaryote	OG0000820	Eukaryote
3-Planarian	OG0002404	Eukaryote					#N/A	OG0003194	Eukaryote	OG0001968	Eukaryote	OG0000822	Eukaryote
3-Planarian	OG0002422	Eukaryote					#N/A	OG0003197	Eukaryote	OG0001969	Eukaryote	OG0000823	Eukaryote
3-Planarian	OG0002424	Eukaryote					#N/A	OG0003205	Eukaryote	OG0001970	Eukaryote	OG0000827	Eukaryote
3-Planarian	OG0002494	Eukaryote					#N/A	OG0003206	Eukaryote	OG0001972	Eukaryote	OG0000828	Metazoa
3-Planarian	OG0002496	Eukaryote					#N/A	OG0003211	Metazoa	OG0001973	Eukaryote	OG0000829	Eukaryote
3-Planarian	OG0002498	Eukaryote					#N/A	OG0003216	Eukaryote	OG0001980	Eukaryote	OG0000833	Eukaryote
3-Planarian	OG0002500	Eukaryote					#N/A	OG0003222	Eukaryote	OG0001981	Eukaryote	OG0000837	Eukaryote
3-Planarian	OG0002506	Eukaryote					#N/A	OG0003224	Metazoa	OG0001982	Eukaryote	OG0000852	Eukaryote
3-Planarian	OG0002508	Eukaryote					#N/A	OG0003238	Eukaryote	OG0001987	Eukaryote	OG0000855	Eukaryote
3-Planarian	OG0002509	Eukaryote					#N/A	OG0003242	Eukaryote	OG0002001	Eukaryote	OG0000856	Eukaryote
3-Planarian	OG0002512	Eukaryote					#N/A	OG0003268	Eukaryote	OG0002008	Eukaryote	OG0000857	Eukaryote
3-Planarian	OG0002615	Eukaryote					#N/A	OG0003287	Eukaryote	OG0002035	Eukaryote	OG0000859	Metazoa
3-Planarian	OG0002638	Eukaryote					#N/A	OG0003414	Eukaryote	OG0002039	Eukaryote	OG0000864	Eukaryote
3-Planarian	OG0002639	Eukaryote					#N/A	OG0003424	Eukaryote	OG0002043	Metazoa	OG0000867	Eukaryote
3-Planarian	OG0002653	Eukaryote					#N/A	OG0003430	Eukaryote	OG0002047	Eukaryote	OG0000868	Eukaryote
3-Planarian	OG0002654	Eukaryote					#N/A	OG0003440	Metazoa	OG0002059	Eukaryote	OG0000869	Eukaryote
3-Planarian	OG0002689	Eukaryote					#N/A	OG0003442	Eukaryote	OG0002066	Eukaryote	OG0000871	Eukaryote
3-Planarian	OG0002699	Eukaryote					#N/A	OG0003450	Eukaryote	OG0002067	Eukaryote	OG0000872	Eukaryote
3-Planarian	OG0002811	Metazoa					#N/A	OG0003455	Eukaryote	OG0002069	Eukaryote	OG0000873	Eukaryote
3-Planarian	OG0002817	Eukaryote					#N/A	OG0003458	Eukaryote	OG0002070	Eukaryote	OG0000874	Eukaryote
3-Planarian	OG0002824	Metazoa					#N/A	OG0003473	Eukaryote	OG0002072	Eukaryote	OG0000876	Eukaryote
3-Planarian	OG0002833	Metazoa					#N/A	OG0003475	Eukaryote	OG0002091	Eukaryote	OG0000880	Eukaryote
3-Planarian	OG0002849	Eukaryote					#N/A	OG0003507	Eukaryote	OG0002094	Eukaryote	OG0000881	Eukaryote
3-Planarian	OG0002873	Eukaryote					#N/A	OG0003629	Eukaryote	OG0002098	Eukaryote	OG0000883	Eukaryote
3-Planarian	OG0002891	Eukaryote					#N/A	OG0003630	Eukaryote	OG0002102	Eukaryote	OG0000886	Eukaryote
3-Planarian	OG0002982	Eukaryote					#N/A	OG0003649	Eukaryote	OG0002145	Eukaryote	OG0000888	Eukaryote
3-Planarian	OG0002988	Eukaryote					#N/A	OG0003650	Eukaryote	OG0002149	Eukaryote	OG0000896	Eukaryote
3-Planarian	OG0002994	Eukaryote					#N/A	OG0003652	Metazoa	OG0002150	Eukaryote	OG0000897	Eukaryote
3-Planarian	OG0002997	Eukaryote					#N/A	OG0003657	Eukaryote	OG0002159	Eukaryote	OG0000899	Eukaryote
3-Planarian	OG0002999	Eukaryote					#N/A	OG0003662	Eukaryote	OG0002171	Metazoa	OG0000902	Eukaryote
3-Planarian	OG0003032	Bilateria					#N/A	OG0003677	Eukaryote	OG0002176	Eukaryote	OG0000908	Eukaryote
3-Planarian	OG0003040	Eukaryote					#N/A	OG0003682	Eukaryote	OG0002177	Eukaryote	OG0000909	Eukaryote
3-Planarian	OG0003182	Eukaryote					#N/A	OG0003690	Eukaryote	OG0002186	Eukaryote	OG0000917	Eukaryote
3-Planarian	OG0003184	Eukaryote					#N/A	OG0003691	Eukaryote	OG0002190	Eukaryote	OG0000920	Eukaryote
3-Planarian	OG0003193	Eukaryote					#N/A	OG0003692	Eukaryote	OG0002202	Metazoa	OG0000922	Eukaryote
3-Planarian	OG0003194	Eukaryote					#N/A	OG0003705	Eukaryote	OG0002211	Eukaryote	OG0000923	Eukaryote
3-Planarian	OG0003197	Eukaryote					#N/A	OG0003740	Eukaryote	OG0002264	Eukaryote	OG0000924	Eukaryote
3-Planarian	OG0003205	Eukaryote					#N/A	OG0003743	Eukaryote	OG0002267	Eukaryote	OG0000928	Eukaryote
3-Planarian	OG0003206	Eukaryote					#N/A	OG0003767	Eukaryote	OG0002269	Eukaryote	OG0000930	Eukaryote
3-Planarian	OG0003216	Eukaryote					#N/A	OG0003903	Eukaryote	OG0002270	Eukaryote	OG0000931	Eukaryote
3-Planarian	OG0003224	Metazoa					#N/A	OG0003908	Eukaryote	OG0002277	Eukaryote	OG0000932	Eukaryote
3-Planarian	OG0003238	Eukaryote					#N/A	OG0003909	Eukaryote	OG0002280	Eukaryote	OG0000933	Eukaryote
3-Planarian	OG0003268	Eukaryote					#N/A	OG0003935	Metazoa	OG0002281	Eukaryote	OG0000934	Eukaryote
3-Planarian	OG0003287	Eukaryote					#N/A	OG0003942	Eukaryote	OG0002286	Eukaryote	OG0000935	Eukaryote
3-Planarian	OG0003414	Eukaryote					#N/A	OG0003944	Metazoa	OG0002293	Eukaryote	OG0000937	Eukaryote
3-Planarian	OG0003424	Eukaryote					#N/A	OG0003966	Eukaryote	OG0002294	Eukaryote	OG0000941	Eukaryote
3-Planarian	OG0003440	Metazoa					#N/A	OG0003968	Eukaryote	OG0002300	Eukaryote	OG0000943	Metazoa
3-Planarian	OG0003450	Eukaryote					#N/A	OG0003977	Eukaryote	OG0002306	Eukaryote	OG0000955	Eukaryote
3-Planarian	OG0003455	Eukaryote					#N/A	OG0004003	Eukaryote	OG0002307	Eukaryote	OG0000957	Eukaryote
3-Planarian	OG0003473	Eukaryote					#N/A	OG0004004	Eukaryote	OG0002312	Metazoa	OG0000958	Eukaryote
3-Planarian	OG0003629	Eukaryote					#N/A	OG0004031	Eukaryote	OG0002315	Eukaryote	OG0000960	Metazoa
3-Planarian	OG0003649	Eukaryote					#N/A	OG0004034	Metazoa	OG0002330	Metazoa	OG0000962	Eukaryote
3-Planarian	OG0003650	Eukaryote					#N/A	OG0004199	Eukaryote	OG0002372	Eukaryote	OG0000966	Eukaryote
3-Planarian	OG0003652	Metazoa					#N/A	OG0004201	Eukaryote	OG0002374	Bilateria	OG0000967	Eukaryote
3-Planarian	OG0003657	Eukaryote					#N/A	OG0004206	Eukaryote	OG0002375	Eukaryote	OG0000972	Metazoa
3-Planarian	OG0003662	Eukaryote					#N/A	OG0004209	Eukaryote	OG0002391	Eukaryote	OG0000974	Metazoa
3-Planarian	OG0003677	Eukaryote					#N/A	OG0004227	Eukaryote	OG0002394	Eukaryote	OG0000977	Eukaryote
3-Planarian	OG0003682	Eukaryote					#N/A	OG0004238	Eukaryote	OG0002404	Eukaryote	OG0000982	Eukaryote
3-Planarian	OG0003690	Eukaryote					#N/A	OG0004247	Eukaryote	OG0002407	Eukaryote	OG0000983	Eukaryote
3-Planarian	OG0003691	Eukaryote					#N/A	OG0004257	Eukaryote	OG0002411	Eukaryote	OG0000984	Metazoa
3-Planarian	OG0003705	Eukaryote					#N/A	OG0004270	Eukaryote	OG0002412	Eukaryote	OG0000985	Eukaryote
3-Planarian	OG0003740	Eukaryote					#N/A	OG0004318	Eukaryote	OG0002422	Eukaryote	OG0000988	Eukaryote
3-Planarian	OG0003743	Eukaryote					#N/A	OG0004332	Eukaryote	OG0002424	Eukaryote	OG0000990	Eukaryote
3-Planarian	OG0003767	Eukaryote					#N/A	OG0004491	Eukaryote	OG0002483	Eukaryote	OG0000991	Eukaryote
3-Planarian	OG0003903	Eukaryote					#N/A	OG0004497	Eukaryote	OG0002493	Eukaryote	OG0000992	Eukaryote
3-Planarian	OG0003908	Eukaryote					#N/A	OG0004502	Eukaryote	OG0002494	Eukaryote	OG0000996	Eukaryote
3-Planarian	OG0003935	Metazoa					#N/A	OG0004539	Metazoa	OG0002495	Eukaryote	OG0000998	Eukaryote
3-Planarian	OG0003942	Eukaryote					#N/A	OG0004546	Eukaryote	OG0002496	Eukaryote	OG0001003	Eukaryote
3-Planarian	OG0003944	Metazoa					#N/A	OG0004547	Eukaryote	OG0002498	Eukaryote	OG0001005	Eukaryote
3-Planarian	OG0004003	Eukaryote					#N/A	OG0004555	Eukaryote	OG0002500	Eukaryote	OG0001016	Eukaryote
3-Planarian	OG0004004	Eukaryote					#N/A	OG0004556	Eukaryote	OG0002506	Eukaryote	OG0001021	Eukaryote
3-Planarian	OG0004201	Eukaryote					#N/A	OG0004560	Metazoa	OG0002507	Eukaryote	OG0001022	Eukaryote
3-Planarian	OG0004206	Eukaryote					#N/A	OG0004574	Eukaryote	OG0002508	Eukaryote	OG0001025	Eukaryote
3-Planarian	OG0004209	Eukaryote					#N/A	OG0004578	Eukaryote	OG0002509	Eukaryote	OG0001026	Eukaryote
3-Planarian	OG0004227	Eukaryote					#N/A	OG0004581	Eukaryote	OG0002512	Eukaryote	OG0001027	Eukaryote
3-Planarian	OG0004238	Eukaryote					#N/A	OG0004583	Eukaryote	OG0002529	Eukaryote	OG0001028	Eukaryote
3-Planarian	OG0004257	Eukaryote					#N/A	OG0004622	Eukaryote	OG0002543	Eukaryote	OG0001029	Eukaryote
3-Planarian	OG0004270	Eukaryote					#N/A	OG0004648	Eukaryote	OG0002615	Eukaryote	OG0001031	Eukaryote
3-Planarian	OG0004332	Eukaryote					#N/A	OG0004872	Eukaryote	OG0002617	Metazoa	OG0001032	Eukaryote
3-Planarian	OG0004491	Eukaryote					#N/A	OG0004875	Eukaryote	OG0002618	Eukaryote	OG0001033	Eukaryote
3-Planarian	OG0004497	Eukaryote					#N/A	OG0004886	Eukaryote	OG0002621	Metazoa	OG0001034	Eukaryote
3-Planarian	OG0004546	Eukaryote					#N/A	OG0004915	Eukaryote	OG0002622	Eukaryote	OG0001036	Eukaryote
3-Planarian	OG0004547	Eukaryote					#N/A	OG0004967	Eukaryote	OG0002626	Eukaryote	OG0001039	Eukaryote
3-Planarian	OG0004556	Eukaryote					#N/A	OG0004970	Eukaryote	OG0002629	Eukaryote	OG0001042	Eukaryote
3-Planarian	OG0004574	Eukaryote					#N/A	OG0004973	Eukaryote	OG0002630	Eukaryote	OG0001043	Eukaryote
3-Planarian	OG0004578	Eukaryote					#N/A	OG0004979	Eukaryote	OG0002631	Eukaryote	OG0001044	Eukaryote
3-Planarian	OG0004581	Eukaryote					#N/A	OG0004982	Eukaryote	OG0002638	Eukaryote	OG0001045	Eukaryote
3-Planarian	OG0004622	Eukaryote					#N/A	OG0004992	Eukaryote	OG0002639	Eukaryote	OG0001047	Metazoa
3-Planarian	OG0004648	Eukaryote					#N/A	OG0005001	Eukaryote	OG0002641	Eukaryote	OG0001048	Eukaryote
3-Planarian	OG0004872	Eukaryote					#N/A	OG0005002	Eukaryote	OG0002644	Eukaryote	OG0001049	Eukaryote
3-Planarian	OG0004886	Eukaryote					#N/A	OG0005030	Eukaryote	OG0002645	Eukaryote	OG0001052	Eukaryote
3-Planarian	OG0004915	Eukaryote					#N/A	OG0005230	Eukaryote	OG0002653	Eukaryote	OG0001055	Eukaryote
3-Planarian	OG0004967	Eukaryote					#N/A	OG0005259	Eukaryote	OG0002654	Eukaryote	OG0001057	Eukaryote
3-Planarian	OG0004970	Eukaryote					#N/A	OG0005277	Eukaryote	OG0002686	Eukaryote	OG0001058	Eukaryote
3-Planarian	OG0004973	Eukaryote					#N/A	OG0005302	Eukaryote	OG0002689	Eukaryote	OG0001060	Eukaryote
3-Planarian	OG0004979	Eukaryote					#N/A	OG0005306	Eukaryote	OG0002693	Eukaryote	OG0001065	Eukaryote
3-Planarian	OG0004982	Eukaryote					#N/A	OG0005338	Eukaryote	OG0002695	Eukaryote	OG0001068	Eukaryote
3-Planarian	OG0005002	Eukaryote					#N/A	OG0005345	Eukaryote	OG0002699	Eukaryote	OG0001070	Eukaryote
3-Planarian	OG0005030	Eukaryote					#N/A	OG0005405	Eukaryote	OG0002709	Eukaryote	OG0001076	Eukaryote
3-Planarian	OG0005230	Eukaryote					#N/A	OG0005423	Eukaryote	OG0002715	Eukaryote	OG0001080	Eukaryote
3-Planarian	OG0005259	Eukaryote					#N/A	OG0005430	Eukaryote	OG0002805	Eukaryote	OG0001082	Eukaryote
3-Planarian	OG0005277	Eukaryote					#N/A	OG0005431	Eukaryote	OG0002811	Metazoa	OG0001086	Eukaryote
3-Planarian	OG0005302	Eukaryote					#N/A	OG0005441	Eukaryote	OG0002814	Eukaryote	OG0001087	Eukaryote
3-Planarian	OG0005338	Eukaryote					#N/A	OG0005712	Eukaryote	OG0002817	Eukaryote	OG0001088	Eukaryote
3-Planarian	OG0005345	Eukaryote					#N/A	OG0005716	Eukaryote	OG0002818	Eukaryote	OG0001089	Eukaryote
3-Planarian	OG0005423	Eukaryote					#N/A	OG0005724	Eukaryote	OG0002824	Metazoa	OG0001092	Eukaryote
3-Planarian	OG0005430	Eukaryote					#N/A	OG0005731	Eukaryote	OG0002827	Eukaryote	OG0001097	Eukaryote
3-Planarian	OG0005431	Eukaryote					#N/A	OG0005803	Eukaryote	OG0002833	Metazoa	OG0001098	Eukaryote
3-Planarian	OG0005441	Eukaryote					#N/A	OG0005824	Eukaryote	OG0002841	Eukaryote	OG0001101	Metazoa
3-Planarian	OG0005712	Eukaryote					#N/A	OG0005839	Eukaryote	OG0002849	Eukaryote	OG0001102	Eukaryote
3-Planarian	OG0005716	Eukaryote					#N/A	OG0005842	Eukaryote	OG0002859	Eukaryote	OG0001103	Eukaryote
3-Planarian	OG0005724	Eukaryote					#N/A	OG0005875	Eukaryote	OG0002868	Eukaryote	OG0001110	Eukaryote
3-Planarian	OG0005731	Eukaryote					#N/A	OG0005883	Eukaryote	OG0002873	Eukaryote	OG0001114	Eukaryote
3-Planarian	OG0005803	Eukaryote					#N/A	OG0005891	Eukaryote	OG0002889	Metazoa	OG0001116	Bilateria
3-Planarian	OG0005824	Eukaryote					#N/A	OG0005898	Eukaryote	OG0002891	Eukaryote	OG0001117	Eukaryote
3-Planarian	OG0005839	Eukaryote					#N/A	OG0005919	Eukaryote	OG0002898	Eukaryote	OG0001118	Eukaryote
3-Planarian	OG0005875	Eukaryote					#N/A	OG0006185	Eukaryote	OG0002980	Metazoa	OG0001119	Eukaryote
3-Planarian	OG0005891	Eukaryote					#N/A	OG0006213	Eukaryote	OG0002982	Eukaryote	OG0001120	Metazoa
3-Planarian	OG0005898	Eukaryote					#N/A	OG0006288	Bilateria	OG0002984	Eukaryote	OG0001125	Eukaryote
3-Planarian	OG0005919	Eukaryote					#N/A	OG0006311	Eukaryote	OG0002988	Eukaryote	OG0001127	Eukaryote
3-Planarian	OG0006185	Eukaryote					#N/A	OG0006345	Metazoa	OG0002993	Eukaryote	OG0001130	Eukaryote
3-Planarian	OG0006288	Bilateria					#N/A	OG0006371	Eukaryote	OG0002994	Eukaryote	OG0001131	Eukaryote
3-Planarian	OG0006345	Metazoa					#N/A	OG0006413	Eukaryote	OG0002997	Eukaryote	OG0001132	Eukaryote
3-Planarian	OG0006371	Eukaryote					#N/A	OG0006429	Eukaryote	OG0002999	Eukaryote	OG0001133	Eukaryote
3-Planarian	OG0006413	Eukaryote					#N/A	OG0006437	Eukaryote	OG0003002	Eukaryote	OG0001135	Eukaryote
3-Planarian	OG0006429	Eukaryote					#N/A	OG0006789	Eukaryote	OG0003003	Eukaryote	OG0001139	Eukaryote
3-Planarian	OG0006437	Eukaryote					#N/A	OG0006853	Eukaryote	OG0003027	Eukaryote	OG0001140	Eukaryote
3-Planarian	OG0006789	Eukaryote					#N/A	OG0006864	Eukaryote	OG0003032	Bilateria	OG0001142	Eukaryote
3-Planarian	OG0006853	Eukaryote					#N/A	OG0006908	Eukaryote	OG0003040	Eukaryote	OG0001147	Eukaryote
3-Planarian	OG0006908	Eukaryote					#N/A	OG0006920	Eukaryote	OG0003041	Metazoa	OG0001150	Eukaryote
3-Planarian	OG0007557	Metazoa					#N/A	OG0007557	Metazoa	OG0003054	Eukaryote	OG0001151	Metazoa
3-Planarian	OG0007580	Eukaryote					#N/A	OG0007580	Eukaryote	OG0003084	Eukaryote	OG0001152	Eukaryote
3-Planarian	OG0007655	Metazoa					#N/A	OG0007655	Metazoa	OG0003182	Eukaryote	OG0001156	Eukaryote
3-Planarian	OG0007694	Eukaryote					#N/A	OG0007694	Eukaryote	OG0003184	Eukaryote	OG0001157	Eukaryote
3-Planarian	OG0007697	Eukaryote					#N/A	OG0007697	Eukaryote	OG0003190	Eukaryote	OG0001158	Eukaryote
3-Planarian	OG0008237	Eukaryote					#N/A	OG0008237	Eukaryote	OG0003193	Eukaryote	OG0001163	Eukaryote
3-Planarian	OG0011164	Eukaryote					#N/A	OG0011164	Eukaryote	OG0003194	Eukaryote	OG0001164	Eukaryote
4-Cucumber	OG0000000	Eukaryote					#N/A		#N/A	OG0003197	Eukaryote	OG0001166	Eukaryote
4-Cucumber	OG0000048	Eukaryote					#N/A		#N/A	OG0003204	Eukaryote	OG0001167	Eukaryote
4-Cucumber	OG0000059	Eukaryote					#N/A		#N/A	OG0003205	Eukaryote	OG0001169	Eukaryote
4-Cucumber	OG0000068	Eukaryote					#N/A		#N/A	OG0003206	Eukaryote	OG0001170	Eukaryote
4-Cucumber	OG0000069	Eukaryote					#N/A		#N/A	OG0003211	Metazoa	OG0001171	Eukaryote
4-Cucumber	OG0000136	Metazoa					#N/A		#N/A	OG0003212	Metazoa	OG0001174	Metazoa
4-Cucumber	OG0000145	Metazoa					#N/A		#N/A	OG0003216	Eukaryote	OG0001178	Eukaryote
4-Cucumber	OG0000154	Eukaryote					#N/A		#N/A	OG0003222	Eukaryote	OG0001179	Metazoa
4-Cucumber	OG0000157	Eukaryote					#N/A		#N/A	OG0003224	Metazoa	OG0001180	Eukaryote
4-Cucumber	OG0000159	Eukaryote					#N/A		#N/A	OG0003238	Eukaryote	OG0001183	Eukaryote
4-Cucumber	OG0000221	Metazoa					#N/A		#N/A	OG0003242	Eukaryote	OG0001185	Eukaryote
4-Cucumber	OG0000224	Eukaryote					#N/A		#N/A	OG0003248	Eukaryote	OG0001186	Eukaryote
4-Cucumber	OG0000227	Eukaryote					#N/A		#N/A	OG0003268	Eukaryote	OG0001199	Eukaryote
4-Cucumber	OG0000283	Eukaryote					#N/A		#N/A	OG0003276	Eukaryote	OG0001200	Eukaryote
4-Cucumber	OG0000347	Eukaryote					#N/A		#N/A	OG0003277	Eukaryote	OG0001201	Eukaryote
4-Cucumber	OG0000365	Eukaryote					#N/A		#N/A	OG0003281	Metazoa	OG0001204	Eukaryote
4-Cucumber	OG0000378	Eukaryote					#N/A		#N/A	OG0003287	Eukaryote	OG0001208	Metazoa
4-Cucumber	OG0000384	Eukaryote					#N/A		#N/A	OG0003299	Eukaryote	OG0001210	Eukaryote
4-Cucumber	OG0000407	Eukaryote					#N/A		#N/A	OG0003410	Eukaryote	OG0001211	Eukaryote
4-Cucumber	OG0000430	Eukaryote					#N/A		#N/A	OG0003413	Eukaryote	OG0001214	Eukaryote
4-Cucumber	OG0000453	Eukaryote					#N/A		#N/A	OG0003414	Eukaryote	OG0001215	Eukaryote
4-Cucumber	OG0000459	Eukaryote					#N/A		#N/A	OG0003422	Eukaryote	OG0001216	Eukaryote
4-Cucumber	OG0000460	Eukaryote					#N/A		#N/A	OG0003424	Eukaryote	OG0001217	Eukaryote
4-Cucumber	OG0000491	Eukaryote					#N/A		#N/A	OG0003428	Eukaryote	OG0001224	Eukaryote
4-Cucumber	OG0000507	Eukaryote					#N/A		#N/A	OG0003430	Eukaryote	OG0001225	Eukaryote
4-Cucumber	OG0000528	Eukaryote					#N/A		#N/A	OG0003440	Metazoa	OG0001226	Eukaryote
4-Cucumber	OG0000534	Metazoa					#N/A		#N/A	OG0003442	Eukaryote	OG0001227	Eukaryote
4-Cucumber	OG0000552	Eukaryote					#N/A		#N/A	OG0003450	Eukaryote	OG0001230	Eukaryote
4-Cucumber	OG0000557	Eukaryote					#N/A		#N/A	OG0003455	Eukaryote	OG0001232	Eukaryote
4-Cucumber	OG0000570	Eukaryote					#N/A		#N/A	OG0003458	Eukaryote	OG0001233	Eukaryote
4-Cucumber	OG0000583	Eukaryote					#N/A		#N/A	OG0003461	Eukaryote	OG0001234	Eukaryote
4-Cucumber	OG0000616	Eukaryote					#N/A		#N/A	OG0003462	Eukaryote	OG0001236	Metazoa
4-Cucumber	OG0000621	Eukaryote					#N/A		#N/A	OG0003473	Eukaryote	OG0001244	Eukaryote
4-Cucumber	OG0000623	Eukaryote					#N/A		#N/A	OG0003475	Eukaryote	OG0001245	Eukaryote
4-Cucumber	OG0000624	Eukaryote					#N/A		#N/A	OG0003486	Eukaryote	OG0001248	Eukaryote
4-Cucumber	OG0000672	Metazoa					#N/A		#N/A	OG0003497	Metazoa	OG0001249	Metazoa
4-Cucumber	OG0000685	Eukaryote					#N/A		#N/A	OG0003507	Eukaryote	OG0001250	Eukaryote
4-Cucumber	OG0000692	Eukaryote					#N/A		#N/A	OG0003629	Eukaryote	OG0001251	Metazoa
4-Cucumber	OG0000709	Eukaryote					#N/A		#N/A	OG0003630	Eukaryote	OG0001252	Eukaryote
4-Cucumber	OG0000710	Eukaryote					#N/A		#N/A	OG0003635	Metazoa	OG0001255	Eukaryote
4-Cucumber	OG0000733	Eukaryote					#N/A		#N/A	OG0003649	Eukaryote	OG0001258	Eukaryote
4-Cucumber	OG0000738	Eukaryote					#N/A		#N/A	OG0003650	Eukaryote	OG0001261	Eukaryote
4-Cucumber	OG0000785	Eukaryote					#N/A		#N/A	OG0003652	Metazoa	OG0001264	Eukaryote
4-Cucumber	OG0000803	Eukaryote					#N/A		#N/A	OG0003657	Eukaryote	OG0001266	Eukaryote
4-Cucumber	OG0000827	Eukaryote					#N/A		#N/A	OG0003662	Eukaryote	OG0001268	Eukaryote
4-Cucumber	OG0000868	Eukaryote					#N/A		#N/A	OG0003663	Metazoa	OG0001272	Eukaryote
4-Cucumber	OG0000871	Eukaryote					#N/A		#N/A	OG0003668	Eukaryote	OG0001274	Eukaryote
4-Cucumber	OG0000872	Eukaryote					#N/A		#N/A	OG0003677	Eukaryote	OG0001279	Eukaryote
4-Cucumber	OG0000874	Eukaryote					#N/A		#N/A	OG0003682	Eukaryote	OG0001288	Eukaryote
4-Cucumber	OG0000896	Eukaryote					#N/A		#N/A	OG0003683	Bilateria	OG0001290	Eukaryote
4-Cucumber	OG0000908	Eukaryote					#N/A		#N/A	OG0003688	Metazoa	OG0001291	Eukaryote
4-Cucumber	OG0000920	Eukaryote					#N/A		#N/A	OG0003690	Eukaryote	OG0001293	Eukaryote
4-Cucumber	OG0000960	Metazoa					#N/A		#N/A	OG0003691	Eukaryote	OG0001294	Eukaryote
4-Cucumber	OG0000966	Eukaryote					#N/A		#N/A	OG0003692	Eukaryote	OG0001295	Eukaryote
4-Cucumber	OG0000983	Eukaryote					#N/A		#N/A	OG0003705	Eukaryote	OG0001298	Eukaryote
4-Cucumber	OG0001003	Eukaryote					#N/A		#N/A	OG0003712	Eukaryote	OG0001299	Eukaryote
4-Cucumber	OG0001021	Eukaryote					#N/A		#N/A	OG0003724	Metazoa	OG0001300	Metazoa
4-Cucumber	OG0001027	Eukaryote					#N/A		#N/A	OG0003740	Eukaryote	OG0001302	Eukaryote
4-Cucumber	OG0001047	Metazoa					#N/A		#N/A	OG0003743	Eukaryote	OG0001304	Eukaryote
4-Cucumber	OG0001098	Eukaryote					#N/A		#N/A	OG0003751	Eukaryote	OG0001305	Metazoa
4-Cucumber	OG0001110	Eukaryote					#N/A		#N/A	OG0003767	Eukaryote	OG0001306	Eukaryote
4-Cucumber	OG0001117	Eukaryote					#N/A		#N/A	OG0003770	Eukaryote	OG0001307	Eukaryote
4-Cucumber	OG0001119	Eukaryote					#N/A		#N/A	OG0003902	Metazoa	OG0001309	Eukaryote
4-Cucumber	OG0001158	Eukaryote					#N/A		#N/A	OG0003903	Eukaryote	OG0001311	Eukaryote
4-Cucumber	OG0001171	Eukaryote					#N/A		#N/A	OG0003908	Eukaryote	OG0001315	Eukaryote
4-Cucumber	OG0001200	Eukaryote					#N/A		#N/A	OG0003909	Eukaryote	OG0001323	Metazoa
4-Cucumber	OG0001215	Eukaryote					#N/A		#N/A	OG0003911	Eukaryote	OG0001325	Eukaryote
4-Cucumber	OG0001249	Metazoa					#N/A		#N/A	OG0003914	Eukaryote	OG0001330	Eukaryote
4-Cucumber	OG0001255	Eukaryote					#N/A		#N/A	OG0003925	Eukaryote	OG0001332	Eukaryote
4-Cucumber	OG0001307	Eukaryote					#N/A		#N/A	OG0003935	Metazoa	OG0001335	Eukaryote
4-Cucumber	OG0001376	Metazoa					#N/A		#N/A	OG0003942	Eukaryote	OG0001336	Eukaryote
4-Cucumber	OG0001425	Eukaryote					#N/A		#N/A	OG0003944	Metazoa	OG0001337	Bilateria
4-Cucumber	OG0001475	Eukaryote					#N/A		#N/A	OG0003949	Eukaryote	OG0001342	Eukaryote
4-Cucumber	OG0001485	Eukaryote					#N/A		#N/A	OG0003953	Eukaryote	OG0001348	Eukaryote
4-Cucumber	OG0001514	Eukaryote					#N/A		#N/A	OG0003958	Eukaryote	OG0001359	Eukaryote
4-Cucumber	OG0001556	Eukaryote					#N/A		#N/A	OG0003966	Eukaryote	OG0001362	Metazoa
4-Cucumber	OG0001559	Eukaryote					#N/A		#N/A	OG0003968	Eukaryote	OG0001364	Eukaryote
4-Cucumber	OG0001563	Eukaryote					#N/A		#N/A	OG0003977	Eukaryote	OG0001367	Eukaryote
4-Cucumber	OG0001583	Eukaryote					#N/A		#N/A	OG0003978	Eukaryote	OG0001368	Eukaryote
4-Cucumber	OG0001589	Eukaryote					#N/A		#N/A	OG0003991	Metazoa	OG0001374	Eukaryote
4-Cucumber	OG0001625	Eukaryote					#N/A		#N/A	OG0004003	Eukaryote	OG0001376	Metazoa
4-Cucumber	OG0001626	Eukaryote					#N/A		#N/A	OG0004004	Eukaryote	OG0001383	Eukaryote
4-Cucumber	OG0001630	Eukaryote					#N/A		#N/A	OG0004028	Eukaryote	OG0001385	Metazoa
4-Cucumber	OG0001632	Metazoa					#N/A		#N/A	OG0004031	Eukaryote	OG0001390	Eukaryote
4-Cucumber	OG0001657	Eukaryote					#N/A		#N/A	OG0004034	Metazoa	OG0001391	Eukaryote
4-Cucumber	OG0001693	Metazoa					#N/A		#N/A	OG0004190	Eukaryote	OG0001392	Eukaryote
4-Cucumber	OG0001707	Eukaryote					#N/A		#N/A	OG0004196	Eukaryote	OG0001399	Eukaryote
4-Cucumber	OG0001777	Eukaryote					#N/A		#N/A	OG0004199	Eukaryote	OG0001401	Eukaryote
4-Cucumber	OG0001795	Metazoa					#N/A		#N/A	OG0004201	Eukaryote	OG0001402	Metazoa
4-Cucumber	OG0001804	Eukaryote					#N/A		#N/A	OG0004206	Eukaryote	OG0001403	Eukaryote
4-Cucumber	OG0001870	Eukaryote					#N/A		#N/A	OG0004208	Eukaryote	OG0001414	Eukaryote
4-Cucumber	OG0001883	Eukaryote					#N/A		#N/A	OG0004209	Eukaryote	OG0001419	Eukaryote
4-Cucumber	OG0001884	Eukaryote					#N/A		#N/A	OG0004222	Metazoa	OG0001425	Eukaryote
4-Cucumber	OG0001959	Eukaryote					#N/A		#N/A	OG0004227	Eukaryote	OG0001427	Eukaryote
4-Cucumber	OG0001982	Eukaryote					#N/A		#N/A	OG0004236	Eukaryote	OG0001428	Eukaryote
4-Cucumber	OG0002008	Eukaryote					#N/A		#N/A	OG0004237	Eukaryote	OG0001440	Eukaryote
4-Cucumber	OG0002066	Eukaryote					#N/A		#N/A	OG0004238	Eukaryote	OG0001445	Eukaryote
4-Cucumber	OG0002067	Eukaryote					#N/A		#N/A	OG0004247	Eukaryote	OG0001447	Metazoa
4-Cucumber	OG0002069	Eukaryote					#N/A		#N/A	OG0004253	Bilateria	OG0001457	Eukaryote
4-Cucumber	OG0002070	Eukaryote					#N/A		#N/A	OG0004257	Eukaryote	OG0001460	Eukaryote
4-Cucumber	OG0002091	Eukaryote					#N/A		#N/A	OG0004270	Eukaryote	OG0001462	Eukaryote
4-Cucumber	OG0002202	Metazoa					#N/A		#N/A	OG0004286	Eukaryote	OG0001475	Eukaryote
4-Cucumber	OG0002269	Eukaryote					#N/A		#N/A	OG0004294	Eukaryote	OG0001476	Eukaryote
4-Cucumber	OG0002286	Eukaryote					#N/A		#N/A	OG0004318	Eukaryote	OG0001478	Eukaryote
4-Cucumber	OG0002293	Eukaryote					#N/A		#N/A	OG0004331	Eukaryote	OG0001480	Eukaryote
4-Cucumber	OG0002294	Eukaryote					#N/A		#N/A	OG0004332	Eukaryote	OG0001485	Eukaryote
4-Cucumber	OG0002307	Eukaryote					#N/A		#N/A	OG0004491	Eukaryote	OG0001487	Eukaryote
4-Cucumber	OG0002330	Metazoa					#N/A		#N/A	OG0004495	Eukaryote	OG0001488	Eukaryote
4-Cucumber	OG0002374	Bilateria					#N/A		#N/A	OG0004497	Eukaryote	OG0001492	Eukaryote
4-Cucumber	OG0002493	Eukaryote					#N/A		#N/A	OG0004500	Eukaryote	OG0001494	Eukaryote
4-Cucumber	OG0002495	Eukaryote					#N/A		#N/A	OG0004502	Eukaryote	OG0001509	Eukaryote
4-Cucumber	OG0002529	Eukaryote					#N/A		#N/A	OG0004504	Eukaryote	OG0001510	Eukaryote
4-Cucumber	OG0002618	Eukaryote					#N/A		#N/A	OG0004506	Eukaryote	OG0001511	Eukaryote
4-Cucumber	OG0002621	Metazoa					#N/A		#N/A	OG0004509	Eukaryote	OG0001514	Eukaryote
4-Cucumber	OG0002622	Eukaryote					#N/A		#N/A	OG0004515	Eukaryote	OG0001518	Eukaryote
4-Cucumber	OG0002626	Eukaryote					#N/A		#N/A	OG0004518	Eukaryote	OG0001519	Eukaryote
4-Cucumber	OG0002629	Eukaryote					#N/A		#N/A	OG0004537	Metazoa	OG0001523	Eukaryote
4-Cucumber	OG0002631	Eukaryote					#N/A		#N/A	OG0004539	Metazoa	OG0001524	Eukaryote
4-Cucumber	OG0002641	Eukaryote					#N/A		#N/A	OG0004546	Eukaryote	OG0001526	Eukaryote
4-Cucumber	OG0002644	Eukaryote					#N/A		#N/A	OG0004547	Eukaryote	OG0001527	Eukaryote
4-Cucumber	OG0002686	Eukaryote					#N/A		#N/A	OG0004554	Eukaryote	OG0001528	Eukaryote
4-Cucumber	OG0002693	Eukaryote					#N/A		#N/A	OG0004555	Eukaryote	OG0001529	Eukaryote
4-Cucumber	OG0002709	Eukaryote					#N/A		#N/A	OG0004556	Eukaryote	OG0001531	Eukaryote
4-Cucumber	OG0002715	Eukaryote					#N/A		#N/A	OG0004560	Metazoa	OG0001532	Eukaryote
4-Cucumber	OG0002805	Eukaryote					#N/A		#N/A	OG0004574	Eukaryote	OG0001534	Eukaryote
4-Cucumber	OG0002814	Eukaryote					#N/A		#N/A	OG0004578	Eukaryote	OG0001548	Eukaryote
4-Cucumber	OG0002818	Eukaryote					#N/A		#N/A	OG0004581	Eukaryote	OG0001552	Metazoa
4-Cucumber	OG0002841	Eukaryote					#N/A		#N/A	OG0004583	Eukaryote	OG0001553	Eukaryote
4-Cucumber	OG0002868	Eukaryote					#N/A		#N/A	OG0004622	Eukaryote	OG0001556	Eukaryote
4-Cucumber	OG0002889	Metazoa					#N/A		#N/A	OG0004635	Metazoa	OG0001559	Eukaryote
4-Cucumber	OG0002980	Metazoa					#N/A		#N/A	OG0004648	Eukaryote	OG0001561	Eukaryote
4-Cucumber	OG0002993	Eukaryote					#N/A		#N/A	OG0004850	Eukaryote	OG0001562	Eukaryote
4-Cucumber	OG0003003	Eukaryote					#N/A		#N/A	OG0004868	Eukaryote	OG0001563	Eukaryote
4-Cucumber	OG0003027	Eukaryote					#N/A		#N/A	OG0004872	Eukaryote	OG0001566	Eukaryote
4-Cucumber	OG0003041	Metazoa					#N/A		#N/A	OG0004875	Eukaryote	OG0001567	Eukaryote
4-Cucumber	OG0003084	Eukaryote					#N/A		#N/A	OG0004878	Eukaryote	OG0001568	Eukaryote
4-Cucumber	OG0003204	Eukaryote					#N/A		#N/A	OG0004886	Eukaryote	OG0001569	Eukaryote
4-Cucumber	OG0003212	Metazoa					#N/A		#N/A	OG0004896	Eukaryote	OG0001571	Eukaryote
4-Cucumber	OG0003248	Eukaryote					#N/A		#N/A	OG0004911	Eukaryote	OG0001573	Eukaryote
4-Cucumber	OG0003276	Eukaryote					#N/A		#N/A	OG0004915	Eukaryote	OG0001575	Eukaryote
4-Cucumber	OG0003277	Eukaryote					#N/A		#N/A	OG0004922	Eukaryote	OG0001576	Eukaryote
4-Cucumber	OG0003281	Metazoa					#N/A		#N/A	OG0004923	Bilateria	OG0001579	Eukaryote
4-Cucumber	OG0003299	Eukaryote					#N/A		#N/A	OG0004934	Metazoa	OG0001583	Eukaryote
4-Cucumber	OG0003410	Eukaryote					#N/A		#N/A	OG0004950	Eukaryote	OG0001584	Eukaryote
4-Cucumber	OG0003413	Eukaryote					#N/A		#N/A	OG0004953	Metazoa	OG0001587	Eukaryote
4-Cucumber	OG0003422	Eukaryote					#N/A		#N/A	OG0004957	Eukaryote	OG0001589	Eukaryote
4-Cucumber	OG0003428	Eukaryote					#N/A		#N/A	OG0004967	Eukaryote	OG0001590	Eukaryote
4-Cucumber	OG0003461	Eukaryote					#N/A		#N/A	OG0004970	Eukaryote	OG0001594	Eukaryote
4-Cucumber	OG0003462	Eukaryote					#N/A		#N/A	OG0004973	Eukaryote	OG0001595	Eukaryote
4-Cucumber	OG0003486	Eukaryote					#N/A		#N/A	OG0004978	Eukaryote	OG0001598	Metazoa
4-Cucumber	OG0003497	Metazoa					#N/A		#N/A	OG0004979	Eukaryote	OG0001603	Eukaryote
4-Cucumber	OG0003635	Metazoa					#N/A		#N/A	OG0004982	Eukaryote	OG0001605	Eukaryote
4-Cucumber	OG0003663	Metazoa					#N/A		#N/A	OG0004992	Eukaryote	OG0001606	Eukaryote
4-Cucumber	OG0003668	Eukaryote					#N/A		#N/A	OG0005001	Eukaryote	OG0001607	Eukaryote
4-Cucumber	OG0003683	Bilateria					#N/A		#N/A	OG0005002	Eukaryote	OG0001611	Eukaryote
4-Cucumber	OG0003688	Metazoa					#N/A		#N/A	OG0005011	Eukaryote	OG0001622	Metazoa
4-Cucumber	OG0003712	Eukaryote					#N/A		#N/A	OG0005020	Eukaryote	OG0001624	Eukaryote
4-Cucumber	OG0003724	Metazoa					#N/A		#N/A	OG0005030	Eukaryote	OG0001625	Eukaryote
4-Cucumber	OG0003751	Eukaryote					#N/A		#N/A	OG0005230	Eukaryote	OG0001626	Eukaryote
4-Cucumber	OG0003770	Eukaryote					#N/A		#N/A	OG0005239	Eukaryote	OG0001629	Eukaryote
4-Cucumber	OG0003902	Metazoa					#N/A		#N/A	OG0005248	Metazoa	OG0001630	Eukaryote
4-Cucumber	OG0003911	Eukaryote					#N/A		#N/A	OG0005252	Eukaryote	OG0001631	Eukaryote
4-Cucumber	OG0003914	Eukaryote					#N/A		#N/A	OG0005259	Eukaryote	OG0001632	Metazoa
4-Cucumber	OG0003925	Eukaryote					#N/A		#N/A	OG0005263	Eukaryote	OG0001638	Eukaryote
4-Cucumber	OG0003949	Eukaryote					#N/A		#N/A	OG0005267	Eukaryote	OG0001639	Eukaryote
4-Cucumber	OG0003953	Eukaryote					#N/A		#N/A	OG0005273	Eukaryote	OG0001642	Eukaryote
4-Cucumber	OG0003958	Eukaryote					#N/A		#N/A	OG0005277	Eukaryote	OG0001643	Eukaryote
4-Cucumber	OG0003978	Eukaryote					#N/A		#N/A	OG0005298	Metazoa	OG0001644	Eukaryote
4-Cucumber	OG0003991	Metazoa					#N/A		#N/A	OG0005302	Eukaryote	OG0001645	Eukaryote
4-Cucumber	OG0004028	Eukaryote					#N/A		#N/A	OG0005306	Eukaryote	OG0001646	Eukaryote
4-Cucumber	OG0004190	Eukaryote					#N/A		#N/A	OG0005313	Eukaryote	OG0001649	Eukaryote
4-Cucumber	OG0004196	Eukaryote					#N/A		#N/A	OG0005319	Eukaryote	OG0001651	Eukaryote
4-Cucumber	OG0004208	Eukaryote					#N/A		#N/A	OG0005338	Eukaryote	OG0001652	Eukaryote
4-Cucumber	OG0004222	Metazoa					#N/A		#N/A	OG0005345	Eukaryote	OG0001657	Eukaryote
4-Cucumber	OG0004236	Eukaryote					#N/A		#N/A	OG0005368	Eukaryote	OG0001659	Metazoa
4-Cucumber	OG0004237	Eukaryote					#N/A		#N/A	OG0005387	Eukaryote	OG0001660	Eukaryote
4-Cucumber	OG0004253	Bilateria					#N/A		#N/A	OG0005405	Eukaryote	OG0001662	Eukaryote
4-Cucumber	OG0004286	Eukaryote					#N/A		#N/A	OG0005410	Bilateria	OG0001664	Eukaryote
4-Cucumber	OG0004294	Eukaryote					#N/A		#N/A	OG0005423	Eukaryote	OG0001667	Eukaryote
4-Cucumber	OG0004331	Eukaryote					#N/A		#N/A	OG0005430	Eukaryote	OG0001668	Eukaryote
4-Cucumber	OG0004495	Eukaryote					#N/A		#N/A	OG0005431	Eukaryote	OG0001672	Eukaryote
4-Cucumber	OG0004500	Eukaryote					#N/A		#N/A	OG0005441	Eukaryote	OG0001673	Eukaryote
4-Cucumber	OG0004504	Eukaryote					#N/A		#N/A	OG0005698	Eukaryote	OG0001674	Eukaryote
4-Cucumber	OG0004506	Eukaryote					#N/A		#N/A	OG0005707	Eukaryote	OG0001675	Bilateria
4-Cucumber	OG0004509	Eukaryote					#N/A		#N/A	OG0005708	Metazoa	OG0001678	Eukaryote
4-Cucumber	OG0004515	Eukaryote					#N/A		#N/A	OG0005711	Eukaryote	OG0001693	Metazoa
4-Cucumber	OG0004518	Eukaryote					#N/A		#N/A	OG0005712	Eukaryote	OG0001696	Eukaryote
4-Cucumber	OG0004537	Metazoa					#N/A		#N/A	OG0005713	Eukaryote	OG0001699	Eukaryote
4-Cucumber	OG0004554	Eukaryote					#N/A		#N/A	OG0005714	Eukaryote	OG0001702	Eukaryote
4-Cucumber	OG0004635	Metazoa					#N/A		#N/A	OG0005716	Eukaryote	OG0001703	Eukaryote
4-Cucumber	OG0004850	Eukaryote					#N/A		#N/A	OG0005724	Eukaryote	OG0001705	Eukaryote
4-Cucumber	OG0004868	Eukaryote					#N/A		#N/A	OG0005731	Eukaryote	OG0001707	Eukaryote
4-Cucumber	OG0004878	Eukaryote					#N/A		#N/A	OG0005741	Bilateria	OG0001711	Metazoa
4-Cucumber	OG0004896	Eukaryote					#N/A		#N/A	OG0005747	Eukaryote	OG0001716	Eukaryote
4-Cucumber	OG0004911	Eukaryote					#N/A		#N/A	OG0005761	Eukaryote	OG0001718	Eukaryote
4-Cucumber	OG0004922	Eukaryote					#N/A		#N/A	OG0005772	Eukaryote	OG0001719	Eukaryote
4-Cucumber	OG0004923	Bilateria					#N/A		#N/A	OG0005774	Eukaryote	OG0001720	Eukaryote
4-Cucumber	OG0004934	Metazoa					#N/A		#N/A	OG0005783	Eukaryote	OG0001722	Eukaryote
4-Cucumber	OG0004950	Eukaryote					#N/A		#N/A	OG0005784	Eukaryote	OG0001726	Eukaryote
4-Cucumber	OG0004953	Metazoa					#N/A		#N/A	OG0005793	Eukaryote	OG0001728	Eukaryote
4-Cucumber	OG0004957	Eukaryote					#N/A		#N/A	OG0005803	Eukaryote	OG0001729	Eukaryote
4-Cucumber	OG0004978	Eukaryote					#N/A		#N/A	OG0005805	Eukaryote	OG0001731	Eukaryote
4-Cucumber	OG0005011	Eukaryote					#N/A		#N/A	OG0005818	Eukaryote	OG0001732	Eukaryote
4-Cucumber	OG0005020	Eukaryote					#N/A		#N/A	OG0005824	Eukaryote	OG0001733	Eukaryote
4-Cucumber	OG0005239	Eukaryote					#N/A		#N/A	OG0005826	Eukaryote	OG0001735	Eukaryote
4-Cucumber	OG0005248	Metazoa					#N/A		#N/A	OG0005828	Eukaryote	OG0001736	Eukaryote
4-Cucumber	OG0005252	Eukaryote					#N/A		#N/A	OG0005839	Eukaryote	OG0001737	Eukaryote
4-Cucumber	OG0005263	Eukaryote					#N/A		#N/A	OG0005840	Eukaryote	OG0001739	Eukaryote
4-Cucumber	OG0005267	Eukaryote					#N/A		#N/A	OG0005842	Eukaryote	OG0001741	Eukaryote
4-Cucumber	OG0005273	Eukaryote					#N/A		#N/A	OG0005868	Metazoa	OG0001742	Bilateria
4-Cucumber	OG0005298	Metazoa					#N/A		#N/A	OG0005875	Eukaryote	OG0001743	Eukaryote
4-Cucumber	OG0005313	Eukaryote					#N/A		#N/A	OG0005883	Eukaryote	OG0001744	Eukaryote
4-Cucumber	OG0005319	Eukaryote					#N/A		#N/A	OG0005891	Eukaryote	OG0001745	Eukaryote
4-Cucumber	OG0005368	Eukaryote					#N/A		#N/A	OG0005898	Eukaryote	OG0001747	Metazoa
4-Cucumber	OG0005387	Eukaryote					#N/A		#N/A	OG0005919	Eukaryote	OG0001754	Eukaryote
4-Cucumber	OG0005410	Bilateria					#N/A		#N/A	OG0006185	Eukaryote	OG0001757	Eukaryote
4-Cucumber	OG0005698	Eukaryote					#N/A		#N/A	OG0006211	Eukaryote	OG0001759	Eukaryote
4-Cucumber	OG0005707	Eukaryote					#N/A		#N/A	OG0006212	Eukaryote	OG0001770	Bilateria
4-Cucumber	OG0005708	Metazoa					#N/A		#N/A	OG0006213	Eukaryote	OG0001771	Eukaryote
4-Cucumber	OG0005711	Eukaryote					#N/A		#N/A	OG0006231	Metazoa	OG0001773	Metazoa
4-Cucumber	OG0005713	Eukaryote					#N/A		#N/A	OG0006237	Eukaryote	OG0001776	Eukaryote
4-Cucumber	OG0005714	Eukaryote					#N/A		#N/A	OG0006250	Eukaryote	OG0001777	Eukaryote
4-Cucumber	OG0005741	Bilateria					#N/A		#N/A	OG0006277	Metazoa	OG0001784	Eukaryote
4-Cucumber	OG0005747	Eukaryote					#N/A		#N/A	OG0006288	Bilateria	OG0001786	Metazoa
4-Cucumber	OG0005761	Eukaryote					#N/A		#N/A	OG0006292	Eukaryote	OG0001790	Eukaryote
4-Cucumber	OG0005772	Eukaryote					#N/A		#N/A	OG0006293	Eukaryote	OG0001793	Eukaryote
4-Cucumber	OG0005774	Eukaryote					#N/A		#N/A	OG0006297	Eukaryote	OG0001794	Metazoa
4-Cucumber	OG0005783	Eukaryote					#N/A		#N/A	OG0006299	Eukaryote	OG0001795	Metazoa
4-Cucumber	OG0005784	Eukaryote					#N/A		#N/A	OG0006311	Eukaryote	OG0001800	Eukaryote
4-Cucumber	OG0005793	Eukaryote					#N/A		#N/A	OG0006345	Metazoa	OG0001801	Eukaryote
4-Cucumber	OG0005805	Eukaryote					#N/A		#N/A	OG0006350	Eukaryote	OG0001802	Eukaryote
4-Cucumber	OG0005818	Eukaryote					#N/A		#N/A	OG0006371	Eukaryote	OG0001803	Eukaryote
4-Cucumber	OG0005826	Eukaryote					#N/A		#N/A	OG0006377	Eukaryote	OG0001804	Eukaryote
4-Cucumber	OG0005828	Eukaryote					#N/A		#N/A	OG0006413	Eukaryote	OG0001805	Metazoa
4-Cucumber	OG0005840	Eukaryote					#N/A		#N/A	OG0006419	Eukaryote	OG0001807	Eukaryote
4-Cucumber	OG0005868	Metazoa					#N/A		#N/A	OG0006429	Eukaryote	OG0001808	Eukaryote
4-Cucumber	OG0006211	Eukaryote					#N/A		#N/A	OG0006437	Eukaryote	OG0001810	Eukaryote
4-Cucumber	OG0006212	Eukaryote					#N/A		#N/A	OG0006778	Bilateria	OG0001812	Metazoa
4-Cucumber	OG0006231	Metazoa					#N/A		#N/A	OG0006789	Eukaryote	OG0001819	Eukaryote
4-Cucumber	OG0006237	Eukaryote					#N/A		#N/A	OG0006795	Eukaryote	OG0001821	Eukaryote
4-Cucumber	OG0006250	Eukaryote					#N/A		#N/A	OG0006849	Metazoa	OG0001822	Eukaryote
4-Cucumber	OG0006277	Metazoa					#N/A		#N/A	OG0006852	Metazoa	OG0001824	Metazoa
4-Cucumber	OG0006292	Eukaryote					#N/A		#N/A	OG0006853	Eukaryote	OG0001829	Eukaryote
4-Cucumber	OG0006293	Eukaryote					#N/A		#N/A	OG0006854	Eukaryote	OG0001832	Eukaryote
4-Cucumber	OG0006297	Eukaryote					#N/A		#N/A	OG0006859	Metazoa	OG0001835	Eukaryote
4-Cucumber	OG0006299	Eukaryote					#N/A		#N/A	OG0006864	Eukaryote	OG0001844	Eukaryote
4-Cucumber	OG0006350	Eukaryote					#N/A		#N/A	OG0006869	Eukaryote	OG0001848	Eukaryote
4-Cucumber	OG0006377	Eukaryote					#N/A		#N/A	OG0006884	Metazoa	OG0001856	Eukaryote
4-Cucumber	OG0006419	Eukaryote					#N/A		#N/A	OG0006893	Eukaryote	OG0001861	Eukaryote
4-Cucumber	OG0006778	Bilateria					#N/A		#N/A	OG0006904	Metazoa	OG0001865	Eukaryote
4-Cucumber	OG0006795	Eukaryote					#N/A		#N/A	OG0006908	Eukaryote	OG0001866	Eukaryote
4-Cucumber	OG0006849	Metazoa					#N/A		#N/A	OG0006920	Eukaryote	OG0001869	Eukaryote
4-Cucumber	OG0006852	Metazoa					#N/A		#N/A	OG0006934	Metazoa	OG0001870	Eukaryote
4-Cucumber	OG0006854	Eukaryote					#N/A		#N/A	OG0006977	Metazoa	OG0001872	Eukaryote
4-Cucumber	OG0006859	Metazoa					#N/A		#N/A	OG0007025	Metazoa	OG0001875	Eukaryote
4-Cucumber	OG0006869	Eukaryote					#N/A		#N/A	OG0007057	Metazoa	OG0001879	Eukaryote
4-Cucumber	OG0006884	Metazoa					#N/A		#N/A	OG0007484	Eukaryote	OG0001880	Eukaryote
4-Cucumber	OG0006893	Eukaryote					#N/A		#N/A	OG0007489	Eukaryote	OG0001883	Eukaryote
4-Cucumber	OG0006904	Metazoa					#N/A		#N/A	OG0007499	Eukaryote	OG0001884	Eukaryote
4-Cucumber	OG0006934	Metazoa					#N/A		#N/A	OG0007510	Metazoa	OG0001888	Eukaryote
4-Cucumber	OG0006977	Metazoa					#N/A		#N/A	OG0007521	Bilateria	OG0001895	Eukaryote
4-Cucumber	OG0007025	Metazoa					#N/A		#N/A	OG0007557	Metazoa	OG0001896	Eukaryote
4-Cucumber	OG0007057	Metazoa					#N/A		#N/A	OG0007558	Eukaryote	OG0001897	Eukaryote
4-Cucumber	OG0007484	Eukaryote					#N/A		#N/A	OG0007573	Eukaryote	OG0001900	Eukaryote
4-Cucumber	OG0007489	Eukaryote					#N/A		#N/A	OG0007576	Eukaryote	OG0001901	Metazoa
4-Cucumber	OG0007499	Eukaryote					#N/A		#N/A	OG0007580	Eukaryote	OG0001903	Eukaryote
4-Cucumber	OG0007510	Metazoa					#N/A		#N/A	OG0007581	Eukaryote	OG0001905	Eukaryote
4-Cucumber	OG0007521	Bilateria					#N/A		#N/A	OG0007594	Metazoa	OG0001907	Eukaryote
4-Cucumber	OG0007558	Eukaryote					#N/A		#N/A	OG0007606	Eukaryote	OG0001911	Eukaryote
4-Cucumber	OG0007573	Eukaryote					#N/A		#N/A	OG0007616	Bilateria	OG0001912	Eukaryote
4-Cucumber	OG0007576	Eukaryote					#N/A		#N/A	OG0007632	Eukaryote	OG0001916	Eukaryote
4-Cucumber	OG0007581	Eukaryote					#N/A		#N/A	OG0007655	Metazoa	OG0001917	Eukaryote
4-Cucumber	OG0007594	Metazoa					#N/A		#N/A	OG0007694	Eukaryote	OG0001921	Eukaryote
4-Cucumber	OG0007606	Eukaryote					#N/A		#N/A	OG0007697	Eukaryote	OG0001925	Eukaryote
4-Cucumber	OG0007616	Bilateria					#N/A		#N/A	OG0008223	Bilateria	OG0001926	Eukaryote
4-Cucumber	OG0007632	Eukaryote					#N/A		#N/A	OG0008237	Eukaryote	OG0001927	Eukaryote
4-Cucumber	OG0008223	Bilateria					#N/A		#N/A	OG0008246	Metazoa	OG0001930	Eukaryote
4-Cucumber	OG0008246	Metazoa					#N/A		#N/A	OG0008256	Eukaryote	OG0001931	Metazoa
4-Cucumber	OG0008256	Eukaryote					#N/A		#N/A	OG0008266	Eukaryote	OG0001932	Eukaryote
4-Cucumber	OG0008266	Eukaryote					#N/A		#N/A	OG0008291	Eukaryote	OG0001933	Eukaryote
4-Cucumber	OG0008291	Eukaryote					#N/A		#N/A	OG0008303	Eukaryote	OG0001934	Eukaryote
4-Cucumber	OG0008303	Eukaryote					#N/A		#N/A	OG0008311	Eukaryote	OG0001936	Metazoa
4-Cucumber	OG0008311	Eukaryote					#N/A		#N/A	OG0008329	Metazoa	OG0001937	Eukaryote
4-Cucumber	OG0008329	Metazoa					#N/A		#N/A	OG0008330	Metazoa	OG0001944	Eukaryote
4-Cucumber	OG0008330	Metazoa					#N/A		#N/A	OG0008346	Metazoa	OG0001959	Eukaryote
4-Cucumber	OG0008346	Metazoa					#N/A		#N/A	OG0008405	Eukaryote	OG0001960	Metazoa
4-Cucumber	OG0008405	Eukaryote					#N/A		#N/A	OG0008442	Eukaryote	OG0001961	Eukaryote
4-Cucumber	OG0008442	Eukaryote					#N/A		#N/A	OG0009073	Metazoa	OG0001964	Eukaryote
4-Cucumber	OG0009073	Metazoa					#N/A		#N/A	OG0009104	Eukaryote	OG0001965	Eukaryote
4-Cucumber	OG0009104	Eukaryote					#N/A		#N/A	OG0009111	Bilateria	OG0001966	Eukaryote
4-Cucumber	OG0009111	Bilateria					#N/A		#N/A	OG0009119	Eukaryote	OG0001967	Eukaryote
4-Cucumber	OG0009119	Eukaryote					#N/A		#N/A	OG0009128	Eukaryote	OG0001968	Eukaryote
4-Cucumber	OG0009128	Eukaryote					#N/A		#N/A	OG0009143	Bilateria	OG0001969	Eukaryote
4-Cucumber	OG0009143	Bilateria					#N/A		#N/A	OG0009145	Eukaryote	OG0001970	Eukaryote
4-Cucumber	OG0009145	Eukaryote					#N/A		#N/A	OG0009158	Eukaryote	OG0001972	Eukaryote
4-Cucumber	OG0009158	Eukaryote					#N/A		#N/A	OG0009176	Metazoa	OG0001973	Eukaryote
4-Cucumber	OG0009176	Metazoa					#N/A		#N/A	OG0009219	Metazoa	OG0001976	Eukaryote
4-Cucumber	OG0009219	Metazoa					#N/A		#N/A	OG0010104	Eukaryote	OG0001979	Eukaryote
4-Cucumber	OG0010104	Eukaryote					#N/A		#N/A	OG0010156	Eukaryote	OG0001980	Eukaryote
4-Cucumber	OG0010156	Eukaryote					#N/A		#N/A	OG0011164	Eukaryote	OG0001981	Eukaryote
4-Cucumber	OG0011177	Eukaryote					#N/A		#N/A	OG0011177	Eukaryote	OG0001982	Eukaryote
4-Cucumber	OG0011229	Eukaryote					#N/A		#N/A	OG0011229	Eukaryote	OG0001983	Eukaryote
5-Zebrafish	OG0000013	Eukaryote					#N/A		#N/A		#N/A	OG0001984	Eukaryote
5-Zebrafish	OG0000014	Eukaryote					#N/A		#N/A		#N/A	OG0001985	Eukaryote
5-Zebrafish	OG0000019	Metazoa					#N/A		#N/A		#N/A	OG0001987	Eukaryote
5-Zebrafish	OG0000031	Eukaryote					#N/A		#N/A		#N/A	OG0001992	Metazoa
5-Zebrafish	OG0000038	Eukaryote					#N/A		#N/A		#N/A	OG0001994	Eukaryote
5-Zebrafish	OG0000045	Metazoa					#N/A		#N/A		#N/A	OG0001995	Eukaryote
[truncated: 1,956 more rows]

## Sheet: Table S5
# Table S5: Analysis of Wnt COG; used to construct Figure 5
[truncated: 149 more rows]

## Sheet: Table S6
# Table S6:KEGG Genes Relevant to Pathways hsa04310 and hsa04550, with associated UniProt IDs; used to construct Figure 6
[truncated: 719 more rows]
